# Supplementary material for: In frame exon skipping in UBE3B is associated with developmental disorders and increased mortality in cattle
Source: BMC Genomics. 2014 Oct 12;15(1):890. doi: 10.1186/1471-2164-15-890 (PMC4203880; doi:10.1186/1471-2164-15-890)
Supplement: Supplementary file 4 — Additional file 4: File S1: Genotypes for 1825 variants located in the disease-associated region in 43 Fleckvieh (FV1-FV43) and 2 Ayrshire (AYR_case, AYR_heterozygous) animals. Details of the variant calling pipeline are described in the material & methods section. (ZIP 478 KB) [file 12864_2014_6585_MOESM4_ESM.zip]

Archive with 1 entries (1 files):
- 6965256571302102_add7.vcf
