# Supplementary material for: In frame exon skipping in UBE3B is associated with developmental disorders and increased mortality in cattle
Source: BMC Genomics. 2014 Oct 12;15(1):890. doi: 10.1186/1471-2164-15-890 (PMC4203880; doi:10.1186/1471-2164-15-890)
Supplement: Supplementary file 4 — Additional file 4: File S1: Genotypes for 1825 variants located in the disease-associated region in 43 Fleckvieh (FV1-FV43) and 2 Ayrshire (AYR_case, AYR_heterozygous) animals. Details of the variant calling pipeline are described in the material & methods section. (ZIP 478 KB) [file 12864_2014_6585_MOESM4_ESM.zip › 6965256571302102_add7.vcf]

##fileformat=VCFv4.1
##reference=file:UMD31.fa
##samtoolsVersion=0.1.18 (r982:295)
#CHROM	POS	ID	REF	ALT	QUAL	FILTER	INFO	FORMAT	AYR_case	FV1	FV2	FV3	FV4	FV5	FV6	FV7	FV8	FV9	FV10	FV11	FV12	FV13	FV14	FV15	FV16	FV17	FV18	FV19	FV20	FV21	FV22	FV23	FV24	FV25	FV26	FV27	FV28	FV29	FV30	FV31	FV32	FV33	FV34	FV35	FV36	FV37	FV38	FV39	FV40
Chr17	65659074	.	G	A	999	.	AC=44;AC1=43;AF=0.489;AF1=0.4825;AN=90;DP=253;DP4=100,45,58,44;FQ=999;MQ=46;NumGenotypesChanged=6;PV4=0.06,0.29,7.1e-18,1;R2=0.97;VDB=0.0259	GT:DP:GQ:OG:PL:SP	0|0:12:60:.:0,36,255:0	1|0:2:7:0/0:0,6,62:0	1|0:8:60:.:40,0,157:3	1|1:5:35:.:153,15,0:0	1|0:9:60:.:92,0,138:4	1|0:5:60:.:91,0,54:0	0|0:3:32:.:0,9,109:0	1|0:8:40:.:15,0,163:0	1|0:9:60:.:101,0,129:0	1|0:5:60:.:93,0,56:0	1|0:8:60:.:124,0,73:3	1|0:1:27:.:41,3,0:0	0|1:8:60:.:76,0,140:0	1|1:5:32:.:154,15,0:0	1|1:7:40:.:202,21,0:0	0|0:2:22:.:0,6,71:0	1|1:3:27:.:92,9,0:0	0|1:6:30:.:15,0,114:0	1|1:6:37:.:186,18,0:0	1|0:2:16:0/0:0,6,75:0	1|0:12:60:.:190,0,104:0	0|0:4:60:.:0,12,134:0	0|0:5:37:.:0,15,159:0	0|1:5:60:.:24,0,118:0	0|0:3:19:.:0,9,103:0	1|1:3:24:.:91,9,0:0	1|0:5:60:.:107,0,24:0	1|1:5:34:.:136,15,0:0	1|0:2:16:0/0:0,6,69:0	0|0:4:20:.:0,12,127:0	0|1:7:60:.:47,0,139:0	0|0:5:20:.:0,15,134:0	1|0:2:19:1/1:71,6,0:0	1|1:0:8:0/1:0,0,0:0	0|1:7:60:.:91,0,117:0	1|0:3:60:.:62,0,25:0	0|0:2:60:.:0,6,74:0	1|0:3:60:.:63,0,25:0	1|0:4:60:.:93,0,4:0	1|1:5:32:.:160,15,0:0	0|1:2:8:1/1:74,6,0:0
Chr17	65660524	.	T	A	999	.	AC=29;AC1=26;AF=0.322;AF1=0.2877;AN=90;DP=208;DP4=49,83,26,28;FQ=999;MQ=47;NumGenotypesChanged=6;PV4=0.19,0.16,5.7e-05,1;R2=0.965;VDB=0.0256	GT:DP:GQ:OG:PL:SP	1|1:7:60:.:189,21,0:0	0|0:3:13:.:0,9,98:0	0|0:6:60:.:0,18,173:0	0|0:9:60:.:0,27,235:0	0|0:4:60:.:0,12,129:0	0|1:7:60:.:51,0,130:0	1|1:3:21:.:96,9,0:0	0|0:4:60:.:0,12,111:0	0|1:4:40:.:27,0,92:0	0|1:3:60:.:64,0,30:0	0|0:6:28:.:0,18,162:0	0|1:0:13:0/0:0,0,0:0	0|0:4:60:.:0,12,134:0	0|0:4:60:.:0,12,112:0	0|0:3:60:.:0,9,81:0	0|1:2:8:0/0:0,6,77:0	0|0:1:33:.:0,3,32:0	0|0:2:35:.:0,6,68:0	0|0:3:60:.:0,9,98:0	0|1:2:60:.:31,0,31:0	0|1:5:60:.:57,0,71:0	0|0:8:60:.:0,24,213:0	1|1:1:16:0/1:36,3,0:0	1|0:5:60:.:67,0,53:10	1|0:3:6:0/0:0,9,106:0	0|0:1:31:.:0,3,36:0	0|1:2:60:.:13,0,30:0	0|0:5:60:.:0,15,134:0	0|0:4:31:.:0,12,128:0	1|0:3:60:.:32,0,58:0	0|0:5:60:.:0,15,141:0	0|0:5:22:.:0,15,158:0	0|1:2:60:.:32,0,35:0	0|0:2:29:.:0,6,70:0	1|0:3:60:.:62,0,32:0	0|1:2:8:0/0:0,6,62:0	1|1:1:13:0/1:41,3,0:0	0|1:5:33:.:20,0,125:0	0|1:1:60:.:35,3,0:0	0|0:5:60:.:0,15,161:0	0|0:3:22:.:0,9,94:0
Chr17	65661859	.	G	A	999	.	AC=30;AC1=28;AF=0.333;AF1=0.315;AN=90;DP=256;DP4=74,91,38,41;FQ=999;MQ=44;NumGenotypesChanged=4;PV4=0.68,0.022,0.13,1;R2=0.992;VDB=0.0246	GT:DP:GQ:OG:PL:SP	1|1:5:60:.:149,15,0:0	0|0:4:24:.:0,12,127:0	0|0:5:40:.:0,15,158:0	0|0:5:37:.:0,15,148:0	0|0:7:60:.:0,21,186:0	0|1:7:60:.:49,0,143:0	1|1:2:34:0/1:70,6,0:0	0|0:9:60:.:0,27,242:0	0|1:6:60:.:87,0,51:3	0|1:6:60:.:84,0,44:3	0|0:5:27:.:0,15,149:0	0|1:1:26:0/0:0,3,40:0	0|0:12:60:.:0,36,243:0	0|0:4:32:.:0,12,107:0	1|0:4:32:.:25,0,86:0	0|1:7:60:.:50,0,83:0	0|0:8:60:.:0,24,210:0	0|0:8:60:.:0,24,221:0	0|0:7:60:.:0,21,179:0	0|1:3:60:.:51,0,25:0	0|1:2:15:0/0:0,6,61:0	0|0:7:60:.:0,21,199:0	1|1:4:37:.:127,12,0:0	1|0:1:24:0/0:0,3,30:0	1|0:3:37:.:16,0,49:0	0|0:2:27:.:0,6,58:0	0|1:6:60:.:51,0,123:3	0|0:5:37:.:0,15,133:0	0|0:4:37:.:0,12,107:0	1|0:4:60:.:44,0,67:0	0|0:6:60:.:0,18,166:0	0|0:6:22:.:0,18,192:0	0|1:3:60:.:27,0,63:0	0|0:0:14:.:0,0,0:0	1|0:1:10:.:36,3,0:0	0|1:3:60:.:31,0,73:0	1|1:7:60:.:182,21,0:0	0|1:2:60:.:33,0,31:0	0|1:2:60:.:33,0,29:0	0|0:3:34:.:0,9,91:0	0|0:9:29:.:0,27,237:0
Chr17	65661865	.	A	C	999	.	AC=43;AC1=44;AF=0.478;AF1=0.4887;AN=90;DP=253;DP4=64,72,47,61;FQ=999;MQ=44;NumGenotypesChanged=4;PV4=0.61,0.29,2.2e-05,0.43;R2=0.969;VDB=0.0246	GT:DP:GQ:OG:PL:SP	0|0:6:60:.:0,18,178:0	1|0:2:6:1/1:57,6,0:0	1|0:5:40:.:20,0,124:0	1|1:5:37:.:138,15,0:0	1|0:5:34:.:118,0,22:0	1|0:8:60:.:130,0,79:0	0|0:4:60:.:0,12,130:0	1|0:7:60:.:118,0,84:0	1|0:8:60:.:67,0,111:3	1|0:5:60:.:52,0,64:0	1|0:6:60:.:95,0,48:0	1|0:1:28:.:40,3,0:0	0|1:12:60:.:149,0,107:0	1|1:3:28:.:103,9,0:0	0|1:4:33:.:86,0,25:0	0|0:7:23:.:0,21,169:0	1|1:7:37:.:198,21,0:0	0|1:8:60:.:114,0,110:0	1|1:7:40:.:175,21,0:0	1|0:3:22:.:16,0,43:0	1|0:3:15:1/1:94,9,0:0	0|0:7:60:.:0,21,195:0	0|0:4:60:.:0,12,121:0	0|1:1:25:.:21,3,0:0	0|0:2:60:.:0,6,70:0	1|1:3:23:.:83,9,0:0	1|0:5:60:.:84,0,54:4	1|1:5:34:.:130,15,0:0	1|0:3:32:.:26,0,43:0	0|0:5:21:.:0,15,154:0	0|1:5:60:.:43,0,86:4	0|0:6:20:.:0,18,191:0	1|0:3:60:.:65,0,24:0	1|1:0:7:0/1:0,0,0:0	0|1:1:10:0/0:0,3,37:0	1|0:3:60:.:72,0,32:0	0|0:7:60:.:0,21,196:0	1|0:2:60:.:31,0,35:0	1|0:2:60:.:29,0,35:0	1|1:5:33:.:146,15,0:0	0|1:10:60:.:101,0,160:0
Chr17	65662244	.	A	G	999	.	AC=15;AC1=13;AF=0.167;AF1=0.1528;AN=90;DP=112;DP4=7,81,3,18;FQ=999;G3=0.7812,0.1067,0.1121;HWE=0.0392;MQ=46;NumGenotypesChanged=7;PV4=0.4,0.42,6.3e-06,0.14;R2=0.732;VDB=0.0255	GT:DP:GQ:OG:PL:SP	0|0:1:60:.:0,3,37:0	0|0:1:10:.:0,3,36:0	0|0:7:29:.:0,21,144:0	1|1:6:15:.:126,18,0:0	0|0:2:12:.:0,6,67:0	1|0:2:3:0/0:0,6,65:0	0|0:0:35:.:0,0,0:0	0|0:3:18:.:0,9,94:0	0|0:0:14:.:0,0,0:0	0|0:2:16:.:0,6,62:0	1|1:3:9:0/1:98,9,0:0	1|0:0:5:0/0:0,0,0:0	0|1:8:60:.:138,0,45:0	0|1:6:60:.:45,0,84:0	0|0:2:13:.:0,6,71:0	0|0:5:24:.:0,15,135:0	1|0:2:1:0/0:0,6,56:0	0|1:1:12:.:31,3,0:0	1|0:2:3:0/0:0,6,59:0	0|0:0:10:.:0,0,0:0	0|0:6:26:.:0,18,147:0	0|0:6:31:.:0,18,136:0	0|0:2:40:.:0,6,56:0	0|0:0:10:.:0,0,0:0	0|0:1:17:.:0,3,36:0	0|0:1:10:.:0,3,39:0	0|0:0:11:.:0,0,0:0	0|1:1:4:0/0:0,3,36:0	0|0:2:14:.:0,6,66:0	0|0:2:16:.:0,6,71:0	0|0:3:18:.:0,9,89:0	0|1:0:4:0/0:0,0,0:0	0|0:1:13:.:0,3,41:0	1|0:2:6:.:75,6,0:0	0|0:0:11:.:0,0,0:0	0|0:0:10:.:0,0,0:0	0|0:2:60:.:0,6,65:0	1|0:1:60:.:41,3,0:0	0|0:3:19:.:0,9,91:0	0|0:2:14:.:0,6,70:0	0|0:3:15:.:0,9,94:0
Chr17	65662272	.	CTG	C	102	.	AC=2;AC1=3;AF=0.022;AF1=0.04208;AN=90;DP=83;DP4=11,67,1,3;FQ=102;INDEL;MQ=47;NumGenotypesChanged=0;PV4=0.48,0.088,1,1;R2=0.557;VDB=0.0227	GT:DP:GQ:OG:PL:SP	0|0:1:22:.:0,3,50:0	0|1:1:15:.:49,3,0:0	0|0:5:29:.:0,15,168:0	0|0:3:27:.:0,9,103:0	0|0:2:16:.:0,6,91:0	0|0:1:13:.:0,3,50:0	0|0:0:11:.:0,0,0:0	0|0:2:23:.:0,6,89:0	0|0:0:11:.:0,0,0:0	0|0:2:19:.:0,6,97:0	0|0:3:26:.:0,9,118:0	0|0:0:10:.:0,0,0:0	0|0:4:32:.:0,12,147:0	0|0:4:24:.:0,12,138:0	0|0:1:14:.:0,3,50:0	0|1:4:60:.:121,0,38:0	0|0:2:15:.:0,6,87:0	0|0:1:24:.:0,3,50:0	0|0:2:17:.:0,6,78:0	0|0:0:13:.:0,0,0:0	0|0:3:22:.:0,9,107:0	0|0:4:33:.:0,12,151:0	0|0:1:14:.:0,3,48:0	0|0:0:10:.:0,0,0:0	0|0:0:12:.:0,0,0:0	0|0:1:15:.:0,3,44:0	0|0:0:16:.:0,0,0:0	0|0:1:15:.:0,3,32:0	0|0:2:19:.:0,6,75:0	0|0:1:16:.:0,3,50:0	0|0:3:26:.:0,9,111:0	0|0:0:12:.:0,0,0:0	0|0:0:12:.:0,0,0:0	0|0:1:15:.:0,3,32:0	0|0:0:10:.:0,0,0:0	0|0:0:10:.:0,0,0:0	0|0:1:11:.:0,3,50:0	0|0:0:11:.:0,0,0:0	0|0:2:16:.:0,6,85:0	0|0:2:20:.:0,6,63:0	0|0:3:21:.:0,9,113:0
Chr17	65663269	.	A	G	999	.	AC=50;AC1=51;AF=0.556;AF1=0.57;AN=90;DP=233;DP4=55,58,57,52;FQ=999;MQ=46;NumGenotypesChanged=8;PV4=0.59,0.23,1.2e-09,0.47;R2=0.998;VDB=0.0206	GT:DP:GQ:OG:PL:SP	0|0:8:60:.:0,24,205:0	1|1:4:29:.:125,12,0:0	1|0:12:60:.:153,0,152:0	1|1:8:60:.:202,24,0:0	1|1:6:60:.:185,18,0:0	1|0:3:60:.:55,0,31:0	0|0:8:60:.:0,24,193:0	1|0:6:60:.:105,0,51:0	1|0:4:60:1/1:117,12,0:0	1|0:4:60:.:101,0,22:0	1|0:4:60:.:16,0,90:0	1|0:5:60:.:80,0,61:4	0|1:9:60:.:86,0,144:8	1|1:3:35:.:78,9,0:0	1|1:3:33:.:104,9,0:0	1|0:3:60:.:30,0,59:0	1|1:4:27:.:115,12,0:0	0|1:9:60:.:126,0,107:0	1|1:6:60:.:154,18,0:0	1|0:2:60:1/1:60,6,0:0	1|0:11:60:.:61,0,190:7	0|0:8:60:.:0,24,228:0	0|0:2:60:.:0,6,70:0	0|1:3:60:1/1:83,9,0:0	0|0:4:60:.:0,12,130:0	1|1:2:32:.:56,6,0:0	1|0:4:60:.:24,0,69:0	1|1:2:32:.:67,6,0:0	1|0:1:60:1/1:33,3,0:0	0|1:2:60:.:35,0,28:0	0|1:2:60:1/1:64,6,0:0	1|0:4:60:.:53,0,62:0	1|0:3:60:.:26,0,55:0	1|1:4:33:.:100,12,0:0	0|1:2:24:0/0:0,6,66:0	1|0:6:60:.:58,0,95:0	0|0:2:60:.:0,6,69:0	1|0:2:23:0/0:0,6,50:0	1|0:2:24:0/0:0,6,61:0	1|1:1:17:.:34,3,0:0	1|1:5:35:.:153,15,0:0
Chr17	65664342	.	C	T	30.70	.	AC=2;AC1=2;AF=0.022;AF1=0.0289;AN=90;DP=170;DP4=51,108,2,2;FQ=30.9;MQ=48;NumGenotypesChanged=0;PV4=0.6,0.074,0.19,1;R2=0.767;VDB=0.0224	GT:DP:GQ:OG:PL:SP	0|0:8:60:.:0,24,215:0	0|0:1:14:.:0,3,35:0	0|0:4:29:.:0,12,126:0	0|0:5:31:.:0,15,143:0	0|0:5:26:.:0,15,153:0	0|0:2:20:.:0,6,64:0	0|0:4:60:.:0,12,148:0	0|0:2:25:.:0,6,62:0	1|0:7:60:.:64,0,97:0	0|0:4:29:.:0,12,114:0	0|0:7:40:.:0,21,173:0	0|0:2:21:.:0,6,51:0	0|0:8:40:.:0,24,208:0	0|0:6:32:.:0,18,174:0	0|0:4:22:.:0,12,125:0	0|0:1:16:.:0,3,38:0	0|0:2:8:.:0,6,59:0	0|0:5:34:.:0,15,155:0	0|0:5:27:.:0,15,161:0	0|0:3:26:.:0,9,107:0	0|0:4:29:.:0,12,126:0	0|0:2:60:.:0,6,78:0	0|0:2:60:.:0,6,71:0	0|0:0:17:.:0,0,0:0	0|0:3:60:.:0,9,103:0	0|0:1:18:.:0,3,33:0	0|0:4:30:.:0,12,111:0	0|0:4:24:.:0,12,124:0	0|0:1:20:.:0,3,35:0	0|0:2:17:.:0,6,62:0	0|0:4:30:.:0,12,112:0	0|0:1:15:.:0,3,41:0	0|0:2:23:.:0,6,69:0	0|0:2:20:.:0,6,62:0	0|0:3:26:.:0,9,98:0	0|0:1:20:.:0,3,35:0	0|0:6:60:.:0,18,152:0	0|0:0:20:.:0,0,0:0	0|0:0:18:.:0,0,0:0	0|1:3:18:.:27,0,59:0	0|0:1:10:.:0,3,35:0
Chr17	65664467	.	C	G	999	.	AC=49;AC1=36;AF=0.544;AF1=0.4036;AN=90;DP=118;DP4=33,39,21,18;FQ=999;MQ=47;NumGenotypesChanged=17;PV4=0.43,0.11,4e-06,1;R2=0.771;VDB=0.0299	GT:DP:GQ:OG:PL:SP	0|0:1:27:.:0,3,37:0	1|1:0:6:0/1:0,0,0:0	1|0:3:35:.:28,0,56:0	1|1:1:7:0/1:16,3,0:0	1|1:8:29:.:173,24,0:0	1|0:0:7:.:0,0,0:0	0|0:0:20:0/1:0,0,0:0	1|0:9:21:.:11,0,162:0	0|0:5:9:.:0,15,136:0	1|0:4:33:.:25,0,80:0	1|0:2:3:0/0:0,6,73:0	1|0:2:3:0/0:0,6,59:0	0|1:5:30:.:24,0,109:0	1|1:2:10:.:51,6,0:0	1|1:1:9:0/1:39,3,0:0	1|0:1:6:0/0:0,3,37:0	1|1:0:5:0/1:0,0,0:0	0|1:2:29:.:23,0,32:0	1|1:4:16:.:139,12,0:0	1|0:4:34:.:84,0,11:0	1|0:6:60:.:111,0,51:0	0|0:7:60:.:0,21,191:0	0|0:2:25:.:0,6,70:0	0|1:1:6:0/0:0,3,38:0	0|0:2:28:.:0,6,71:0	1|1:1:9:0/1:38,3,0:0	1|0:0:10:.:0,0,0:0	1|1:0:5:0/1:0,0,0:0	1|0:1:6:0/0:0,3,36:0	0|1:1:6:0/0:0,3,35:0	0|1:2:40:.:32,0,25:0	1|0:1:29:.:33,3,0:0	1|0:0:7:.:0,0,0:0	1|1:0:5:0/1:0,0,0:0	0|1:0:10:.:0,0,0:0	1|0:0:8:.:0,0,0:0	0|0:3:28:.:0,9,90:0	1|0:0:7:.:0,0,0:0	1|0:1:8:0/0:0,3,37:0	1|1:0:5:0/1:0,0,0:0	1|1:0:6:0/1:0,0,0:0
Chr17	65665715	.	C	T	999	.	AC=18;AC1=17;AF=0.200;AF1=0.1946;AN=90;DP=294;DP4=112,111,38,30;FQ=999;MQ=48;NumGenotypesChanged=2;PV4=0.49,0.016,2.1e-28,0.14;R2=0.982;VDB=0.0227	GT:DP:GQ:OG:PL:SP	0|0:12:60:.:0,36,255:0	0|0:6:37:.:0,18,194:0	0|0:11:60:.:0,33,255:0	0|0:10:60:.:0,30,255:0	0|0:7:40:.:0,21,196:0	0|1:6:60:.:114,0,58:0	1|0:2:60:.:33,0,33:0	0|0:11:25:.:1,0,221:0	0|1:10:60:.:142,0,104:3	0|0:6:34:.:0,18,188:0	0|0:8:60:.:0,24,219:0	0|1:3:60:.:32,0,46:0	0|0:10:60:.:0,30,255:0	0|0:8:60:.:0,24,209:0	0|0:4:33:.:0,12,135:0	0|1:1:60:0/0:0,3,37:0	0|0:4:34:.:0,12,135:0	0|0:7:60:.:0,21,204:0	0|0:9:60:.:0,27,250:0	0|0:1:25:.:0,3,39:0	0|0:5:35:.:0,15,160:0	0|0:11:60:.:0,33,255:0	1|0:7:60:.:64,0,117:0	1|0:4:60:.:87,0,23:0	1|0:6:60:.:104,0,53:0	0|0:7:40:.:0,21,188:0	0|0:6:34:.:0,18,149:0	0|0:6:40:.:0,18,136:0	0|0:4:35:.:0,12,136:0	0|0:3:13:.:0,9,103:0	0|0:4:37:.:0,12,142:0	0|0:2:30:.:0,6,75:0	0|1:4:1:0/0:0,12,134:0	0|0:8:60:.:0,24,238:0	1|0:2:60:.:33,0,26:0	0|1:5:60:.:24,0,127:0	1|1:10:60:.:225,27,0:0	0|1:2:20:.:71,6,0:0	0|1:2:60:.:34,0,28:0	0|0:3:27:.:0,9,115:0	0|0:6:40:.:0,18,172:0
Chr17	65668006	.	C	A	29.70	.	AC=1;AC1=1;AF=0.011;AF1=0.01176;AN=90;DP=313;DP4=149,159,1,2;FQ=29.8;MQ=49;NumGenotypesChanged=0;PV4=1,1,1.7e-06,1;R2=0.984;VDB=0.0207	GT:DP:GQ:OG:PL:SP	0|0:8:60:.:0,24,229:0	0|0:5:32:.:0,15,171:0	0|0:3:32:.:0,9,88:0	0|0:13:60:.:0,39,255:0	0|0:8:60:.:0,24,228:0	0|0:4:60:.:0,12,136:0	0|0:7:60:.:0,21,206:0	0|0:4:60:.:0,12,139:0	0|0:7:60:.:0,21,201:0	0|0:6:40:.:0,18,164:0	0|0:9:60:.:0,27,242:0	0|0:5:60:.:0,15,149:0	0|0:13:60:.:0,39,255:0	0|0:10:60:.:0,30,216:0	0|0:3:27:.:0,9,99:0	0|0:7:60:.:0,21,190:0	0|0:1:23:.:0,3,39:0	0|0:9:60:.:0,27,248:0	0|0:5:37:.:0,15,133:0	0|0:4:35:.:0,12,135:0	0|0:11:60:.:0,33,255:0	0|0:11:60:.:0,33,255:0	0|0:4:60:.:0,12,132:0	0|0:2:29:.:0,6,66:0	0|0:6:60:.:0,18,178:0	0|0:3:32:.:0,9,105:0	0|0:7:60:.:0,21,184:0	0|0:7:60:.:0,21,188:0	0|0:5:37:.:0,15,167:0	0|0:3:32:.:0,9,98:0	0|0:3:60:.:0,9,96:0	0|1:9:60:.:76,0,175:0	0|0:4:35:.:0,12,132:0	0|0:4:34:.:0,12,134:0	0|0:8:60:.:0,24,237:0	0|0:3:32:.:0,9,110:0	0|0:7:60:.:0,21,213:0	0|0:3:27:.:0,9,87:0	0|0:3:33:.:0,9,107:0	0|0:4:31:.:0,12,120:0	0|0:6:40:.:0,18,191:0
Chr17	65668136	.	T	C	999	.	AC=82;AC1=82;AF=0.911;AF1=0.9049;AN=90;DP=273;DP4=14,15,115,114;FQ=999;MQ=45;NumGenotypesChanged=0;PV4=1,0.16,1.3e-10,0.098;R2=0.99;VDB=0.0300	GT:DP:GQ:OG:PL:SP	1|1:5:60:.:161,15,0:0	1|1:3:33:.:76,9,0:0	1|0:6:60:.:92,0,90:0	1|1:3:60:.:108,9,0:0	1|1:8:60:.:220,24,0:0	1|1:5:60:.:151,15,0:0	1|1:3:60:.:98,9,0:0	1|0:11:60:.:209,0,45:0	1|1:3:60:.:102,9,0:0	1|1:9:60:.:247,27,0:0	1|1:5:12:.:157,15,0:0	1|1:4:60:.:105,12,0:0	0|1:11:60:.:142,0,163:0	1|1:3:60:.:95,9,0:0	1|1:2:60:.:75,6,0:0	1|1:6:60:.:190,18,0:0	1|1:4:60:.:137,12,0:0	0|1:5:60:.:62,0,81:0	1|1:7:60:.:210,21,0:0	1|1:6:60:.:191,18,0:0	1|1:9:60:.:255,27,0:0	1|0:6:31:.:21,0,143:0	1|1:1:60:.:39,3,0:0	1|1:4:60:.:128,12,0:0	1|0:5:37:.:117,0,21:0	1|1:8:60:.:221,24,0:0	1|1:4:60:.:123,12,0:0	1|1:6:60:.:169,18,0:0	1|0:7:60:.:49,0,125:0	1|1:3:60:.:107,9,0:0	0|1:5:60:.:22,0,96:0	1|1:6:40:.:134,23,8:0	1|1:4:60:.:130,12,0:0	1|1:3:60:.:98,9,0:0	1|1:3:60:.:101,9,0:0	1|1:2:60:.:71,6,0:0	1|1:4:60:.:137,12,0:0	1|1:6:60:.:162,18,0:0	1|1:3:60:.:108,9,0:0	1|1:5:60:.:156,15,0:0	1|1:9:60:.:250,27,0:0
Chr17	65668350	.	A	G	999	.	AC=30;AC1=28;AF=0.333;AF1=0.3176;AN=90;DP=293;DP4=87,97,31,68;FQ=999;MQ=47;NumGenotypesChanged=4;PV4=0.011,1,3.2e-30,1;R2=0.983;VDB=0.0267	GT:DP:GQ:OG:PL:SP	1|1:7:29:.:205,21,0:0	0|0:5:34:.:0,15,134:0	0|0:5:40:.:0,15,165:0	0|0:5:60:.:0,15,128:0	0|0:5:27:.:0,15,132:0	0|1:5:60:.:95,0,20:0	1|1:5:26:.:150,15,0:0	0|0:12:60:.:0,36,255:0	0|1:8:60:.:87,0,86:0	0|1:3:19:1/1:99,9,0:0	0|0:8:17:.:0,24,210:0	0|1:3:60:.:32,0,64:0	0|0:12:60:.:0,36,255:0	0|0:3:60:.:0,9,84:0	0|0:3:32:.:0,9,100:0	0|1:5:60:.:80,0,54:10	0|0:4:35:.:0,12,127:0	0|0:5:60:.:0,15,154:0	0|0:8:60:.:0,24,202:0	0|1:4:60:.:56,0,60:5	0|1:3:60:.:61,0,21:0	1|0:5:14:.:24,0,106:0	1|1:7:5:0/1:148,0,9:0	1|0:4:60:.:66,0,61:0	1|0:5:60:.:91,0,57:4	0|0:5:40:.:0,15,147:0	0|1:3:40:.:30,0,46:0	0|0:6:60:.:0,18,146:0	0|0:7:60:.:0,21,209:0	1|0:5:60:.:55,0,89:0	0|0:8:60:.:0,24,224:0	0|0:6:60:.:0,18,191:0	0|1:7:60:.:85,0,117:0	0|0:5:40:.:0,15,147:0	1|0:7:60:.:78,0,104:3	0|1:3:60:.:53,0,26:0	1|1:2:60:0/1:74,6,0:0	0|1:3:60:.:31,0,71:0	0|1:4:60:0/0:0,12,126:0	0|0:7:60:.:0,21,210:0	0|0:10:60:.:0,30,248:0
Chr17	65668673	.	T	G	56.70	.	AC=2;AC1=2;AF=0.022;AF1=0.02386;AN=90;DP=272;DP4=132,131,4,2;FQ=56.8;MQ=48;NumGenotypesChanged=0;PV4=0.68,0.31,3.6e-05,1;R2=0.968;VDB=0.0185	GT:DP:GQ:OG:PL:SP	0|0:4:60:.:0,12,126:0	0|0:2:26:.:0,6,76:0	0|0:8:27:.:0,21,209:0	0|0:10:60:.:0,30,244:0	0|0:7:31:.:0,21,205:0	0|0:2:35:.:0,6,70:0	0|0:3:60:.:0,9,103:0	0|0:3:15:.:0,9,97:0	0|0:5:60:.:0,15,149:0	0|0:11:60:.:0,33,255:0	0|0:10:40:.:0,30,241:0	0|0:3:40:.:0,9,89:0	0|0:9:33:.:0,27,228:0	0|0:2:33:.:0,6,70:0	0|0:3:33:.:0,9,105:0	0|0:5:26:.:0,15,162:0	0|0:5:40:.:0,15,160:0	1|0:6:60:.:82,0,80:0	0|0:7:60:.:0,21,185:0	0|0:2:35:.:0,6,68:0	0|0:6:60:.:0,18,176:0	0|0:10:34:.:0,30,245:0	0|0:7:60:.:0,21,205:0	0|0:5:60:.:0,15,144:0	0|0:6:24:.:0,18,163:0	0|0:3:35:.:0,9,90:0	0|0:5:60:.:0,15,156:0	0|0:7:60:.:0,21,181:0	0|1:4:31:.:37,0,65:0	0|0:2:19:.:0,6,63:0	0|0:7:27:.:0,21,206:0	0|0:8:60:.:0,24,205:0	0|0:3:40:.:0,9,100:0	0|0:3:35:.:0,9,88:0	0|0:4:40:.:0,12,137:0	0|0:2:35:.:0,6,79:0	0|0:4:60:.:0,12,127:0	0|0:12:60:.:0,36,255:0	0|0:2:35:.:0,6,74:0	0|0:5:40:.:0,15,149:0	0|0:6:60:.:0,18,196:0
Chr17	65670360	.	G	A	999	.	AC=18;AC1=18;AF=0.200;AF1=0.2049;AN=90;DP=223;DP4=70,94,31,23;FQ=999;MQ=48;NumGenotypesChanged=2;PV4=0.083,0.1,5.6e-23,1;R2=0.983;VDB=0.0267	GT:DP:GQ:OG:PL:SP	0|0:6:60:.:0,18,184:0	0|0:4:60:.:0,12,123:0	0|0:2:60:.:0,6,78:0	0|0:6:60:.:0,18,178:0	0|0:5:60:.:0,15,162:0	0|1:4:60:.:94,0,29:0	1|0:6:60:.:58,0,122:0	0|0:12:60:.:0,36,255:0	0|1:7:60:.:40,0,121:13	0|0:3:33:.:0,9,98:0	0|0:3:35:.:0,9,97:0	0|1:2:60:.:30,0,25:0	0|0:7:60:.:0,21,168:0	0|0:6:60:.:0,18,152:0	0|0:3:60:.:0,9,108:0	0|1:4:60:.:99,0,17:0	0|0:0:60:.:0,0,0:0	0|0:7:60:.:0,21,196:0	0|0:9:60:.:0,27,245:0	0|0:6:33:.:0,18,177:0	0|0:4:40:.:0,12,125:0	0|0:8:40:.:0,24,219:0	1|0:4:60:.:56,0,58:5	1|0:3:60:.:64,0,17:0	1|0:1:60:.:39,3,0:0	0|0:1:60:.:0,3,39:0	0|0:2:35:.:0,6,71:0	0|0:5:60:.:0,15,149:0	0|0:1:60:.:0,3,34:0	0|0:1:13:.:0,3,35:0	0|0:7:60:.:0,21,211:0	0|0:6:60:.:0,18,175:0	0|1:3:1:0/0:0,9,115:0	0|0:4:60:.:0,12,138:0	1|0:1:60:.:41,3,0:0	0|1:5:60:.:47,0,85:0	1|1:1:60:0/1:30,3,0:0	0|1:5:60:.:89,0,61:0	0|1:3:60:.:32,0,60:0	0|0:2:60:.:0,6,66:0	0|0:5:60:.:0,15,151:0
Chr17	65671064	.	TGGGG	TGGG	999	.	AC=48;AC1=50;AF=0.533;AF1=0.5568;AN=90;DP=241;DP4=66,67,42,52;FQ=999;INDEL;MQ=48;NumGenotypesChanged=8;PV4=0.5,1.6e-10,1,1;R2=0.943;VDB=0.0308	GT:DP:GQ:OG:PL:SP	0|0:5:60:.:0,15,109:0	1|1:1:11:.:25,3,0:0	1|0:5:60:.:34,0,56:0	1|1:5:35:.:109,15,0:0	1|0:3:9:.:37,0,16:0	1|0:1:40:1/1:25,3,0:0	0|0:3:60:.:0,9,71:0	1|0:6:60:.:53,0,54:0	1|0:1:32:1/1:25,3,0:0	1|0:8:35:.:23,0,101:4	1|0:5:60:.:31,0,56:4	1|0:1:40:1/1:25,3,0:0	0|1:8:60:.:41,0,79:0	1|1:9:34:.:162,27,0:0	1|1:3:17:.:71,9,0:0	0|0:5:5:.:0,15,107:0	1|1:3:17:.:70,9,0:0	0|1:7:60:.:29,0,83:0	1|1:5:26:.:107,15,0:0	1|0:7:40:.:29,0,89:0	1|0:12:60:.:76,0,92:3	0|0:14:14:0/1:8,0,156:0	0|0:8:60:.:0,24,131:0	0|1:2:32:.:19,0,19:0	0|0:1:30:0/1:0,3,25:0	1|1:3:20:.:71,9,0:0	1|0:2:35:.:19,0,19:0	1|1:4:24:.:70,12,0:0	1|0:2:28:.:19,0,19:0	0|0:3:3:.:0,9,71:0	0|1:6:60:.:29,0,70:0	1|1:2:16:.:50,6,0:0	1|0:6:60:.:32,0,56:0	1|1:1:16:.:25,3,0:0	0|1:3:60:.:37,0,16:0	1|0:4:26:.:13,0,51:0	0|0:4:60:.:0,12,83:0	1|0:2:60:1/1:50,6,0:0	1|0:1:37:1/1:25,3,0:0	1|1:5:23:.:104,15,0:0	1|1:5:26:.:104,15,0:0
Chr17	65671181	.	G	T	10.60	.	AC=1;AC1=1;AF=0.011;AF1=0.01325;AN=90;DP=195;DP4=73,116,2,1;FQ=10.7;MQ=47;NumGenotypesChanged=0;PV4=0.56,0.093,0.47,1;R2=0.987;VDB=0.0211	GT:DP:GQ:OG:PL:SP	0|0:6:60:.:0,18,165:0	0|0:2:35:.:0,6,74:0	0|0:3:37:.:0,9,101:0	0|0:4:60:.:0,12,122:0	0|0:5:40:.:0,15,139:0	0|0:6:60:.:0,18,171:0	0|0:2:37:.:0,6,73:0	0|0:4:40:.:0,12,109:0	0|0:4:60:.:0,12,126:0	0|0:5:40:.:0,15,140:0	0|0:6:34:.:0,18,181:0	0|0:4:40:.:5,14,105:0	0|0:11:60:.:0,33,255:0	0|0:1:25:.:0,3,39:0	0|0:2:32:.:0,6,69:0	0|0:1:32:.:0,3,39:0	0|0:3:37:.:0,9,109:0	0|0:5:60:.:0,15,133:0	0|0:4:37:.:0,12,137:0	0|0:2:32:.:0,6,64:0	0|0:8:60:.:0,24,198:0	0|0:8:60:.:0,24,217:0	0|0:3:40:.:0,9,100:0	0|0:3:40:.:0,9,104:0	0|0:0:60:.:0,0,0:0	0|0:3:35:.:0,9,92:0	0|0:3:35:.:0,9,101:0	0|0:2:33:.:0,6,70:0	0|0:1:30:.:0,3,37:0	0|0:1:27:.:0,3,31:0	0|0:6:60:.:0,18,155:0	1|0:5:60:.:56,0,92:0	0|0:2:33:.:0,6,73:0	0|0:2:37:.:0,6,75:0	0|0:1:32:.:0,3,40:0	0|0:4:40:.:0,12,142:0	0|0:2:60:.:0,6,64:0	0|0:4:60:.:0,12,134:0	0|0:3:37:.:0,9,85:0	0|0:5:60:.:0,15,153:0	0|0:3:35:.:0,9,93:0
Chr17	65671750	.	C	G	144	.	AC=3;AC1=3;AF=0.033;AF1=0.032;AN=90;DP=230;DP4=96,115,2,8;FQ=144;MQ=49;NumGenotypesChanged=0;PV4=0.19,1,2.7e-06,1;R2=0.698;VDB=0.0118	GT:DP:GQ:OG:PL:SP	0|0:8:60:.:0,24,194:0	0|0:1:14:.:0,3,33:0	0|0:4:24:.:0,12,126:0	0|0:4:29:.:0,12,119:0	0|0:5:26:.:0,15,152:0	0|0:3:27:.:0,9,93:0	0|0:2:60:.:0,6,74:0	0|1:7:2:.:12,0,153:0	1|0:11:60:.:140,0,100:3	0|0:10:60:.:0,30,231:0	0|0:4:32:.:0,12,126:0	0|0:3:28:.:0,9,84:0	0|0:6:30:.:0,18,157:0	0|0:2:17:.:0,6,58:0	0|0:2:17:.:0,6,76:0	0|0:3:21:.:0,9,88:0	0|1:5:60:.:63,0,75:0	0|0:5:27:.:0,15,148:0	0|0:5:29:.:0,15,151:0	0|0:10:60:.:0,30,235:0	0|0:2:23:.:0,6,68:0	0|0:9:37:.:0,27,224:0	0|0:3:60:.:0,9,89:0	0|0:3:24:.:0,9,92:0	0|0:2:19:.:0,6,72:0	0|0:1:17:.:0,3,39:0	0|0:5:32:.:0,15,146:0	0|0:4:26:.:0,12,116:0	0|0:3:20:.:0,9,84:0	0|0:4:26:.:0,12,105:0	0|0:2:18:.:0,6,74:0	0|0:0:9:.:0,0,0:0	0|0:4:26:.:0,12,92:0	0|0:4:26:.:0,12,120:0	0|0:3:26:.:0,9,88:0	0|0:4:27:.:0,12,101:0	0|0:2:60:.:0,6,49:0	0|0:3:28:.:0,9,85:0	0|0:3:26:.:0,9,103:0	0|0:3:13:.:0,9,98:0	0|0:9:40:.:0,27,235:0
Chr17	65672060	.	C	T	999	.	AC=2;AC1=3;AF=0.022;AF1=0.03336;AN=90;DP=249;DP4=134,100,9,5;FQ=999;G3=0.9498,0.02498,0.02521;HWE=0.0408;MQ=49;NumGenotypesChanged=1;PV4=0.78,1,5.8e-14,0.33;R2=0.867;VDB=0.0229	GT:DP:GQ:OG:PL:SP	0|0:9:60:.:0,27,217:0	0|0:2:16:.:0,6,75:0	0|0:13:60:.:0,39,255:0	0|0:7:40:.:0,21,162:0	0|0:4:18:.:0,12,136:0	0|0:2:29:.:0,6,73:0	0|0:3:60:.:0,9,84:0	0|0:14:60:.:0,42,255:0	0|0:6:40:.:0,18,187:0	0|0:7:40:.:0,21,199:0	0|0:7:60:.:0,21,205:0	0|0:3:33:.:0,9,95:0	0|0:13:60:.:0,39,255:0	0|0:4:16:.:0,12,122:0	0|0:3:18:.:0,9,96:0	0|0:3:23:.:0,9,108:0	0|0:6:32:.:0,18,182:0	0|0:5:40:.:0,15,164:0	0|0:4:22:.:3,12,96:0	0|0:7:40:.:0,21,201:0	0|0:6:40:.:0,18,178:0	0|0:13:60:.:0,39,255:0	0|0:2:60:.:0,6,78:0	0|0:1:21:.:0,3,38:0	0|0:1:37:.:0,3,39:0	0|0:5:32:.:0,15,153:0	0|0:4:34:.:0,12,132:0	0|0:0:20:.:0,0,0:0	0|0:3:19:.:0,9,90:0	0|0:0:13:.:0,0,0:0	0|0:2:27:.:0,6,76:0	0|0:8:40:.:0,24,197:0	0|0:2:27:.:0,6,72:0	0|1:6:8:1/1:163,18,0:0	0|0:0:22:.:0,0,0:0	0|0:2:22:.:0,6,60:0	0|0:3:60:.:0,9,96:0	0|0:4:37:.:0,12,135:0	0|0:2:22:.:0,6,68:0	0|0:7:34:.:0,21,212:0	1|0:8:34:.:174,0,11:0
Chr17	65672566	.	C	A	3.97	.	AC=2;AC1=2;AF=0.022;AF1=0.02895;AN=90;DP=168;DP4=123,39,1,1;FQ=4.04;MQ=49;NumGenotypesChanged=0;PV4=0.43,1,0.033,0.41;R2=0.737	GT:DP:GQ:OG:PL:SP	0|0:1:60:.:0,3,37:0	0|0:1:12:.:0,3,34:0	0|0:6:29:.:0,18,156:0	0|0:3:27:.:0,9,104:0	0|0:5:23:.:0,15,112:0	0|0:2:22:.:0,6,70:0	0|0:2:60:.:0,6,54:0	0|0:3:21:.:0,9,89:0	0|0:2:23:.:0,6,73:0	0|0:6:30:.:0,18,155:0	0|0:4:32:.:0,12,132:0	0|0:1:21:.:0,3,34:0	0|0:8:40:.:0,24,197:0	0|0:6:28:.:0,18,149:0	0|0:0:8:.:0,0,0:0	0|0:10:40:.:0,30,216:0	0|0:3:19:.:0,9,80:0	0|0:4:26:.:0,12,98:0	0|0:1:14:.:0,3,39:0	0|0:2:18:.:0,6,66:0	0|0:6:30:.:0,18,146:0	0|0:4:25:.:0,12,103:0	0|0:2:60:.:0,6,61:0	0|0:1:15:.:0,3,30:0	0|0:1:19:.:0,3,19:0	0|0:2:16:.:0,6,46:0	0|0:0:14:.:0,0,0:0	0|0:2:17:.:0,6,48:0	0|0:1:13:.:0,3,35:0	0|1:2:22:.:34,0,27:0	0|0:5:27:.:0,15,151:0	0|0:4:24:.:0,12,125:0	0|0:3:21:.:0,9,104:0	0|0:1:17:.:0,3,39:0	0|0:1:17:.:0,3,36:0	0|0:3:21:.:0,9,92:0	0|0:3:60:.:0,9,91:0	0|0:2:27:.:0,6,63:0	0|0:0:14:.:0,0,0:0	0|1:3:19:.:28,0,55:0	0|0:5:26:.:0,15,130:0
Chr17	65672878	.	G	A	35.60	.	AC=3;AC1=3;AF=0.033;AF1=0.03203;AN=90;DP=213;DP4=116,87,4,1;FQ=35.8;MQ=49;NumGenotypesChanged=1;PV4=0.4,0.0053,0.19,0.2;R2=0.775;VDB=0.0100	GT:DP:GQ:OG:PL:SP	0|0:6:60:.:0,18,187:0	0|1:1:23:.:35,3,0:0	0|0:5:26:.:0,15,156:0	0|0:2:60:.:0,6,58:0	0|0:3:13:.:0,9,100:0	0|0:0:32:.:0,0,0:0	0|0:5:60:.:0,15,134:0	0|0:8:34:.:0,24,218:0	0|0:5:26:.:0,15,156:0	0|0:4:37:.:0,12,137:0	0|0:7:60:.:0,21,157:0	0|0:0:40:.:0,0,0:0	0|0:11:60:.:0,33,255:0	0|0:2:9:.:0,6,74:0	0|1:3:7:0/0:10,0,53:0	1|0:4:60:.:63,0,26:0	0|0:3:19:.:0,9,106:0	0|0:5:26:.:0,15,148:0	0|0:3:21:.:0,9,102:0	0|0:4:37:.:0,12,115:0	0|0:8:60:.:0,24,229:0	0|0:6:26:.:0,18,171:0	0|0:6:60:.:0,18,145:0	0|0:2:25:.:0,6,75:0	0|0:0:11:.:0,0,0:0	0|0:4:30:.:0,12,104:0	0|0:4:40:.:0,12,111:0	0|0:5:40:.:0,15,137:0	0|0:5:21:.:0,15,137:0	0|0:1:8:.:0,3,31:0	0|0:7:32:.:0,21,190:0	0|0:3:26:.:0,9,102:0	0|0:4:37:.:0,12,139:0	0|0:2:15:.:0,6,70:0	0|0:0:28:.:0,0,0:0	0|0:3:25:.:0,9,104:0	0|0:6:60:.:0,18,182:0	0|0:4:60:.:0,12,141:0	0|0:6:33:.:0,18,130:0	0|0:2:18:.:0,6,68:0	0|0:4:22:.:0,12,138:0
Chr17	65673936	.	GTATATA	GTATATATA	999	.	AC=3;AC1=4;AF=0.033;AF1=0.04932;AN=90;DP=270;DP4=74,112,4,6;FQ=999;INDEL;MQ=46;NumGenotypesChanged=0;PV4=1,1,1,1;R2=0.73;VDB=0.0285	GT:DP:GQ:OG:PL:SP	0|0:7:60:.:0,21,209:0	0|0:3:17:.:0,9,120:0	0|0:12:60:.:0,36,255:0	0|0:3:22:.:0,9,102:0	0|0:5:24:.:0,15,153:0	0|0:2:18:.:0,6,54:0	0|0:2:60:.:0,6,62:0	0|0:8:35:.:0,24,254:0	1|0:7:60:.:60,0,158:0	0|0:1:14:.:0,3,48:0	0|0:5:31:.:0,15,139:0	0|0:3:23:.:0,9,108:0	0|0:8:40:.:0,24,247:0	0|0:3:21:.:0,9,105:0	0|0:2:15:.:0,6,85:0	0|0:5:60:.:0,15,161:0	0|1:4:3:.:165,12,0:0	0|0:4:28:.:0,12,156:0	0|0:5:24:.:0,15,185:0	0|0:1:14:.:0,3,30:0	0|0:6:29:.:0,18,204:0	0|0:3:60:.:0,9,131:0	0|0:4:60:.:0,12,137:0	0|0:5:26:.:0,15,170:0	0|0:3:60:.:0,9,134:0	0|0:5:24:.:0,15,175:0	0|0:2:19:.:0,6,73:0	0|0:3:18:.:0,9,118:0	0|0:5:26:.:0,15,179:0	0|0:2:22:.:0,6,84:0	0|0:1:15:.:0,3,47:0	0|0:6:3:.:9,0,103:0	0|0:1:14:.:0,3,47:0	0|0:3:23:.:0,9,113:0	0|0:3:21:.:0,9,113:0	0|0:6:29:.:0,18,193:0	0|0:2:60:.:0,6,73:0	0|0:2:22:.:0,6,82:0	0|0:1:17:.:0,3,32:0	1|0:2:8:.:91,6,0:0	0|0:4:23:.:0,12,152:0
Chr17	65674731	.	T	C	999	.	AC=90;AC1=90;AF=1.00;AF1=1;AN=90;DP=286;DP4=0,0,138,134;FQ=-40.8;MQ=45;NumGenotypesChanged=0;VDB=0.0276	GT:DP:GQ:OG:PL:SP	1|1:11:60:.:255,33,0:0	1|1:7:60:.:181,21,0:0	1|1:8:60:.:223,24,0:0	1|1:5:60:.:165,15,0:0	1|1:9:60:.:252,27,0:0	1|1:4:60:.:135,12,0:0	1|1:3:60:.:109,9,0:0	1|1:8:60:.:204,24,0:0	1|1:11:60:.:255,33,0:0	1|1:4:60:.:108,12,0:0	1|1:9:60:.:219,27,0:0	1|1:3:60:.:96,9,0:0	1|1:10:60:.:255,30,0:0	1|1:12:60:.:255,36,0:0	1|1:4:60:.:122,12,0:0	1|1:3:60:.:88,9,0:0	1|1:4:60:.:109,12,0:0	1|1:6:60:.:170,18,0:0	1|1:2:60:.:54,6,0:0	1|1:3:60:.:97,9,0:0	1|1:8:60:.:232,24,0:0	1|1:8:60:.:219,24,0:0	1|1:6:60:.:178,18,0:0	1|1:8:60:.:216,24,0:0	1|1:6:60:.:167,18,0:0	1|1:2:60:.:62,6,0:0	1|1:8:60:.:207,24,0:0	1|1:2:60:.:67,6,0:0	1|1:1:60:.:33,3,0:0	1|1:2:60:.:60,6,0:0	1|1:2:60:.:78,6,0:0	1|1:3:60:.:104,9,0:0	1|1:7:60:.:208,21,0:0	1|1:3:60:.:92,9,0:0	1|1:4:60:.:139,12,0:0	1|1:4:60:.:142,12,0:0	1|1:5:60:.:144,15,0:0	1|1:4:60:.:134,12,0:0	1|1:3:60:.:95,9,0:0	1|1:5:60:.:162,15,0:0	1|1:2:60:.:72,6,0:0
Chr17	65675201	.	G	A	999	.	AC=13;AC1=11;AF=0.144;AF1=0.1245;AN=90;DP=300;DP4=133,123,18,22;FQ=999;MQ=48;NumGenotypesChanged=2;PV4=0.5,0.094,0.0087,1;R2=0.976;VDB=0.0172	GT:DP:GQ:OG:PL:SP	0|0:6:60:.:0,18,169:0	0|0:8:60:.:0,24,223:0	0|0:6:60:.:0,18,176:0	1|1:6:34:.:171,18,0:0	0|0:6:60:.:0,18,177:0	1|0:4:60:.:91,0,23:0	0|0:7:60:.:0,21,190:0	0|0:11:60:.:0,33,252:0	0|0:8:60:.:0,24,219:0	0|0:5:40:.:0,15,160:0	1|0:7:60:.:87,0,89:0	1|0:5:60:.:45,0,93:4	0|1:15:60:.:193,0,117:2	0|1:11:60:.:130,0,163:0	0|0:4:40:.:0,12,139:0	0|0:6:60:.:0,18,161:0	1|0:7:60:.:73,0,83:15	0|1:2:34:.:22,0,31:0	1|0:6:60:.:84,0,96:0	0|0:3:37:.:0,9,102:0	0|0:6:60:.:0,18,181:0	0|0:10:60:.:0,30,202:0	0|0:6:60:.:0,18,143:0	0|0:8:60:.:0,24,230:0	0|0:6:60:.:0,18,178:0	0|0:6:37:.:0,18,169:0	0|0:4:40:.:0,12,133:0	0|1:6:60:.:109,0,27:0	0|0:4:35:.:0,12,98:0	0|0:3:60:.:0,9,110:0	0|0:6:40:.:0,18,177:0	0|0:6:60:.:0,18,192:0	0|0:5:40:.:0,15,161:0	1|0:3:7:0/0:0,9,113:0	0|0:5:37:.:0,15,163:0	0|0:2:32:.:0,6,71:0	0|0:5:60:.:0,15,156:0	1|0:2:14:0/0:0,6,68:0	0|0:6:60:.:0,18,177:0	0|0:5:37:.:0,15,167:0	0|0:5:40:.:0,15,136:0
Chr17	65676111	.	C	T	999	.	AC=42;AC1=39;AF=0.467;AF1=0.4335;AN=90;DP=295;DP4=73,97,57,59;FQ=999;MQ=47;NumGenotypesChanged=4;PV4=0.33,0.074,1e-21,0.28;R2=0.964;VDB=0.0278	GT:DP:GQ:OG:PL:SP	0|0:13:60:.:0,39,255:0	1|0:5:60:.:88,0,48:10	1|0:15:60:.:183,0,162:5	1|1:3:60:.:91,9,0:0	1|0:6:60:.:119,0,49:4	1|0:6:60:.:51,0,94:0	0|0:6:60:.:0,18,179:0	1|0:10:60:.:143,0,92:13	1|0:8:60:.:70,0,99:0	1|0:3:60:.:29,0,59:0	1|0:13:60:.:147,0,164:0	1|0:5:60:.:23,0,98:0	0|1:8:60:.:147,0,82:0	0|1:5:9:.:115,0,19:0	1|0:7:60:.:108,0,90:0	0|0:4:40:.:0,12,116:0	1|1:2:24:.:74,6,0:0	0|1:4:60:.:27,0,74:0	1|1:3:11:.:99,9,0:0	1|0:7:60:.:137,0,50:8	1|0:8:60:.:142,0,84:0	0|0:8:60:.:0,24,227:0	0|0:3:60:.:0,9,104:0	0|1:0:15:.:0,0,0:0	0|0:4:40:.:0,12,130:0	1|1:1:16:0/1:39,3,0:0	1|0:7:60:.:66,0,90:0	1|1:5:28:.:146,15,0:0	1|0:3:6:0/0:0,9,101:0	0|0:5:19:.:0,15,167:0	0|1:7:60:.:120,0,89:0	0|1:5:60:.:115,0,25:0	1|0:7:60:.:67,0,121:0	1|0:6:60:.:85,0,83:0	0|1:1:60:.:40,3,0:0	1|0:1:13:0/0:0,3,41:0	0|0:7:60:.:0,21,214:0	1|0:3:60:.:32,0,66:0	1|0:2:13:0/0:0,6,65:0	1|1:6:32:.:182,18,0:0	0|1:7:60:.:90,0,114:3
Chr17	65676714	.	G	A	8.50	.	AC=1;AC1=1;AF=0.011;AF1=0.01204;AN=90;DP=317;DP4=150,158,1,1;FQ=8.55;MQ=49;NumGenotypesChanged=0;PV4=1,1,0.065,0.48;R2=0.926;VDB=0.0135	GT:DP:GQ:OG:PL:SP	0|0:16:60:.:0,48,255:0	0|0:4:60:.:0,12,134:0	0|0:2:60:.:0,6,67:0	0|0:9:34:.:0,27,198:0	0|0:7:60:.:0,21,152:0	1|0:7:60:.:54,0,140:0	0|0:8:60:.:0,24,234:0	0|0:11:60:.:0,33,255:0	0|0:7:60:.:0,21,183:0	0|0:13:60:.:0,39,255:0	0|0:15:60:.:0,45,255:0	0|0:3:19:.:0,9,105:0	0|0:9:37:.:0,27,229:0	0|0:3:19:.:0,9,89:0	0|0:7:60:.:0,21,180:0	0|0:5:60:.:0,15,149:0	0|0:3:19:.:0,9,102:0	0|0:2:16:.:0,6,65:0	0|0:9:37:.:0,27,228:0	0|0:2:60:.:0,6,71:0	0|0:7:60:.:0,21,174:0	0|0:4:60:.:0,12,117:0	0|0:8:60:.:0,24,228:0	0|0:4:60:.:0,12,122:0	0|0:7:60:.:0,21,205:0	0|0:6:60:.:0,18,181:0	0|0:6:60:.:0,18,164:0	0|0:9:37:.:0,27,220:0	0|0:4:60:.:0,12,142:0	0|0:4:60:.:0,12,124:0	0|0:4:60:.:0,12,133:0	0|0:7:60:.:0,21,192:0	0|0:4:60:.:0,12,126:0	0|0:5:26:.:0,15,153:0	0|0:5:60:.:0,15,173:0	0|0:2:60:.:0,6,77:0	0|0:5:60:.:0,15,171:0	0|0:3:19:.:0,9,96:0	0|0:0:60:.:0,0,0:0	0|0:5:60:.:0,15,167:0	0|0:2:60:.:0,6,74:0
Chr17	65680488	.	T	C	999	.	AC=42;AC1=46;AF=0.467;AF1=0.5138;AN=90;DP=246;DP4=60,71,47,57;FQ=999;MQ=47;NumGenotypesChanged=6;PV4=1,1,2.4e-12,0.2;R2=0.933;VDB=0.0256	GT:DP:GQ:OG:PL:SP	0|0:7:60:.:0,21,182:0	1|0:2:7:1/1:76,6,0:0	1|0:4:37:.:79,0,27:0	1|1:7:29:.:203,21,0:0	1|0:6:60:.:91,0,88:0	1|0:6:60:.:40,0,108:3	0|0:3:60:.:0,9,89:0	1|0:7:60:.:121,0,44:0	1|0:7:60:.:107,0,78:0	1|0:6:60:.:136,0,22:0	1|0:5:60:.:75,0,59:0	1|0:6:60:.:115,0,56:0	0|1:7:60:.:70,0,94:4	0|1:0:5:.:0,0,0:0	1|1:5:11:.:159,15,0:0	0|0:3:20:.:0,9,99:0	1|1:5:25:.:154,15,0:0	0|1:2:7:1/1:63,6,0:0	0|1:5:14:.:116,0,24:0	1|0:2:60:1/1:66,6,0:0	1|0:6:60:.:77,0,83:0	0|0:13:60:.:0,39,255:0	0|0:5:60:.:0,15,159:0	0|1:3:40:.:30,0,60:0	0|0:5:26:.:0,15,154:0	1|1:3:21:.:104,9,0:0	1|0:6:60:.:88,0,84:0	1|1:2:17:.:75,6,0:0	1|0:2:23:.:25,0,13:0	0|0:2:15:.:0,6,73:0	0|1:5:60:.:88,0,61:0	0|1:3:60:.:70,0,30:0	1|0:3:60:.:26,0,66:0	1|0:2:6:1/1:72,6,0:0	0|1:3:60:1/1:90,9,0:0	1|0:7:60:.:117,0,79:0	0|0:4:60:.:0,12,134:0	1|0:8:60:.:67,0,117:0	1|0:1:34:1/1:30,3,0:0	1|1:3:28:.:89,9,0:0	0|1:3:60:.:54,0,32:0
Chr17	65681022	.	G	A	999	.	AC=13;AC1=17;AF=0.144;AF1=0.1931;AN=90;DP=198;DP4=90,76,17,12;FQ=999;MQ=47;NumGenotypesChanged=1;PV4=0.69,0.34,1.6e-07,1;R2=0.993;VDB=0.0165	GT:DP:GQ:OG:PL:SP	0|0:4:60:.:0,12,123:0	0|0:1:21:.:0,3,41:0	0|0:10:60:.:0,30,254:0	1|1:7:60:.:188,21,0:0	0|0:7:40:.:0,21,210:0	1|0:4:60:1/1:123,12,0:0	0|0:2:60:.:0,6,59:0	0|0:7:60:.:0,21,200:0	0|0:5:37:.:0,15,128:0	0|0:6:40:.:0,18,150:0	1|0:3:60:.:31,0,50:0	1|0:2:60:.:66,6,0:0	0|1:11:60:.:30,0,199:3	0|1:3:60:.:59,0,22:0	0|0:6:35:.:0,18,153:0	0|0:3:37:.:0,9,84:0	1|0:5:60:.:47,0,61:0	0|1:6:60:.:33,0,101:4	1|0:2:60:.:13,0,24:0	0|0:7:40:.:0,21,205:0	0|0:5:37:.:0,15,164:0	0|0:5:40:.:0,15,140:0	0|0:4:60:.:0,12,122:0	0|0:3:31:.:0,9,89:0	0|0:0:27:.:0,0,0:0	0|0:1:24:.:0,3,36:0	0|0:2:35:.:0,6,44:0	0|1:2:16:.:61,6,0:0	0|0:1:23:.:0,3,34:0	0|0:2:33:.:0,6,55:0	0|0:0:24:.:0,0,0:0	0|0:4:33:.:0,12,109:0	0|0:3:30:.:0,9,90:0	1|0:2:18:.:68,6,0:0	0|0:1:30:.:0,3,27:0	0|0:2:28:.:0,6,73:0	0|0:3:60:.:0,9,104:0	1|0:1:60:.:29,3,0:0	0|0:2:34:.:0,6,65:0	0|0:1:22:.:0,3,40:0	0|0:7:40:.:0,21,168:0
Chr17	65681498	.	A	G	44.60	.	AC=1;AC1=2;AF=0.011;AF1=0.02257;AN=90;DP=72;DP4=2,66,0,3;FQ=44.7;MQ=48;NumGenotypesChanged=0;PV4=1,1,0.1,1;R2=0.989;VDB=0.0211	GT:DP:GQ:OG:PL:SP	0|0:2:60:.:0,6,62:0	0|0:1:32:.:0,3,41:0	0|0:4:60:.:0,12,116:0	0|0:4:60:.:0,12,106:0	0|0:2:60:.:0,6,69:0	0|0:1:60:.:0,3,29:0	0|0:0:60:.:0,0,0:0	0|0:0:60:.:0,0,0:0	0|0:4:60:.:0,12,110:0	0|0:2:60:.:0,6,67:0	0|0:4:60:.:0,12,116:0	0|0:2:60:.:0,6,72:0	0|0:3:60:.:0,9,92:0	0|0:1:60:.:0,3,39:0	0|0:1:60:.:0,3,39:0	0|0:1:60:.:0,3,35:0	0|0:0:60:.:0,0,0:0	0|1:3:60:.:97,9,0:0	0|0:0:60:.:0,0,0:0	0|0:1:60:.:0,3,38:0	0|0:1:60:.:0,3,36:0	0|0:3:60:.:0,9,94:0	0|0:2:60:.:0,6,59:0	0|0:1:40:.:0,3,29:0	0|0:0:32:.:0,0,0:0	0|0:1:33:.:0,3,39:0	0|0:3:40:.:0,9,97:0	0|0:2:28:.:0,6,69:0	0|0:1:32:.:0,3,39:0	0|0:1:40:.:0,3,39:0	0|0:1:31:.:0,3,33:0	0|0:0:40:.:0,0,0:0	0|0:0:37:.:0,0,0:0	0|0:1:24:.:0,3,35:0	0|0:1:35:.:0,3,40:0	0|0:3:37:.:0,9,96:0	0|0:1:60:.:0,3,33:0	0|0:0:60:.:0,0,0:0	0|0:1:40:.:0,3,34:0	0|0:2:35:.:0,6,71:0	0|0:0:60:.:0,0,0:0
Chr17	65681561	.	A	T	999	.	AC=90;AC1=90;AF=1.00;AF1=1;AN=90;DP=28;DP4=0,0,10,6;FQ=-27.3;MQ=41;NumGenotypesChanged=0;VDB=0.0272	GT:DP:GQ:OG:PL:SP	1|1:1:60:.:27,3,0:0	1|1:0:8:.:0,0,0:0	1|1:0:8:.:0,0,0:0	1|1:0:60:.:0,0,0:0	1|1:1:11:.:39,3,0:0	1|1:0:19:.:0,0,0:0	1|1:0:21:.:0,0,0:0	1|1:0:9:.:0,0,0:0	1|1:0:11:.:0,0,0:0	1|1:1:14:.:27,3,0:0	1|1:0:18:.:0,0,0:0	1|1:0:19:.:0,0,0:0	1|1:0:11:.:0,0,0:0	1|1:0:11:.:0,0,0:0	1|1:1:11:.:25,3,0:0	1|1:0:10:.:0,0,0:0	1|1:0:11:.:0,0,0:0	1|1:1:11:.:22,3,0:0	1|1:0:11:.:0,0,0:0	1|1:1:14:.:39,3,0:0	1|1:1:14:.:37,3,0:0	1|1:1:12:.:15,3,0:0	1|1:0:19:.:0,0,0:0	1|1:0:11:.:0,0,0:0	1|1:1:13:.:15,3,0:0	1|1:0:9:.:0,0,0:0	1|1:0:13:.:0,0,0:0	1|1:0:11:.:0,0,0:0	1|1:0:8:.:0,0,0:0	1|1:0:11:.:0,0,0:0	1|1:0:9:.:0,0,0:0	1|1:0:12:.:0,0,0:0	1|1:0:11:.:0,0,0:0	1|1:0:11:.:0,0,0:0	1|1:0:12:.:0,0,0:0	1|1:2:17:.:68,6,0:0	1|1:0:16:.:0,0,0:0	1|1:0:19:.:0,0,0:0	1|1:0:12:.:0,0,0:0	1|1:0:9:.:0,0,0:0	1|1:0:9:.:0,0,0:0
Chr17	65681610	.	A	G	999	.	AC=78;AC1=79;AF=0.867;AF1=0.8772;AN=90;DP=73;DP4=9,0,60,1;FQ=999;MQ=37;NumGenotypesChanged=7;PV4=1,0.47,0.33,0.47;R2=0.5;VDB=0.0270	GT:DP:GQ:OG:PL:SP	1|1:3:37:.:89,9,0:0	1|0:0:2:1/1:0,0,0:0	1|0:3:24:.:49,0,26:0	1|1:1:60:.:27,3,0:0	1|1:2:8:.:48,6,0:0	1|1:3:60:.:92,9,0:0	1|1:0:30:.:0,0,0:0	1|0:1:7:.:0,3,35:0	1|1:0:8:.:0,0,0:0	1|1:1:11:.:38,3,0:0	1|1:0:11:.:0,0,0:0	1|1:0:60:.:0,0,0:0	0|1:5:60:.:37,0,61:0	1|1:1:9:.:23,3,0:0	1|1:2:11:.:43,6,0:0	0|1:0:2:1/1:0,0,0:0	1|1:1:11:.:28,3,0:0	1|0:2:21:.:16,0,29:0	1|1:1:10:.:20,3,0:0	1|1:1:10:.:30,3,0:0	1|1:1:11:.:28,3,0:0	0|0:3:5:0/1:0,9,84:0	1|1:1:33:.:31,3,0:0	1|1:2:13:.:50,6,0:0	1|0:0:2:1/1:0,0,0:0	1|1:1:8:.:20,3,0:0	1|1:2:13:.:45,6,0:0	1|1:1:11:.:25,3,0:0	1|0:0:2:1/1:0,0,0:0	1|1:1:7:.:37,3,0:0	0|1:0:2:1/1:0,0,0:0	1|1:1:10:.:41,3,0:0	1|1:0:8:.:0,0,0:0	1|0:0:2:1/1:0,0,0:0	1|1:1:10:.:39,3,0:0	1|1:1:11:.:30,3,0:0	1|1:0:60:.:0,0,0:0	1|1:2:60:.:68,6,0:0	1|1:0:8:.:0,0,0:0	1|1:1:8:.:21,3,0:0	1|1:2:8:.:64,6,0:0
Chr17	65683100	.	C	T	5.94	.	AC=1;AC1=1;AF=0.011;AF1=0.01155;AN=90;DP=325;DP4=154,166,1,1;FQ=5.97;MQ=44;NumGenotypesChanged=0;PV4=1,1,1,1;R2=0.972;VDB=0.0160	GT:DP:GQ:OG:PL:SP	0|0:4:60:.:0,12,123:0	0|0:4:25:.:0,12,133:0	0|0:11:60:.:0,33,255:0	0|0:12:60:.:0,36,246:0	0|0:9:40:.:0,27,233:0	0|0:5:60:.:0,15,144:0	0|0:5:60:.:0,15,147:0	0|0:10:40:.:0,30,255:0	0|0:15:60:.:0,45,255:0	0|0:8:60:.:0,24,212:0	0|0:8:60:.:0,24,216:0	0|0:10:60:.:0,30,231:0	1|0:10:60:.:51,0,154:0	0|0:7:37:.:0,21,184:0	0|0:5:32:.:0,15,153:0	0|0:5:29:.:0,15,163:0	0|0:5:35:.:0,15,146:0	0|0:8:34:.:0,24,220:0	0|0:11:60:.:0,33,255:0	0|0:3:29:.:0,9,104:0	0|0:8:60:.:0,24,224:0	0|0:11:60:.:0,33,255:0	0|0:9:60:.:0,27,228:0	0|0:1:24:.:0,3,37:0	0|0:6:32:.:0,18,179:0	0|0:8:40:.:0,24,193:0	0|0:3:30:.:0,9,106:0	0|0:11:60:.:0,33,255:0	0|0:5:28:.:0,15,147:0	0|0:3:22:.:0,9,100:0	0|0:6:30:.:0,18,184:0	0|0:4:33:.:0,12,132:0	0|0:5:35:.:0,15,147:0	0|0:5:29:.:0,15,151:0	0|0:5:35:.:0,15,145:0	0|0:6:40:.:0,18,180:0	0|0:5:60:.:0,15,157:0	0|0:4:60:.:0,12,126:0	0|0:9:60:.:0,27,203:0	0|0:3:27:.:0,9,110:0	0|0:10:40:.:0,30,222:0
Chr17	65684337	.	C	T	999	.	AC=13;AC1=14;AF=0.144;AF1=0.1556;AN=90;DP=287;DP4=107,130,14,33;FQ=999;MQ=43;NumGenotypesChanged=0;PV4=0.055,0.024,0.018,1;R2=0.999;VDB=0.0374	GT:DP:GQ:OG:PL:SP	0|0:10:60:.:0,30,253:0	1|0:2:60:.:62,6,0:0	0|0:7:60:.:0,21,192:0	0|0:6:60:.:0,18,178:0	0|0:4:34:.:0,12,102:0	0|0:7:60:.:0,21,198:0	0|0:4:60:.:0,12,128:0	1|0:11:60:.:172,0,86:6	0|0:14:60:.:0,42,255:0	0|0:8:60:.:0,24,226:0	0|0:10:60:.:0,30,245:0	0|0:5:60:.:0,15,153:0	0|0:9:60:.:0,27,217:0	0|0:4:60:.:0,12,114:0	0|1:4:60:.:63,0,64:0	0|0:3:28:.:0,9,89:0	0|0:4:30:.:0,12,117:0	0|0:7:29:.:0,21,213:0	0|0:6:60:.:0,18,181:0	0|0:7:40:.:0,21,206:0	0|0:6:60:.:0,18,168:0	0|0:2:60:.:0,6,73:0	0|0:4:60:.:0,12,107:0	0|0:6:60:.:0,18,169:0	0|0:4:40:.:0,12,120:0	0|1:8:60:.:86,0,100:0	1|0:5:60:.:14,0,108:0	0|0:7:60:.:0,21,180:0	0|0:4:30:.:0,12,127:0	0|0:7:60:.:0,21,177:0	0|1:7:60:.:131,0,57:0	0|1:6:60:.:94,0,44:12	0|0:2:60:.:0,6,67:0	0|0:4:32:.:0,12,138:0	0|1:5:60:.:61,0,92:4	0|0:3:32:.:0,9,98:0	0|0:4:60:.:0,12,123:0	0|0:0:60:.:0,0,0:0	1|0:7:60:.:41,0,111:0	1|0:5:60:.:70,0,61:0	0|1:5:60:.:97,0,50:4
Chr17	65684664	.	T	C	999	.	AC=43;AC1=43;AF=0.478;AF1=0.4787;AN=90;DP=280;DP4=64,65,71,72;FQ=999;MQ=47;NumGenotypesChanged=5;PV4=1,1,8.2e-22,1;R2=0.999;VDB=0.0248	GT:DP:GQ:OG:PL:SP	1|1:10:60:.:241,30,0:0	0|0:4:33:.:0,12,135:0	0|0:3:29:.:0,9,100:0	1|1:7:60:.:207,21,0:0	0|0:3:28:.:0,9,94:0	1|1:7:60:.:191,21,0:0	1|1:1:60:0/1:41,3,0:0	0|0:9:60:.:0,27,250:0	0|1:15:60:.:138,0,216:2	0|1:9:60:.:139,0,103:3	1|1:7:60:.:199,21,0:0	1|1:2:60:.:67,6,0:0	0|1:7:60:.:74,0,121:0	0|1:3:60:.:24,0,66:0	0|0:2:30:.:0,6,78:0	0|1:3:60:.:56,0,24:0	1|0:2:18:1/1:76,6,0:0	0|0:3:28:.:0,9,107:0	1|0:3:60:.:64,0,24:0	0|1:4:60:.:99,0,27:0	0|1:5:60:.:97,0,61:0	0|0:8:40:.:0,24,217:0	1|1:3:60:.:102,9,0:0	1|0:5:60:.:116,0,20:0	1|0:3:60:0/0:0,9,71:0	0|0:10:60:.:0,30,255:0	0|1:4:60:1/1:125,12,0:0	0|1:6:60:.:90,0,84:0	0|0:3:28:.:0,9,105:0	1|0:9:60:.:56,0,151:13	0|0:10:60:.:0,30,232:0	1|0:7:60:.:159,0,17:0	0|1:4:60:.:98,0,28:0	1|0:5:60:.:56,0,90:0	1|0:3:60:.:71,0,31:0	0|1:4:60:.:35,0,69:0	1|1:3:60:.:111,9,0:0	1|1:1:60:0/1:37,3,0:0	0|1:2:60:.:33,0,32:0	0|0:5:40:.:0,15,168:0	0|0:8:60:.:0,24,216:0
Chr17	65685127	.	C	A	5.98	.	AC=1;AC1=1;AF=0.011;AF1=0.01171;AN=90;DP=316;DP4=152,155,1,1;FQ=6.02;MQ=47;NumGenotypesChanged=0;PV4=1,0.2,0.47,1;R2=0.998;VDB=0.0170	GT:DP:GQ:OG:PL:SP	0|0:4:60:.:0,12,124:0	0|0:3:35:.:0,9,88:0	0|0:6:60:.:0,18,179:0	0|0:4:60:.:0,12,113:0	0|0:11:60:.:0,33,232:0	0|0:2:60:.:0,6,67:0	0|0:7:60:.:0,21,203:0	0|0:9:60:.:0,27,239:0	0|0:14:60:.:0,42,255:0	0|0:3:60:.:0,9,94:0	0|0:11:60:.:0,33,255:0	0|0:4:60:.:0,12,127:0	0|0:12:60:.:0,36,255:0	0|0:3:37:.:0,9,78:0	0|0:4:60:.:0,12,132:0	0|0:7:60:.:0,21,179:0	0|0:1:32:.:0,3,31:0	0|0:7:60:.:0,21,182:0	0|0:11:60:.:0,33,255:0	0|1:5:60:.:51,0,92:0	0|0:7:60:.:0,21,196:0	0|0:10:60:.:0,30,255:0	0|0:5:60:.:0,15,139:0	0|0:7:60:.:0,21,193:0	0|0:6:60:.:0,18,171:0	0|0:2:60:.:0,6,69:0	0|0:5:60:.:0,15,154:0	0|0:7:60:.:0,21,201:0	0|0:3:34:.:0,9,107:0	0|0:3:35:.:0,9,85:0	0|0:7:60:.:0,21,169:0	0|0:4:60:.:0,12,127:0	0|0:7:60:.:0,21,215:0	0|0:8:60:.:0,24,214:0	0|0:9:60:.:0,27,255:0	0|0:6:60:.:0,18,174:0	0|0:4:60:.:0,12,138:0	0|0:9:60:.:0,27,248:0	0|0:8:60:.:0,24,208:0	0|0:4:60:.:0,12,130:0	0|0:5:40:.:0,15,163:0
Chr17	65685235	.	A	G	999	.	AC=13;AC1=13;AF=0.144;AF1=0.1489;AN=90;DP=330;DP4=142,139,17,18;FQ=999;MQ=46;NumGenotypesChanged=0;PV4=0.86,0.064,0.0021,0.1;R2=0.999;VDB=0.0348	GT:DP:GQ:OG:PL:SP	0|0:11:60:.:0,33,255:0	1|0:4:60:.:66,0,57:0	0|0:7:60:.:0,21,203:0	0|0:9:60:.:0,27,227:0	0|0:5:34:.:0,15,166:0	0|0:5:60:.:0,15,149:0	0|0:6:60:.:0,18,184:0	1|0:8:60:.:51,0,170:0	0|0:7:60:.:0,21,199:0	0|0:7:60:.:0,21,214:0	0|0:8:60:.:0,24,232:0	0|0:9:60:.:0,27,245:0	0|0:14:60:.:0,42,255:0	0|0:8:60:.:0,24,215:0	0|1:5:60:.:21,0,120:0	0|0:5:28:.:0,15,160:0	0|0:2:30:.:0,6,63:0	0|0:2:29:.:0,6,62:0	0|0:12:60:.:0,36,255:0	0|0:5:40:.:0,15,134:0	0|0:13:60:.:0,39,255:0	0|0:11:60:.:0,33,255:0	0|0:7:60:.:0,21,196:0	0|0:6:60:.:0,18,181:0	0|0:6:40:.:0,18,173:0	0|1:9:60:.:117,0,112:8	1|0:2:60:.:33,0,33:0	0|0:11:60:.:0,33,255:0	0|0:5:30:.:0,15,158:0	0|0:4:60:.:0,12,103:0	0|1:6:60:.:112,0,11:0	0|1:3:60:.:61,0,26:0	0|0:12:60:.:0,36,255:0	0|0:3:32:.:0,9,106:0	0|1:4:60:.:45,0,65:0	0|0:4:32:.:0,12,128:0	0|0:3:60:.:0,9,107:0	0|0:3:60:.:0,9,106:0	1|0:4:60:.:64,0,58:0	1|0:5:60:.:122,0,25:0	0|1:5:60:.:78,0,61:0
Chr17	65685973	.	C	T	999	.	AC=12;AC1=12;AF=0.133;AF1=0.1386;AN=90;DP=321;DP4=103,170,14,25;FQ=999;MQ=49;NumGenotypesChanged=0;PV4=0.86,1,3.2e-15,0.47;R2=0.979;VDB=0.0240	GT:DP:GQ:OG:PL:SP	0|0:9:60:.:0,27,238:0	0|0:5:30:.:0,15,152:0	0|0:4:25:.:0,12,133:0	1|0:5:10:.:123,0,17:0	1|0:10:13:.:28,0,174:0	1|0:5:60:.:89,0,55:4	0|0:3:60:.:0,9,88:0	0|0:9:60:.:0,27,236:0	0|0:10:60:.:0,30,255:0	0|0:5:31:.:0,15,161:0	1|0:9:60:.:44,0,155:4	1|0:5:60:.:110,0,15:0	0|1:10:60:.:83,0,151:13	0|1:8:60:.:126,0,74:0	0|0:3:24:.:0,9,86:0	0|0:4:28:.:0,12,138:0	1|0:5:60:.:57,0,80:0	0|0:7:34:.:0,21,197:0	1|0:12:60:.:62,0,214:3	0|0:2:19:.:0,6,69:0	0|0:8:40:.:0,24,230:0	0|0:10:60:.:0,30,234:0	0|0:6:60:.:0,18,178:0	0|0:4:28:.:0,12,133:0	0|0:3:26:.:0,9,87:0	0|0:5:30:.:0,15,133:0	0|0:6:60:.:0,18,170:0	0|1:5:60:.:63,0,72:0	0|0:8:37:.:0,24,187:0	0|0:7:37:.:0,21,206:0	0|0:10:60:.:0,30,237:0	0|0:3:37:.:0,9,110:0	0|0:4:28:.:0,12,135:0	1|0:8:60:.:97,0,103:0	0|0:5:40:.:0,15,156:0	0|0:2:22:.:0,6,63:0	0|0:7:60:.:0,21,195:0	1|0:7:60:.:91,0,86:0	0|0:9:60:.:0,27,248:0	0|0:5:30:.:0,15,150:0	0|0:6:34:.:0,18,177:0
Chr17	65686138	.	ACCCCCCCCCCCC	ACCCCCCCCCC,ACCCCCCCCCCC,ACCCCCCCCC	999	.	AC1=90;AF1=1;DP=178;DP4=5,2,35,48;FQ=-34.8;INDEL;MQ=46;PV4=0.23,1,1,1;VDB=0.0269	GT:PL:DP:SP:GQ	1/1:17,3,0,17,3,17,17,3,17,17:1:0:14	1/1:25,25,25,25,25,25,3,3,3,0:1:0:11	1/1:0,0,0,0,0,0,0,0,0,0:0:0:11	1/1:8,8,8,3,3,0,8,8,3,8:1:0:11	1/1:12,4,4,8,0,7,15,7,13,15:4:0:11	1/1:16,3,0,16,3,16,16,3,16,16:1:0:14	1/1:17,3,0,17,3,17,17,3,17,17:1:0:14	1/1:45,15,11,46,15,45,31,0,31,30:6:0:15	1/1:62,12,0,62,12,62,62,12,62,62:4:0:23	1/1:41,41,41,40,40,37,6,6,0,0:3:0:11	1/1:42,9,0,42,3,39,42,9,42,42:4:0:20	1/1:2,5,12,0,10,7,5,12,10,12:2:0:5	1/1:0,3,8,3,8,8,3,8,8,8:1:0:7	1/1:16,16,16,6,6,0,16,16,6,16:2:0:11	1/1:17,3,0,17,3,17,17,3,17,17:1:0:14	1/1:14,14,14,6,6,0,14,14,6,14:2:0:11	1/1:8,8,8,3,3,0,8,8,3,8:1:0:11	1/1:17,3,0,17,3,17,17,3,17,17:1:0:14	1/1:17,3,0,17,3,17,17,3,17,17:1:0:14	1/1:17,3,0,17,3,17,17,3,17,17:1:0:14	1/1:51,21,12,51,16,48,36,0,33,33:5:0:20	1/1:0,0,0,0,0,0,0,0,0,0:0:0:11	1/1:16,5,2,14,0,11,16,5,14,16:2:0:14	1/1:17,3,0,17,3,17,17,3,17,17:1:0:14	1/1:0,0,0,0,0,0,0,0,0,0:0:0:11	1/1:47,9,0,47,9,47,47,9,47,47:3:0:20	1/1:85,22,1,85,22,85,72,0,72,69:8:0:32	1/1:0,0,0,0,0,0,0,0,0,0:0:0:11	1/1:0,3,8,3,8,8,3,8,8,8:1:0:7	1/1:31,6,0,31,6,31,31,6,31,31:2:0:17	1/1:48,9,0,48,9,48,48,9,48,48:3:0:20	1/1:31,6,0,31,6,31,31,6,31,31:2:0:17	1/1:0,0,0,0,0,0,0,0,0,0:0:0:11	1/1:11,0,2,14,5,16,14,5,16,16:2:0:9	1/1:60,12,0,60,12,60,60,12,60,60:4:0:23	1/1:0,0,0,0,0,0,0,0,0,0:0:0:11	1/1:0,0,0,0,0,0,0,0,0,0:0:0:11	1/1:0,0,0,0,0,0,0,0,0,0:0:0:11	1/1:17,3,0,17,3,17,17,3,17,17:1:0:14	1/1:34,6,0,34,6,34,34,6,34,34:2:0:17	1/1:0,3,8,3,8,8,3,8,8,8:1:0:7
Chr17	65686473	.	T	C	999	.	AC=30;AC1=29;AF=0.333;AF1=0.3221;AN=90;DP=304;DP4=82,121,40,48;FQ=999;MQ=47;NumGenotypesChanged=2;PV4=0.44,1,3.2e-17,1;R2=1.0;VDB=0.0249	GT:DP:GQ:OG:PL:SP	1|1:6:60:.:172,18,0:0	0|0:3:37:.:0,9,91:0	0|0:12:60:.:0,36,255:0	0|0:11:60:.:0,33,255:0	0|0:7:60:.:0,21,187:0	0|1:3:60:.:20,0,56:0	1|1:5:60:.:138,15,0:0	0|0:9:60:.:0,27,201:0	0|1:11:60:.:133,0,150:2	0|1:4:60:.:25,0,84:0	0|1:5:60:.:58,0,79:0	0|1:4:60:0/0:0,12,112:0	0|0:11:60:.:0,33,255:0	0|0:6:60:.:0,18,186:0	0|0:0:25:.:0,0,0:0	0|1:1:60:0/0:0,3,31:0	0|0:1:40:.:0,3,37:0	0|0:7:60:.:0,21,203:0	0|0:9:60:.:0,27,215:0	0|0:7:40:.:0,21,200:0	0|1:10:60:.:147,0,141:0	0|0:18:60:.:0,54,255:0	1|1:4:60:.:132,12,0:0	1|0:6:60:.:118,0,46:4	1|0:3:60:.:65,0,26:0	0|0:11:60:.:0,33,242:0	0|1:5:60:.:53,0,93:0	0|0:6:60:.:0,18,174:0	0|0:6:60:.:0,18,176:0	1|0:3:60:.:26,0,58:0	0|0:6:40:.:0,18,189:0	1|0:5:60:.:57,0,86:0	0|1:8:60:.:155,0,89:0	0|0:4:60:.:0,12,129:0	1|0:7:60:.:120,0,83:3	0|1:3:60:.:66,0,30:0	1|1:3:60:.:108,9,0:0	0|1:7:60:.:63,0,116:3	0|1:4:60:.:17,0,99:0	0|0:3:40:.:0,9,105:0	0|0:8:60:.:0,24,218:0
Chr17	65687089	.	G	A	999	.	AC=33;AC1=36;AF=0.367;AF1=0.3992;AN=90;DP=254;DP4=51,96,43,61;FQ=999;MQ=47;NumGenotypesChanged=2;PV4=0.29,0.038,2.6e-16,1;R2=0.934;VDB=0.0283	GT:DP:GQ:OG:PL:SP	1|1:7:60:.:168,21,0:0	0|0:1:11:.:0,3,35:0	0|0:5:25:.:0,15,138:0	0|0:13:60:.:0,39,255:0	0|0:3:19:.:0,9,94:0	0|1:8:60:.:48,0,160:3	1|1:6:60:.:153,18,0:0	0|0:3:17:.:0,9,100:0	0|1:7:60:.:117,0,68:3	0|1:4:60:.:22,0,92:0	0|1:8:60:.:110,0,97:0	0|1:0:60:.:0,0,0:0	0|0:8:40:.:0,24,223:0	0|0:5:27:.:0,15,167:0	0|1:2:21:.:28,0,33:0	0|1:2:60:.:31,0,31:0	0|0:3:20:.:0,9,90:0	0|0:6:29:.:0,18,184:0	0|0:7:32:.:0,21,185:0	0|1:1:12:.:37,3,0:0	0|1:6:60:.:49,0,120:0	0|0:7:34:.:0,21,203:0	1|1:7:60:.:193,21,0:0	1|0:4:60:.:63,0,54:0	1|0:14:60:.:207,0,103:0	0|0:7:27:.:0,21,184:0	0|1:7:60:.:114,0,79:0	0|0:5:26:.:0,15,127:0	0|0:10:40:.:0,30,219:0	1|0:4:60:.:68,0,65:0	0|0:7:3:0/1:8,0,155:0	1|0:7:60:.:76,0,115:4	0|1:8:60:.:79,0,127:0	0|0:2:23:.:0,6,82:0	1|1:3:3:.:106,9,0:0	0|1:2:6:1/1:77,6,0:0	1|1:5:60:.:156,15,0:0	0|1:3:60:.:65,0,28:0	0|1:5:34:.:112,0,26:0	0|0:4:18:.:0,12,138:0	0|0:2:14:.:0,6,82:0
Chr17	65687180	.	A	T	66.80	.	AC=2;AC1=1;AF=0.022;AF1=0.01505;AN=90;DP=175;DP4=58,111,2,2;FQ=66.9;G3=0.9767,8.245e-07,0.02326;HWE=0.0252;MQ=49;NumGenotypesChanged=1;PV4=0.61,0.28,0.0059,1;R2=0.854;VDB=0.0301	GT:DP:GQ:OG:PL:SP	0|0:17:60:.:0,51,255:0	0|0:1:28:.:0,3,40:0	0|0:4:35:.:0,12,133:0	0|0:4:60:.:0,12,115:0	0|0:2:29:.:0,6,68:0	0|0:2:60:.:0,6,74:0	0|0:3:17:.:0,9,90:0	0|0:3:34:.:0,9,90:0	0|0:2:32:.:0,6,68:0	0|0:3:18:.:0,9,87:0	0|0:2:15:.:0,6,70:0	0|0:2:60:.:0,6,70:0	0|0:3:35:.:0,9,99:0	0|0:2:32:.:0,6,75:0	0|0:4:37:.:0,12,118:0	0|0:1:29:.:0,3,21:0	0|0:2:32:.:0,6,69:0	0|0:2:29:.:0,6,53:0	0|0:7:60:.:0,21,190:0	0|0:4:33:.:0,12,110:0	0|0:2:15:.:0,6,71:0	0|0:4:34:.:0,12,110:0	0|0:7:30:.:0,21,186:0	0|0:3:23:.:0,9,99:0	0|0:10:60:.:0,30,251:0	0|0:3:34:.:0,9,94:0	0|0:9:37:.:0,27,216:0	0|0:7:60:.:0,21,177:0	0|0:3:32:.:0,9,94:0	0|0:4:21:.:0,12,128:0	0|0:7:60:.:0,21,189:0	0|0:5:21:.:0,15,132:0	0|0:3:19:.:0,9,91:0	0|0:2:32:.:0,6,69:0	0|0:2:40:.:0,6,70:0	0|0:3:29:.:0,9,93:0	0|0:4:60:.:0,12,131:0	0|0:3:37:.:0,9,95:0	0|0:1:37:.:0,3,35:0	0|0:0:24:.:0,0,0:0	0|0:5:40:.:0,15,153:0
Chr17	65687338	.	ATTTTTT	ATTTTTTTT,ATTTTTTTTTT	999	.	AC1=55;AF1=0.6066;DP=111;DP4=6,12,22,20;FQ=127;INDEL;MQ=46;PV4=0.26,1,1,1;VDB=0.0229	GT:PL:DP:SP:GQ	0/1:101,104,112,0,14,5:4:0:4	0/1:0,3,17,3,17,17:1:0:4	0/1:0,0,0,0,0,0:0:0:3	0/1:19,19,19,3,3,0:1:0:3	1/1:43,3,0,43,3,43:1:0:4	0/1:54,0,20,60,26,78:4:0:21	1/1:93,9,0,93,9,93:3:0:8	0/1:0,0,0,0,0,0:0:0:3	0/1:0,0,0,0,0,0:0:0:3	0/1:0,3,17,3,17,17:1:0:4	1/1:19,14,11,19,14,19:2:0:4	0/1:0,0,0,0,0,0:0:0:3	0/1:0,0,0,0,0,0:0:0:3	1/1:21,3,0,21,3,21:1:0:4	0/1:0,0,0,0,0,0:0:0:3	0/1:0,0,0,0,0,0:0:0:3	0/1:0,0,0,0,0,0:0:0:3	0/1:0,0,0,0,0,0:0:0:3	1/1:33,3,0,33,3,33:1:0:4	0/1:0,0,0,0,0,0:0:0:3	0/1:0,0,0,0,0,0:0:0:3	0/1:0,0,0,0,0,0:0:0:3	1/1:144,15,0,144,15,144:5:0:14	0/1:0,0,0,0,0,0:0:0:3	0/1:79,0,6,85,15,90:5:0:8	1/1:13,3,0,13,3,13:1:0:4	0/1:0,3,17,3,17,17:1:0:4	0/0:0,6,34,6,34,34:2:0:4	1/1:33,3,0,33,3,33:1:0:4	1/1:112,12,0,112,12,112:4:0:11	0/0:0,12,62,12,62,62:4:0:8	0/1:0,3,17,3,17,17:1:0:4	0/1:0,3,17,3,17,17:1:0:4	0/1:0,0,0,0,0,0:0:0:3	0/1:0,0,0,0,0,0:0:0:3	0/1:0,3,17,3,17,17:1:0:4	1/1:33,3,0,33,3,33:1:0:4	1/1:33,3,0,33,3,33:1:0:4	0/1:0,0,0,0,0,0:0:0:3	0/1:0,3,17,3,17,17:1:0:4	1/1:33,3,0,33,3,33:1:0:4
Chr17	65687411	.	C	T	999	.	AC=32;AC1=36;AF=0.356;AF1=0.3964;AN=90;DP=144;DP4=45,33,34,23;FQ=999;MQ=47;NumGenotypesChanged=5;PV4=0.86,0.3,0.0037,0.0045;R2=0.973;VDB=0.0246	GT:DP:GQ:OG:PL:SP	1|1:9:60:.:238,27,0:0	0|0:1:9:.:0,3,40:0	0|0:3:18:.:0,9,76:0	0|0:2:60:.:0,6,57:0	0|0:0:11:0/1:0,0,0:0	0|1:3:60:.:28,0,57:0	1|1:2:60:.:55,6,0:0	0|1:5:60:.:73,0,39:0	0|1:2:60:.:35,0,27:0	0|1:1:20:.:33,3,0:0	0|1:2:60:0/0:0,6,58:0	0|1:0:60:.:0,0,0:0	0|0:5:24:.:0,15,139:0	0|0:2:19:.:0,6,66:0	0|0:1:19:.:0,3,27:0	0|1:2:32:.:30,0,27:0	0|0:1:24:.:0,3,19:0	1|0:2:27:.:30,0,27:0	0|0:1:25:.:0,3,26:0	0|0:1:14:.:0,3,36:0	0|1:2:60:.:24,0,31:0	0|0:4:18:.:0,12,113:0	1|1:4:60:.:119,12,0:0	1|0:3:40:.:49,0,17:0	1|0:5:60:.:24,0,103:0	0|0:1:20:.:0,3,18:0	0|1:6:60:.:52,0,83:0	0|0:3:30:.:0,9,103:0	0|0:1:9:.:0,3,39:0	1|0:3:60:.:32,0,65:0	0|0:6:26:.:0,18,153:0	1|0:5:60:0/0:0,15,137:0	0|1:3:14:1/1:104,9,0:0	0|0:3:20:.:0,9,94:0	1|0:3:60:.:28,0,26:0	0|1:2:17:1/1:69,6,0:0	1|1:2:60:.:67,6,0:0	0|1:6:60:.:71,0,78:0	0|1:0:21:.:0,0,0:0	0|0:4:29:.:0,12,136:0	0|0:4:23:.:0,12,136:0
Chr17	65687723	.	G	A	151	.	AC=4;AC1=5;AF=0.044;AF1=0.05705;AN=90;DP=211;DP4=117,84,5,3;FQ=151;MQ=48;NumGenotypesChanged=0;PV4=1,1,0.00013,1;R2=0.842;VDB=0.0186	GT:DP:GQ:OG:PL:SP	0|0:10:60:.:0,30,241:0	0|0:1:10:.:0,3,29:0	0|0:11:60:.:0,33,255:0	0|0:5:60:.:0,15,164:0	0|1:4:60:.:65,0,57:0	0|0:4:60:.:0,12,141:0	0|0:2:60:.:0,6,48:0	0|0:6:27:.:0,18,157:0	0|0:8:40:.:0,24,227:0	0|0:2:23:.:0,6,74:0	0|0:2:29:.:0,6,76:0	0|0:1:60:.:0,3,35:0	0|0:9:60:.:0,27,224:0	0|0:5:31:.:0,15,160:0	0|0:5:24:.:0,15,137:0	0|0:6:26:.:0,18,150:0	0|0:4:28:.:0,12,119:0	0|0:5:20:.:0,15,131:0	0|0:5:32:.:0,15,138:0	0|0:6:27:.:0,18,179:0	0|0:8:40:.:0,24,203:0	0|0:7:35:.:0,21,188:0	0|0:2:60:.:0,6,63:0	0|0:3:26:.:0,9,103:0	0|0:2:23:.:0,6,63:0	0|0:1:13:.:0,3,35:0	0|0:1:15:.:0,3,37:0	0|0:2:22:.:0,6,67:0	0|0:1:11:.:0,3,34:0	0|1:4:21:.:17,0,91:0	0|0:6:26:.:0,18,164:0	0|0:5:26:.:0,15,146:0	0|0:0:16:.:0,0,0:0	0|1:2:60:.:69,6,0:0	0|0:0:12:.:0,0,0:0	0|0:2:23:.:0,6,66:0	0|0:3:60:.:0,9,74:0	0|0:6:60:.:0,18,163:0	0|0:0:12:.:0,0,0:0	0|0:1:13:.:0,3,35:0	1|0:3:5:.:97,9,0:0
Chr17	65687784	.	C	A	74.40	.	AC=1;AC1=1;AF=0.011;AF1=0.0136;AN=90;DP=183;DP4=92,77,2,3;FQ=74.4;MQ=48;NumGenotypesChanged=0;PV4=0.66,0.17,0.0058,1;R2=0.858;VDB=0.0388	GT:DP:GQ:OG:PL:SP	0|0:4:60:.:0,12,128:0	0|0:4:23:.:0,12,136:0	0|0:9:40:.:0,27,219:0	0|0:4:60:.:0,12,123:0	0|0:3:24:.:0,9,91:0	0|0:3:60:.:0,9,86:0	0|0:2:60:.:0,6,80:0	0|0:6:29:.:0,18,158:0	0|0:4:32:.:0,12,123:0	0|0:2:26:.:0,6,72:0	0|0:5:40:.:0,15,139:0	0|0:1:60:.:0,3,41:0	0|0:7:35:.:0,21,192:0	0|0:2:25:.:0,6,52:0	0|0:3:23:.:0,9,84:0	0|0:2:20:.:0,6,57:0	0|0:3:29:.:0,9,93:0	1|0:6:33:.:120,0,17:0	0|0:4:32:.:0,12,121:0	0|0:4:29:.:0,12,128:0	0|0:6:40:.:0,18,193:0	0|0:7:33:.:0,21,198:0	0|0:1:60:.:0,3,35:0	0|0:4:32:.:0,12,118:0	0|0:1:18:.:0,3,36:0	0|0:2:20:.:0,6,64:0	0|0:1:18:.:0,3,24:0	0|0:0:20:.:0,0,0:0	0|0:3:21:.:0,9,74:0	0|0:1:20:.:0,3,35:0	0|0:5:27:.:0,15,166:0	0|0:6:32:.:0,18,173:0	0|0:1:21:.:0,3,40:0	0|0:3:25:.:0,9,86:0	0|0:1:18:.:0,3,41:0	0|0:1:22:.:0,3,35:0	0|0:4:60:.:0,12,118:0	0|0:6:60:.:0,18,161:0	0|0:2:21:.:0,6,60:0	0|0:3:22:.:0,9,90:0	0|0:3:22:.:0,9,111:0
Chr17	65688231	.	C	T	16.90	.	AC=1;AC1=1;AF=0.011;AF1=0.01192;AN=90;DP=272;DP4=84,185,0,2;FQ=16.9;MQ=49;NumGenotypesChanged=0;PV4=1,1,0.012,0.42;R2=0.966;VDB=0.0102	GT:DP:GQ:OG:PL:SP	0|0:2:60:.:0,6,80:0	0|0:5:33:.:0,15,159:0	0|0:11:60:.:0,33,255:0	0|0:6:60:.:0,18,160:0	0|0:9:60:.:0,27,211:0	0|0:3:60:.:0,9,85:0	0|0:4:60:.:0,12,114:0	0|0:11:60:.:0,33,255:0	0|0:5:35:.:0,15,130:0	0|0:4:31:.:0,12,118:0	0|0:7:60:.:0,21,188:0	0|0:2:60:.:0,6,75:0	0|0:8:60:.:0,24,228:0	0|0:4:23:.:0,12,121:0	0|0:4:28:.:0,12,132:0	0|0:5:37:.:0,15,138:0	0|0:3:29:.:0,9,102:0	1|0:3:40:.:63,0,20:0	0|0:8:40:.:0,24,156:0	0|0:2:24:.:0,6,78:0	0|0:10:60:.:0,30,255:0	0|0:6:37:.:0,18,178:0	0|0:4:60:.:0,12,128:0	0|0:9:60:.:0,27,220:0	0|0:7:40:.:0,21,154:0	0|0:2:22:.:0,6,53:0	0|0:3:31:.:0,9,96:0	0|0:5:35:.:0,15,146:0	0|0:5:32:.:0,15,127:0	0|0:5:60:.:0,15,130:0	0|0:3:27:.:0,9,100:0	0|0:3:32:.:0,9,101:0	0|0:5:30:.:0,15,148:0	0|0:1:21:.:0,3,41:0	0|0:3:31:.:0,9,99:0	0|0:5:33:.:0,15,150:0	0|0:4:60:.:0,12,120:0	0|0:8:60:.:0,24,196:0	0|0:5:37:.:0,15,124:0	0|0:6:34:.:0,18,134:0	0|0:9:60:.:0,27,203:0
Chr17	65689182	.	C	T	149	.	AC=4;AC1=4;AF=0.044;AF1=0.04996;AN=90;DP=190;DP4=76,98,1,8;FQ=149;MQ=47;NumGenotypesChanged=1;PV4=0.081,1,1.2e-07,1;R2=0.775;VDB=0.0141	GT:DP:GQ:OG:PL:SP	0|0:3:60:.:0,9,91:0	0|0:1:12:.:0,3,35:0	0|0:6:33:.:0,18,170:0	0|0:1:60:.:0,3,24:0	0|1:3:60:.:57,0,30:0	0|0:0:60:.:0,0,0:0	0|0:3:60:.:0,9,85:0	0|0:10:37:.:0,30,255:0	0|0:6:35:.:0,18,177:0	0|0:1:19:.:0,3,30:0	0|0:7:60:.:0,21,197:0	0|0:3:60:.:0,9,62:0	0|0:9:60:.:0,27,199:0	0|0:12:60:.:0,36,255:0	0|0:6:27:.:0,18,184:0	0|0:3:26:.:0,9,103:0	0|0:0:17:.:0,0,0:0	0|0:10:40:.:0,30,255:0	0|0:3:26:.:0,9,104:0	0|0:2:20:.:0,6,69:0	0|0:13:60:.:0,39,255:0	0|0:9:60:.:0,27,234:0	0|0:1:60:.:0,3,39:0	0|0:1:20:.:0,3,39:0	0|0:0:20:.:0,0,0:0	0|0:0:10:.:0,0,0:0	0|0:1:13:.:0,3,39:0	0|0:0:17:.:0,0,0:0	0|0:2:18:.:0,6,71:0	0|1:5:60:.:90,0,55:0	0|0:3:18:.:0,9,101:0	0|0:2:16:.:0,6,70:0	0|0:0:15:.:0,0,0:0	0|1:0:5:0/0:0,0,0:0	0|0:2:16:.:0,6,64:0	0|0:1:19:.:0,3,40:0	0|0:2:60:.:0,6,50:0	0|0:0:60:.:0,0,0:0	0|0:0:11:.:0,0,0:0	0|0:2:15:.:0,6,75:0	1|0:7:60:.:73,0,80:0
Chr17	65689433	.	G	A	999	.	AC=7;AC1=11;AF=0.078;AF1=0.1212;AN=90;DP=158;DP4=90,48,11,7;FQ=999;MQ=48;NumGenotypesChanged=0;PV4=0.8,0.32,0.00059,1;R2=0.813;VDB=0.0130	GT:DP:GQ:OG:PL:SP	0|0:5:60:.:0,15,125:0	0|0:1:12:.:0,3,35:0	0|1:7:60:.:105,0,81:0	0|0:3:17:.:0,9,82:0	0|0:2:14:.:0,6,71:0	0|0:0:11:.:0,0,0:0	0|0:1:60:.:0,3,33:0	0|0:5:23:.:0,15,164:0	0|0:5:26:.:0,15,151:0	0|0:5:27:.:0,15,130:0	0|0:2:17:.:0,6,69:0	0|0:0:11:.:0,0,0:0	1|0:8:60:.:119,0,52:0	0|1:8:27:.:34,0,143:0	0|0:6:25:.:0,18,157:0	0|0:5:27:.:0,15,140:0	0|0:4:20:.:0,12,110:0	0|0:4:13:.:0,12,123:0	0|0:4:20:.:0,12,131:0	0|0:4:23:.:0,12,96:0	0|0:9:40:.:0,27,229:0	1|1:5:18:.:143,15,0:0	0|0:1:60:.:0,3,39:0	0|0:1:15:.:0,3,38:0	0|1:1:35:.:33,3,0:0	0|0:0:9:.:0,0,0:0	0|0:0:12:.:0,0,0:0	0|0:0:9:.:0,0,0:0	0|0:0:8:.:0,0,0:0	0|0:0:13:.:0,0,0:0	1|0:4:14:.:9,0,93:0	0|0:1:15:.:0,3,35:0	0|0:1:15:.:0,3,34:0	0|0:0:9:.:0,0,0:0	0|0:0:12:.:0,0,0:0	0|0:0:12:.:0,0,0:0	0|0:0:60:.:0,0,0:0	0|0:1:14:.:0,3,38:0	0|0:0:13:.:0,0,0:0	0|0:0:9:.:0,0,0:0	0|0:1:13:.:0,3,35:0
Chr17	65689633	.	AACACACACACACACACACACAC	AACACACACACACACACACAC	112	.	AC=8;AC1=10;AF=0.089;AF1=0.1148;AN=90;DP=215;DP4=83,70,8,1;FQ=113;INDEL;MQ=48;NumGenotypesChanged=0;PV4=0.079,0.0008,0.21,1;R2=0.699;VDB=0.0242	GT:DP:GQ:OG:PL:SP	0|0:5:60:.:0,15,217:0	0|0:3:13:.:0,9,142:0	0|0:8:30:.:0,24,255:0	0|0:2:10:.:0,6,83:0	0|0:5:20:.:0,15,200:0	0|0:1:10:.:0,3,50:0	0|0:2:37:.:0,6,100:0	0|0:7:25:.:0,21,254:0	0|0:4:19:.:0,12,181:0	1|0:5:18:.:25,0,115:0	1|0:2:30:.:37,0,42:0	0|0:1:10:.:0,3,50:0	0|0:10:37:.:0,30,255:0	0|0:7:24:.:0,21,255:0	0|0:3:12:.:0,9,126:0	0|0:1:13:.:0,3,50:0	0|0:2:10:.:0,6,93:0	1|0:5:24:.:29,0,123:0	1|0:7:16:.:20,0,203:0	0|0:2:12:.:0,6,98:0	1|0:7:10:.:16,0,222:0	0|0:2:16:.:0,6,64:0	0|0:1:33:.:0,3,50:0	0|0:2:13:.:0,6,91:0	0|0:1:16:.:0,3,48:0	0|0:2:9:.:0,6,84:0	0|0:2:12:.:0,6,84:0	0|0:0:5:.:0,0,0:0	0|0:0:6:.:0,0,0:0	0|0:2:17:.:0,6,90:0	0|1:4:26:.:31,0,108:0	0|1:1:14:.:43,3,0:0	0|0:3:16:.:0,9,141:0	0|0:2:12:.:0,6,83:0	0|0:2:12:.:0,6,80:0	0|0:1:10:.:0,3,37:0	0|0:4:60:.:0,12,170:0	0|0:7:28:.:0,21,235:0	0|0:1:9:.:0,3,50:0	0|0:1:7:.:0,3,50:0	0|1:3:31:.:35,0,91:0
Chr17	65690213	.	G	A	999	.	AC=71;AC1=68;AF=0.789;AF1=0.7572;AN=90;DP=271;DP4=15,39,79,127;FQ=999;MQ=45;NumGenotypesChanged=2;PV4=0.2,1,1.9e-16,1;R2=0.948;VDB=0.0289	GT:DP:GQ:OG:PL:SP	1|1:7:60:.:213,21,0:0	1|1:6:19:.:145,18,0:0	0|1:4:34:.:25,0,98:0	1|1:7:60:.:211,21,0:0	0|1:7:60:.:112,0,79:0	1|1:2:60:.:70,6,0:0	1|1:2:60:.:76,6,0:0	1|1:9:33:.:232,27,0:0	0|1:9:60:.:80,0,142:0	0|1:4:60:.:62,0,58:0	1|1:6:60:.:177,18,0:0	1|1:6:60:.:193,18,0:0	1|1:13:60:.:255,39,0:0	0|1:7:60:.:113,0,75:8	0|1:4:34:.:93,0,23:0	1|1:5:17:.:158,15,0:0	1|0:9:60:.:140,0,109:3	0|1:1:8:.:0,3,37:0	1|0:5:60:.:25,0,118:0	0|1:5:60:.:90,0,54:4	0|1:5:60:0/0:0,15,128:0	1|1:9:35:.:235,27,0:0	1|1:2:60:.:52,6,0:0	1|0:4:37:.:73,0,27:0	1|1:4:24:.:122,12,0:0	0|1:2:35:.:33,0,28:0	1|1:2:16:.:62,6,0:0	0|1:4:60:.:10,0,90:0	0|1:5:34:.:114,0,24:0	1|1:8:34:.:209,24,0:0	1|1:7:27:.:202,21,0:0	1|1:7:31:.:180,21,0:0	0|1:2:40:.:31,0,28:0	1|1:1:14:.:40,3,0:0	1|1:3:18:.:109,9,0:0	0|1:4:60:.:23,0,85:0	1|1:5:60:.:156,15,0:0	1|1:5:60:.:168,15,0:0	1|1:2:16:.:68,6,0:0	1|0:3:5:0/0:0,9,109:0	1|1:4:20:.:138,12,0:0
Chr17	65690676	.	G	A	999	.	AC=3;AC1=3;AF=0.033;AF1=0.03426;AN=90;DP=292;DP4=141,135,9,3;FQ=999;G3=0.9534,0.0245,0.02213;HWE=0.0248;MQ=48;NumGenotypesChanged=0;PV4=0.14,1,9.5e-05,1;R2=1.0;VDB=0.0248	GT:DP:GQ:OG:PL:SP	1|1:8:60:.:205,24,0:0	0|0:1:60:.:0,3,18:0	0|0:8:60:.:0,24,210:0	0|0:6:60:.:0,18,188:0	0|0:8:60:.:0,24,211:0	0|0:3:60:.:0,9,112:0	0|0:7:60:.:0,21,183:0	0|0:10:60:.:0,30,255:0	0|0:11:60:.:0,33,255:0	0|0:2:60:.:0,6,65:0	0|0:4:60:.:0,12,117:0	0|0:2:60:.:0,6,51:0	0|0:15:60:.:0,45,255:0	0|0:6:60:.:0,18,175:0	0|0:7:60:.:0,21,198:0	0|0:2:60:.:0,6,59:0	0|0:4:60:.:0,12,134:0	0|0:2:60:.:0,6,68:0	0|0:9:60:.:0,27,237:0	0|0:4:60:.:0,12,115:0	0|0:5:60:.:0,15,145:0	0|0:14:60:.:0,42,255:0	0|0:3:60:.:0,9,102:0	0|0:5:60:.:0,15,149:0	0|0:3:60:.:0,9,101:0	0|0:4:60:.:0,12,124:0	0|0:7:60:.:0,21,188:0	0|0:7:60:.:0,21,196:0	0|0:4:60:.:0,12,103:0	0|0:7:60:.:0,21,176:0	0|0:4:60:.:0,12,135:0	0|0:9:60:.:0,27,245:0	0|0:5:60:.:0,15,159:0	0|0:3:60:.:0,9,109:0	0|0:4:60:.:0,12,115:0	0|0:5:60:.:0,15,164:0	0|0:5:60:.:0,15,157:0	0|0:3:60:.:0,9,84:0	0|0:1:60:.:0,3,30:0	0|0:1:60:.:0,3,41:0	0|0:6:60:.:0,18,150:0
Chr17	65691606	.	G	A	999	.	AC=13;AC1=12;AF=0.144;AF1=0.141;AN=90;DP=264;DP4=126,102,21,13;FQ=999;MQ=49;NumGenotypesChanged=1;PV4=0.58,0.17,1.5e-12,1;R2=0.994;VDB=0.0205	GT:DP:GQ:OG:PL:SP	0|0:7:60:.:0,21,189:0	1|0:3:60:.:66,0,32:0	0|0:8:60:.:0,24,226:0	0|0:6:60:.:0,18,177:0	0|0:8:60:.:0,24,235:0	0|0:8:60:.:0,24,228:0	0|0:8:60:.:0,24,233:0	1|0:8:60:.:126,0,74:8	0|0:6:40:.:0,18,169:0	0|0:4:37:.:0,12,116:0	0|0:10:60:.:0,30,255:0	0|0:2:60:.:0,6,45:0	0|0:7:60:.:0,21,215:0	0|0:4:37:.:0,12,127:0	0|1:1:14:0/0:0,3,39:0	0|0:4:40:.:0,12,140:0	0|0:4:37:.:0,12,113:0	0|0:4:23:.:0,12,136:0	0|0:3:35:.:0,9,85:0	0|0:3:32:.:0,9,111:0	0|0:7:60:.:0,21,203:0	0|0:6:37:.:0,18,182:0	0|0:4:60:.:0,12,118:0	0|0:1:29:.:0,3,39:0	0|0:6:40:.:0,18,161:0	0|1:7:34:.:18,0,168:0	1|0:4:60:.:66,0,48:0	0|0:3:35:.:0,9,111:0	0|0:7:35:.:0,21,193:0	0|0:2:28:.:0,6,70:0	0|1:10:60:.:85,0,146:3	0|1:7:26:.:19,0,164:0	0|0:7:60:.:0,21,200:0	0|0:3:31:.:0,9,98:0	0|1:10:60:.:173,0,115:0	0|0:8:60:.:0,24,223:0	0|0:6:60:.:0,18,180:0	0|0:4:60:.:0,12,132:0	1|0:4:60:.:28,0,93:0	1|0:7:60:.:79,0,123:4	0|1:5:60:.:87,0,57:4
Chr17	65692691	.	C	T	999	.	AC=30;AC1=30;AF=0.333;AF1=0.3407;AN=90;DP=281;DP4=75,97,42,58;FQ=999;MQ=48;NumGenotypesChanged=0;PV4=0.9,0.075,8.7e-21,1;R2=0.975;VDB=0.0278	GT:DP:GQ:OG:PL:SP	1|1:5:60:.:142,15,0:0	0|0:1:22:.:0,3,41:0	0|0:8:60:.:0,24,209:0	0|0:5:60:.:0,15,157:0	0|0:13:60:.:0,39,255:0	0|1:4:60:.:25,0,89:0	1|1:6:60:.:161,18,0:0	0|0:5:35:.:0,15,165:0	0|1:8:60:.:81,0,130:0	0|1:9:60:.:146,0,36:0	0|1:6:60:.:51,0,113:0	0|1:5:60:.:117,0,21:0	0|0:10:60:.:0,30,255:0	0|0:5:60:.:0,15,152:0	0|0:5:37:.:0,15,130:0	0|1:4:60:.:64,0,55:0	0|0:3:60:.:0,9,94:0	0|0:5:37:.:0,15,165:0	0|0:9:60:.:0,27,229:0	0|1:11:60:.:59,0,193:0	0|1:7:60:.:61,0,108:3	0|0:10:60:.:0,30,255:0	1|1:2:32:.:60,6,0:0	1|0:6:60:.:115,0,60:0	1|0:3:60:.:27,0,47:0	0|0:6:60:.:0,18,184:0	0|1:5:60:.:27,0,79:0	0|0:5:60:.:0,15,139:0	0|0:1:15:.:0,3,34:0	1|0:4:60:.:52,0,57:5	0|0:4:60:.:0,12,119:0	1|0:4:60:.:50,0,58:5	0|1:4:60:.:25,0,81:0	0|0:4:60:.:0,12,135:0	1|0:3:60:.:31,0,56:0	0|1:4:60:.:64,0,69:0	1|1:9:60:.:247,27,0:0	0|1:4:60:.:83,0,28:0	0|1:3:60:.:31,0,59:0	0|0:5:60:.:0,15,126:0	0|0:4:60:.:0,12,126:0
Chr17	65692810	.	C	T	999	.	AC=12;AC1=12;AF=0.133;AF1=0.1371;AN=90;DP=322;DP4=163,121,10,20;FQ=999;MQ=48;NumGenotypesChanged=0;PV4=0.019,1,3.5e-15,1;R2=1.0;VDB=0.0220	GT:DP:GQ:OG:PL:SP	0|0:8:60:.:0,24,215:0	0|0:5:60:.:0,15,151:0	0|0:14:60:.:0,42,255:0	1|1:6:60:.:155,18,0:0	0|0:7:60:.:0,21,198:0	1|0:4:60:.:55,0,64:0	0|0:4:60:.:0,12,127:0	0|0:10:60:.:0,30,247:0	0|0:7:60:.:0,21,205:0	0|0:9:60:.:0,27,244:0	1|0:9:60:.:30,0,151:11	1|0:5:60:.:113,0,26:0	0|1:9:60:.:107,0,116:7	0|1:3:60:.:68,0,24:0	0|0:7:60:.:0,21,189:0	0|0:10:60:.:0,30,254:0	1|0:9:60:.:117,0,95:0	0|0:5:60:.:0,15,165:0	1|0:5:60:.:56,0,97:0	0|0:1:28:.:0,3,36:0	0|0:12:60:.:0,36,255:0	0|0:9:60:.:0,27,241:0	0|0:6:60:.:0,18,192:0	0|0:7:60:.:0,21,184:0	0|0:4:60:.:0,12,123:0	0|0:5:40:.:0,15,147:0	0|0:9:60:.:0,27,233:0	0|1:4:60:.:27,0,78:0	0|0:5:40:.:0,15,158:0	0|0:7:60:.:0,21,201:0	0|0:5:60:.:0,15,153:0	0|0:9:60:.:0,27,237:0	0|0:2:31:.:0,6,72:0	1|0:3:60:.:30,0,65:0	0|0:1:60:.:0,3,35:0	0|0:8:60:.:0,24,192:0	0|0:7:60:.:0,21,206:0	1|0:2:60:.:35,0,30:0	0|0:3:60:.:0,9,104:0	0|0:5:60:.:0,15,160:0	0|0:7:60:.:0,21,213:0
Chr17	65693259	.	C	A	999	.	AC=12;AC1=11;AF=0.133;AF1=0.1215;AN=90;DP=306;DP4=131,133,17,20;FQ=999;MQ=49;NumGenotypesChanged=2;PV4=0.73,0.2,1.9e-13,0.36;R2=1.0;VDB=0.0257	GT:DP:GQ:OG:PL:SP	0|0:9:60:.:0,27,214:0	0|0:4:60:.:0,12,126:0	0|0:10:60:.:0,30,245:0	1|1:8:60:.:199,24,0:0	0|0:8:60:.:0,24,225:0	1|0:9:60:.:128,0,96:0	0|0:1:60:.:0,3,25:0	0|0:3:60:.:0,9,97:0	0|0:14:60:.:0,42,255:0	0|0:10:60:.:0,30,244:0	1|0:7:60:.:108,0,50:0	1|0:0:60:0/0:0,0,0:0	0|1:9:60:.:115,0,107:7	0|1:7:60:.:52,0,130:0	0|0:4:37:.:0,12,124:0	0|0:2:60:.:0,6,69:0	1|0:3:60:.:29,0,67:0	0|0:7:40:.:0,21,174:0	1|0:7:60:.:82,0,116:0	0|0:5:40:.:0,15,149:0	0|0:6:60:.:0,18,166:0	0|0:3:60:.:0,9,107:0	0|0:3:60:.:0,9,98:0	0|0:2:32:.:0,6,66:0	0|0:5:60:.:0,15,152:0	0|0:9:60:.:0,27,226:0	0|0:9:60:.:0,27,220:0	0|1:8:60:0/0:0,2,176:0	0|0:6:60:.:0,18,167:0	0|0:3:60:.:0,9,102:0	0|0:8:60:.:0,24,215:0	0|0:9:60:.:0,27,227:0	0|0:7:60:.:0,21,163:0	1|0:6:60:.:89,0,49:4	0|0:10:60:.:0,30,248:0	0|0:5:40:.:0,15,142:0	0|0:2:60:.:0,6,63:0	1|0:6:60:.:74,0,83:0	0|0:2:60:.:0,6,69:0	0|0:7:40:.:0,21,194:0	0|0:8:60:.:0,24,196:0
Chr17	65695386	.	T	C	999	.	AC=17;AC1=15;AF=0.189;AF1=0.1654;AN=90;DP=221;DP4=84,79,29,25;FQ=999;MQ=48;NumGenotypesChanged=5;PV4=0.88,0.039,6.9e-23,0.48;R2=0.89;VDB=0.0307	GT:DP:GQ:OG:PL:SP	0|0:6:60:.:0,18,187:0	0|0:0:60:.:0,0,0:0	0|0:4:60:.:0,12,128:0	0|0:7:60:.:0,21,187:0	0|0:4:60:.:0,12,99:0	0|1:10:60:.:92,0,155:2	1|0:3:5:0/0:0,9,103:0	0|0:6:60:.:0,18,169:0	0|1:3:40:.:30,0,61:0	0|0:3:24:.:0,9,97:0	0|1:2:0:0/0:0,6,68:0	0|1:3:37:.:26,0,64:0	0|0:8:60:.:0,24,218:0	0|0:5:60:.:0,15,164:0	0|0:1:60:.:0,3,39:0	0|1:6:60:.:77,0,78:0	0|0:4:60:.:0,12,132:0	0|0:5:60:.:0,15,167:0	0|0:7:60:.:0,21,189:0	0|0:4:27:.:0,12,128:0	0|0:9:40:.:0,27,246:0	0|0:10:60:.:0,30,253:0	1|0:5:60:.:53,0,59:0	0|0:3:2:.:0,9,105:0	0|0:3:2:.:0,9,88:0	0|0:7:60:.:0,21,189:0	0|0:2:21:.:0,6,69:0	0|0:1:60:.:0,3,24:0	0|0:0:40:.:0,0,0:0	0|0:2:14:.:0,6,66:0	0|0:3:60:.:0,9,102:0	0|0:5:30:.:0,15,154:0	0|1:1:1:0/0:0,3,41:0	0|0:2:60:.:0,6,65:0	1|0:3:60:.:51,0,26:0	0|1:1:9:0/0:0,3,40:0	1|1:7:30:.:198,21,0:0	0|1:4:14:0/0:2,0,74:0	0|1:2:60:.:71,6,0:0	0|0:4:60:.:0,12,129:0	0|0:1:60:.:0,3,40:0
Chr17	65695467	.	C	T	999	.	AC=27;AC1=30;AF=0.300;AF1=0.3343;AN=90;DP=173;DP4=49,55,28,31;FQ=999;MQ=46;NumGenotypesChanged=3;PV4=1,0.1,6.6e-09,0.052;R2=0.972;VDB=0.0248	GT:DP:GQ:OG:PL:SP	0|0:5:60:.:0,15,149:0	0|0:3:22:.:0,9,97:0	0|0:4:60:.:0,12,118:0	0|0:3:60:.:0,9,95:0	0|0:9:60:.:0,27,229:0	0|1:1:60:.:35,3,0:0	1|1:1:27:0/1:29,3,0:0	0|0:4:35:.:0,12,130:0	0|1:7:60:.:71,0,106:0	0|1:3:60:.:30,0,61:0	0|1:7:60:.:114,0,10:0	0|1:0:27:0/0:0,0,0:0	0|0:4:60:.:0,12,125:0	0|0:1:60:.:0,3,34:0	0|0:4:60:.:0,12,124:0	0|1:3:60:.:18,0,53:0	0|0:1:60:.:0,3,38:0	0|0:6:37:.:0,18,177:0	0|0:5:60:.:0,15,135:0	0|1:3:60:.:26,0,58:0	0|1:7:60:.:99,0,75:0	0|0:6:60:.:0,18,180:0	1|1:3:33:.:86,9,0:0	1|0:1:60:.:39,3,0:0	1|0:1:60:.:26,3,0:0	0|0:2:60:.:0,6,60:0	0|1:3:60:.:30,0,59:0	0|0:1:60:.:0,3,36:0	0|0:1:16:.:0,3,33:0	1|0:5:60:.:39,0,84:0	0|0:2:60:.:0,6,69:0	1|0:4:60:.:86,0,24:0	0|1:1:60:.:35,3,0:0	0|0:0:60:.:0,0,0:0	1|0:2:60:.:19,0,28:0	0|1:0:27:0/0:0,0,0:0	1|1:3:34:.:103,9,0:0	0|1:4:60:.:104,0,26:0	0|1:1:60:.:28,3,0:0	0|0:3:60:.:0,9,95:0	0|0:7:60:.:0,21,176:0
Chr17	65695766	.	A	G	999	.	AC=58;AC1=61;AF=0.644;AF1=0.6792;AN=90;DP=257;DP4=41,43,91,75;FQ=999;MQ=46;NumGenotypesChanged=6;PV4=0.42,1,2e-20,0.18;R2=1.0;VDB=0.0272	GT:DP:GQ:OG:PL:SP	0|0:9:60:.:0,27,249:0	1|1:2:60:.:65,6,0:0	0|0:6:60:.:0,18,160:0	1|1:8:60:.:225,24,0:0	0|0:5:29:.:0,15,146:0	1|1:2:33:.:69,6,0:0	1|1:4:37:.:131,12,0:0	1|1:7:60:.:215,21,0:0	0|1:6:60:.:37,0,98:0	0|1:8:60:.:113,0,50:3	1|1:6:60:.:187,18,0:0	1|1:2:33:.:67,6,0:0	0|1:6:60:.:90,0,74:4	0|1:10:60:.:156,0,102:2	0|1:6:60:.:120,0,60:0	1|1:7:60:.:211,21,0:0	1|0:0:60:1/1:0,0,0:0	0|1:2:60:.:32,0,33:0	1|0:5:60:.:21,0,103:0	0|1:3:60:.:29,0,50:0	0|1:8:60:.:131,0,88:3	0|0:10:60:.:0,30,255:0	1|1:9:60:.:252,27,0:0	1|0:10:60:.:138,0,107:0	1|0:4:60:.:90,0,27:0	0|1:1:60:1/1:35,3,0:0	1|1:3:35:.:95,9,0:0	0|1:2:60:1/1:73,6,0:0	0|1:3:60:1/1:77,9,0:0	1|0:3:60:.:17,0,51:0	0|1:3:60:.:26,0,51:0	1|1:4:60:.:136,12,0:0	0|1:2:60:1/1:68,6,0:0	1|0:4:60:.:88,0,19:0	1|1:3:34:.:99,9,0:0	0|1:2:60:1/1:47,6,0:0	1|1:2:30:.:74,6,0:0	1|1:3:37:.:110,9,0:0	1|1:2:32:.:70,6,0:0	1|0:4:60:.:62,0,55:0	0|1:5:60:.:53,0,88:0
Chr17	65696110	.	C	T	999	.	AC=3;AC1=2;AF=0.033;AF1=0.02591;AN=90;DP=209;DP4=97,96,3,6;FQ=999;G3=0.9756,8.747e-07,0.02439;HWE=0.00333;MQ=48;NumGenotypesChanged=1;PV4=0.5,1,0.0015,1;R2=1.0;VDB=0.0345	GT:DP:GQ:OG:PL:SP	1|1:9:60:.:237,27,0:0	0|0:2:60:.:0,6,80:0	0|0:10:60:.:0,30,247:0	0|0:5:60:.:0,15,154:0	0|0:2:60:.:0,6,51:0	0|0:0:60:.:0,0,0:0	0|0:5:60:.:0,15,147:0	0|0:6:60:.:0,18,179:0	0|0:5:60:.:0,15,142:0	0|0:4:60:.:0,12,134:0	0|0:5:60:.:0,15,157:0	0|0:3:60:.:0,9,95:0	0|0:11:60:.:0,33,255:0	0|0:3:60:.:0,9,90:0	0|0:3:60:.:0,9,94:0	0|0:9:60:.:0,27,217:0	0|0:0:60:.:0,0,0:0	0|0:2:60:.:0,6,69:0	0|0:3:60:.:0,9,95:0	0|0:9:60:.:0,27,225:0	0|0:8:60:.:0,24,216:0	0|0:7:60:.:0,21,193:0	0|0:2:60:.:0,6,69:0	0|0:1:60:.:0,3,34:0	0|0:0:60:.:0,0,0:0	0|0:2:60:.:0,6,70:0	0|0:2:60:.:0,6,71:0	0|0:0:60:.:0,0,0:0	0|0:3:60:.:0,9,96:0	0|0:4:60:.:0,12,120:0	0|0:2:60:.:0,6,72:0	0|0:3:60:.:0,9,88:0	0|0:3:60:.:0,9,107:0	0|0:5:60:.:0,15,159:0	0|0:3:60:.:0,9,90:0	0|0:3:60:.:0,9,103:0	0|0:5:60:.:0,15,161:0	0|0:2:60:.:0,6,62:0	0|0:1:60:.:0,3,33:0	0|0:5:60:.:0,15,149:0	0|0:10:60:.:0,30,255:0
Chr17	65696356	.	T	C	999	.	AC=46;AC1=42;AF=0.511;AF1=0.4703;AN=90;DP=230;DP4=39,68,55,58;FQ=999;MQ=46;NumGenotypesChanged=9;PV4=0.077,1,7.3e-17,1;R2=0.955;VDB=0.0285	GT:DP:GQ:OG:PL:SP	0|0:3:28:.:0,9,92:0	0|1:1:10:.:36,3,0:0	0|0:9:37:.:0,27,222:0	1|1:8:60:.:211,24,0:0	1|0:5:13:.:24,0,95:0	1|1:1:14:0/1:25,3,0:0	1|1:2:27:.:50,6,0:0	0|1:5:35:.:24,0,88:0	0|1:3:60:.:19,0,58:0	0|1:4:60:.:55,0,58:0	1|1:6:24:.:158,18,0:0	1|1:2:30:.:58,6,0:0	0|1:13:60:.:92,0,184:0	0|1:8:60:.:146,0,38:0	0|0:4:19:.:0,12,127:0	1|1:13:60:.:255,39,0:0	1|0:3:13:0/0:0,9,82:0	0|1:2:40:.:31,0,30:0	1|0:7:60:.:48,0,129:4	0|1:8:60:.:135,0,72:7	0|1:13:60:.:171,0,110:5	0|0:13:60:.:0,39,255:0	1|1:1:24:0/1:37,3,0:0	1|0:1:9:.:39,3,0:0	1|0:0:19:.:0,0,0:0	0|0:3:18:.:0,9,87:0	0|1:2:60:.:30,0,32:0	0|1:0:12:.:0,0,0:0	0|1:3:35:.:61,0,23:0	1|0:3:60:.:48,0,25:0	0|0:1:15:.:0,3,28:0	1|0:2:8:1/1:60,6,0:0	0|1:1:21:0/0:0,3,30:0	1|0:1:17:0/0:0,3,34:0	1|0:0:12:.:0,0,0:0	0|1:2:60:.:29,0,34:0	1|1:3:30:.:74,9,0:0	1|1:0:24:0/1:0,0,0:0	0|1:1:21:0/0:0,3,39:0	0|0:3:20:.:0,9,97:0	0|0:7:33:.:0,21,184:0
Chr17	65697396	.	A	C	999	.	AC=58;AC1=58;AF=0.644;AF1=0.6413;AN=90;DP=222;DP4=32,39,51,84;FQ=999;MQ=46;NumGenotypesChanged=3;PV4=0.37,0.18,1.7e-17,1;R2=0.996;VDB=0.0251	GT:DP:GQ:OG:PL:SP	0|0:6:60:.:0,18,180:0	1|1:6:60:.:174,18,0:0	0|0:8:60:.:0,24,227:0	1|1:1:40:.:39,3,0:0	0|0:2:29:.:0,6,76:0	1|1:6:60:.:172,18,0:0	1|1:4:37:.:114,12,0:0	1|1:5:60:.:159,15,0:0	0|1:0:27:.:0,0,0:0	0|1:9:60:.:148,0,70:3	1|1:4:13:.:146,12,0:0	1|1:4:40:.:148,12,0:0	0|1:5:60:.:89,0,51:10	0|1:2:60:1/1:61,6,0:0	0|1:2:35:1/1:76,6,0:0	1|1:5:40:.:146,15,0:0	1|0:1:40:.:0,3,35:0	0|1:2:34:0/0:0,6,71:0	1|0:3:60:.:28,0,50:0	0|1:1:20:.:0,3,38:0	0|1:7:60:.:146,0,60:0	0|0:5:60:.:0,15,167:0	1|1:4:37:.:126,12,0:0	1|0:5:60:.:24,0,107:0	1|0:6:60:.:83,0,68:4	0|1:5:60:.:59,0,83:0	1|1:5:40:.:145,15,0:0	0|1:9:60:.:97,0,143:4	0|1:5:40:.:6,0,123:0	1|0:0:27:.:0,0,0:0	0|1:8:60:.:109,0,106:0	1|1:7:40:.:214,21,0:0	0|1:6:60:.:81,0,69:0	1|0:7:60:.:133,0,59:0	1|1:1:28:.:41,3,0:0	0|1:3:60:.:26,0,72:0	1|1:2:30:.:53,6,0:0	1|1:6:60:.:183,18,0:0	1|1:1:30:.:41,3,0:0	1|0:5:60:.:93,0,58:0	0|1:3:60:.:73,0,28:0
Chr17	65697481	.	A	C	999	.	AC=58;AC1=58;AF=0.644;AF1=0.6475;AN=90;DP=181;DP4=40,21,63,50;FQ=999;MQ=44;NumGenotypesChanged=9;PV4=0.26,0.25,6.9e-19,1;R2=0.954;VDB=0.0249	GT:DP:GQ:OG:PL:SP	0|0:1:16:0/1:0,3,22:0	1|1:3:60:.:87,9,0:0	0|0:5:28:.:0,15,143:0	1|1:3:60:.:100,9,0:0	0|0:4:27:.:0,12,116:0	1|1:6:60:.:171,18,0:0	1|1:4:60:.:113,12,0:0	1|1:5:60:.:143,15,0:0	0|1:3:60:.:26,0,63:0	0|1:2:60:0/0:0,6,68:0	1|1:6:60:.:160,18,0:0	1|1:1:60:.:40,3,0:0	0|1:4:4:1/1:101,12,0:0	0|1:2:60:.:20,0,11:0	0|1:3:20:1/1:95,9,0:0	1|1:3:60:.:81,9,0:0	1|0:4:60:.:10,0,67:0	0|1:6:60:.:21,0,135:0	1|0:2:60:0/0:0,6,76:0	0|1:6:60:.:85,0,80:0	0|1:7:60:.:109,0,95:0	0|0:2:16:.:0,6,62:0	1|1:1:60:.:38,3,0:0	1|0:2:60:.:30,0,33:0	1|0:3:6:1/1:97,9,0:0	0|1:6:60:.:70,0,92:4	1|1:3:60:.:92,9,0:0	0|1:6:60:.:56,0,119:0	0|1:4:60:.:26,0,90:0	1|0:1:60:.:0,3,39:0	0|1:2:60:0/0:0,6,58:0	1|1:4:60:.:107,12,0:0	0|1:4:60:.:21,0,83:0	1|0:4:60:.:41,0,63:0	1|1:1:40:.:41,3,0:0	0|1:4:60:.:29,0,87:0	1|1:2:60:.:72,6,0:0	1|1:6:60:.:187,18,0:0	1|1:3:40:.:114,9,0:0	1|0:1:13:1/1:41,3,0:0	0|1:2:60:0/0:0,6,70:0
Chr17	65697981	.	C	T	43.30	.	AC=2;AC1=3;AF=0.022;AF1=0.03388;AN=90;DP=207;DP4=118,79,4,1;FQ=43.5;MQ=48;NumGenotypesChanged=1;PV4=0.65,1,0.00019,0.43;R2=0.993;VDB=0.0151	GT:DP:GQ:OG:PL:SP	0|0:5:60:.:0,15,159:0	0|1:5:60:.:22,0,111:0	0|0:7:60:.:0,21,201:0	0|0:5:60:.:0,15,164:0	0|0:2:60:.:0,6,68:0	0|0:2:33:.:0,6,76:0	0|0:4:35:.:0,12,115:0	0|0:3:60:.:0,9,97:0	0|0:4:40:.:0,12,112:0	0|0:3:35:.:0,9,96:0	0|0:8:60:.:0,24,228:0	0|0:2:32:.:0,6,75:0	0|0:7:60:.:0,21,195:0	0|0:9:60:.:0,27,231:0	0|0:4:27:0/1:15,0,83:0	1|0:5:60:.:78,0,54:10	0|0:3:60:.:0,9,82:0	0|0:6:60:.:0,18,163:0	0|0:2:60:.:0,6,71:0	0|0:3:33:.:0,9,105:0	0|0:7:60:.:0,21,191:0	0|0:3:60:.:0,9,101:0	0|0:3:33:.:0,9,95:0	0|0:3:35:.:0,9,89:0	0|0:2:34:.:0,6,70:0	0|0:3:60:.:0,9,102:0	0|0:1:30:.:0,3,37:0	0|0:3:60:.:0,9,91:0	0|0:3:40:.:0,9,92:0	0|0:1:29:.:0,3,39:0	0|0:8:60:.:0,24,188:0	0|0:4:60:.:0,12,115:0	0|0:5:40:.:0,15,136:0	0|0:7:60:.:0,21,168:0	0|0:0:27:.:0,0,0:0	0|0:1:30:.:0,3,35:0	0|0:5:40:.:0,15,159:0	0|0:1:30:.:0,3,40:0	0|0:1:30:.:0,3,41:0	0|0:6:60:.:0,18,151:0	0|0:6:60:.:0,18,181:0
Chr17	65697982	.	T	G	42.30	.	AC=2;AC1=2;AF=0.022;AF1=0.02658;AN=90;DP=211;DP4=119,79,4,1;FQ=42.4;MQ=48;NumGenotypesChanged=0;PV4=0.65,0.35,0.00013,1;R2=0.997;VDB=0.0151	GT:DP:GQ:OG:PL:SP	0|0:5:60:.:0,15,165:0	0|1:4:60:.:25,0,99:0	0|0:6:60:.:0,18,182:0	0|0:6:60:.:0,18,163:0	0|0:2:60:.:0,6,65:0	0|0:2:60:.:0,6,76:0	0|0:4:60:.:0,12,119:0	0|0:3:40:.:0,9,96:0	0|0:4:60:.:0,12,109:0	0|0:3:60:.:0,9,100:0	0|0:9:60:.:0,27,233:0	0|0:2:40:.:0,6,75:0	0|0:8:60:.:0,24,205:0	0|0:9:60:.:0,27,217:0	0|0:4:26:.:4,0,83:0	1|0:5:60:.:78,0,46:10	0|0:3:60:.:0,9,82:0	0|0:6:60:.:0,18,162:0	0|0:3:60:.:0,9,94:0	0|0:3:34:.:0,9,108:0	0|0:6:60:.:0,18,180:0	0|0:2:60:.:0,6,67:0	0|0:3:60:.:0,9,86:0	0|0:3:60:.:0,9,84:0	0|0:2:35:.:0,6,64:0	0|0:3:40:.:0,9,101:0	0|0:2:60:.:0,6,65:0	0|0:2:60:.:0,6,66:0	0|0:3:40:.:0,9,93:0	0|0:1:35:.:0,3,39:0	0|0:8:60:.:0,24,187:0	0|0:4:60:.:0,12,119:0	0|0:5:60:.:0,15,135:0	0|0:7:60:.:0,21,168:0	0|0:0:60:.:0,0,0:0	0|0:1:60:.:0,3,35:0	0|0:5:60:.:0,15,162:0	0|0:2:60:.:0,6,68:0	0|0:1:60:.:0,3,40:0	0|0:6:60:.:0,18,151:0	0|0:6:60:.:0,18,176:0
Chr17	65698165	.	C	T	48.90	.	AC=2;AC1=2;AF=0.022;AF1=0.02728;AN=90;DP=199;DP4=99,91,1,3;FQ=49;MQ=48;NumGenotypesChanged=0;PV4=0.36,1,0.0011,1;R2=0.992;VDB=0.0144	GT:DP:GQ:OG:PL:SP	0|0:7:60:.:0,21,168:0	0|1:2:60:.:34,0,29:0	0|0:5:40:.:0,15,150:0	0|0:4:60:.:0,12,105:0	0|0:5:40:.:0,15,156:0	0|0:5:60:.:0,15,135:0	0|0:4:60:.:0,12,133:0	0|0:4:40:.:0,12,117:0	0|0:10:60:.:0,30,233:0	0|0:5:40:.:0,15,157:0	0|0:6:37:.:0,18,171:0	0|0:2:40:.:0,6,71:0	0|0:9:60:.:0,27,243:0	0|0:3:29:.:0,9,94:0	0|0:4:27:.:0,12,113:0	1|0:3:27:.:85,9,0:0	0|0:4:60:.:0,12,130:0	0|0:5:60:.:0,15,143:0	0|0:4:37:.:0,12,142:0	0|0:0:26:.:0,0,0:0	0|0:6:60:.:0,18,185:0	0|0:4:60:.:0,12,128:0	0|0:2:60:.:0,6,58:0	0|0:4:40:.:0,12,112:0	0|0:2:28:.:0,6,70:0	0|0:1:33:.:0,3,37:0	0|0:2:60:.:0,6,75:0	0|0:3:34:.:0,9,73:0	0|0:5:37:.:0,15,155:0	0|0:3:35:.:0,9,98:0	0|0:6:60:.:0,18,179:0	0|0:3:28:.:0,9,89:0	0|0:6:60:.:0,18,163:0	0|0:3:60:.:0,9,103:0	0|0:0:30:.:0,0,0:0	0|0:2:34:.:0,6,74:0	0|0:2:60:.:0,6,57:0	0|0:5:60:.:0,15,169:0	0|0:0:40:.:0,0,0:0	0|0:4:60:.:0,12,126:0	0|0:6:60:.:0,18,185:0
Chr17	65698269	.	G	A	999	.	AC=27;AC1=25;AF=0.300;AF1=0.2843;AN=90;DP=177;DP4=39,78,25,25;FQ=999;MQ=45;NumGenotypesChanged=4;PV4=0.056,0.26,0.0033,0.18;R2=0.962;VDB=0.0189	GT:DP:GQ:OG:PL:SP	0|0:7:30:.:0,21,175:0	0|0:3:32:.:0,9,111:0	0|0:6:27:.:0,18,158:0	0|0:4:60:.:0,12,114:0	0|0:5:32:.:0,15,142:0	0|1:1:22:.:37,3,0:0	1|1:3:40:.:66,9,0:0	0|0:2:15:.:0,6,68:0	0|1:4:60:.:62,0,38:0	0|1:5:60:.:92,0,56:4	0|0:5:18:.:0,15,149:0	0|1:2:33:.:8,0,29:0	0|0:8:33:.:0,24,190:0	0|0:4:60:.:0,12,100:0	0|0:2:27:.:0,6,58:0	0|1:1:20:0/0:0,3,28:0	0|0:2:24:.:0,6,62:0	0|0:3:13:.:0,9,105:0	0|0:5:60:.:0,15,152:0	0|1:2:15:0/0:0,6,62:0	0|1:6:60:.:85,0,68:0	0|0:4:18:.:0,12,116:0	1|1:4:37:.:108,12,0:0	1|0:5:60:.:113,0,24:0	1|1:3:2:.:98,9,0:0	0|0:3:27:.:0,9,93:0	0|1:3:60:.:30,0,30:0	0|0:0:26:.:0,0,0:0	0|0:3:18:.:0,9,87:0	1|0:2:40:.:25,0,29:0	1|0:5:12:.:21,0,93:0	0|0:4:24:.:0,12,114:0	0|1:3:60:.:64,0,27:0	0|0:7:37:.:0,21,154:0	1|0:3:60:.:35,0,28:0	0|1:1:24:.:37,3,0:0	1|1:2:34:0/1:66,6,0:0	0|1:2:60:.:29,0,35:0	0|1:1:25:0/0:0,3,35:0	0|0:4:23:.:0,12,119:0	0|0:3:25:.:0,9,78:0
Chr17	65698282	.	G	A	999	.	AC=30;AC1=28;AF=0.333;AF1=0.3148;AN=90;DP=177;DP4=57,63,15,35;FQ=999;MQ=46;NumGenotypesChanged=5;PV4=0.041,0.0075,8.9e-05,1;R2=0.899;VDB=0.0274	GT:DP:GQ:OG:PL:SP	0|0:7:60:.:0,21,187:0	0|1:4:35:.:22,0,99:0	1|0:6:60:.:46,0,107:0	1|1:3:13:.:77,9,0:0	1|0:6:30:.:133,0,21:0	1|0:2:4:0/0:0,6,78:0	0|0:2:30:.:0,6,64:0	0|0:2:12:.:0,6,71:0	0|0:6:14:.:0,18,159:0	1|0:4:32:.:23,0,93:0	1|0:5:60:.:86,0,56:0	1|0:1:23:.:35,3,0:0	0|1:7:60:.:71,0,111:0	1|1:5:19:.:151,15,0:0	1|0:2:6:0/0:0,6,66:0	1|0:1:21:.:28,3,0:0	1|1:2:7:0/1:64,6,0:0	0|0:3:7:.:0,9,111:0	1|1:5:20:.:147,15,0:0	1|0:2:16:.:60,6,0:0	1|0:4:60:.:60,0,65:0	0|0:5:27:.:0,15,158:0	0|0:4:35:.:0,12,125:0	0|1:5:33:.:24,0,120:0	0|0:3:20:.:0,9,98:0	1|0:3:17:.:13,0,44:0	0|0:4:31:.:0,12,100:0	1|1:0:6:0/0:0,0,0:0	1|0:2:30:.:22,0,29:0	0|0:2:17:.:0,6,70:0	0|0:5:25:.:0,15,147:0	0|0:2:19:.:0,6,67:0	1|0:3:40:.:32,0,73:0	1|0:3:37:.:56,0,26:0	0|0:2:25:.:0,6,80:0	1|0:1:7:0/0:0,3,34:0	0|0:4:35:.:0,12,130:0	1|0:4:35:.:29,0,91:0	0|0:1:22:.:0,3,35:0	0|0:4:8:.:0,12,116:0	0|0:2:16:.:0,6,62:0
Chr17	65699111	.	A	G	999	.	AC=40;AC1=41;AF=0.444;AF1=0.4536;AN=90;DP=238;DP4=63,73,42,53;FQ=999;MQ=46;NumGenotypesChanged=2;PV4=0.79,0.45,3e-08,1;R2=0.991;VDB=0.0256	GT:DP:GQ:OG:PL:SP	1|1:3:33:.:107,9,0:0	0|0:2:24:.:0,6,65:0	1|1:10:60:.:255,30,0:0	1|0:9:60:.:145,0,80:0	1|0:8:60:.:12,0,169:0	0|0:4:32:.:0,12,121:0	0|0:6:40:.:0,18,184:0	0|1:5:60:.:44,0,80:0	1|0:4:60:.:42,0,51:5	1|0:7:60:.:66,0,105:8	1|0:8:60:.:91,0,101:0	0|0:3:30:.:0,9,95:0	1|0:15:60:.:163,0,174:0	1|1:2:18:.:52,6,0:0	1|0:0:19:.:0,0,0:0	0|0:5:33:.:0,15,156:0	0|1:3:60:.:16,0,59:0	1|1:4:13:.:129,12,0:0	1|1:6:60:.:169,18,0:0	1|0:3:40:.:63,0,30:0	1|0:9:60:.:145,0,80:6	1|1:10:60:.:211,30,0:0	0|0:1:26:.:0,3,33:0	0|1:6:60:.:20,0,133:0	0|1:3:60:.:30,0,57:0	1|0:0:18:.:0,0,0:0	0|0:5:33:.:0,15,150:0	1|1:2:33:.:56,6,0:0	1|1:0:25:0/1:0,0,0:0	0|0:4:29:.:0,12,127:0	1|0:4:60:.:61,0,41:0	0|1:2:16:1/1:79,6,0:0	1|0:2:60:.:29,0,23:0	1|0:1:14:.:38,3,0:0	0|0:1:21:.:0,3,34:0	1|0:3:60:.:55,0,30:0	0|0:3:32:.:0,9,110:0	1|0:4:60:.:70,0,52:0	0|0:2:22:.:0,6,61:0	0|1:4:60:.:23,0,96:0	0|0:4:27:.:0,12,118:0
Chr17	65699364	.	C	G	19.50	.	AC=1;AC1=1;AF=0.011;AF1=0.01732;AN=90;DP=122;DP4=19,98,1,2;FQ=19.5;MQ=48;NumGenotypesChanged=0;PV4=0.42,0.045,0.21,1;R2=0.966;VDB=0.0159	GT:DP:GQ:OG:PL:SP	0|0:1:60:.:0,3,37:0	0|0:0:23:.:0,0,0:0	0|0:2:60:.:0,6,55:0	0|0:3:37:.:0,9,83:0	0|0:2:60:.:0,6,67:0	0|0:0:28:.:0,0,0:0	0|0:3:40:.:0,9,81:0	0|0:4:60:.:0,12,134:0	0|0:3:60:.:0,9,77:0	0|0:3:60:.:0,9,93:0	0|0:3:60:.:0,9,94:0	0|0:1:28:.:0,3,39:0	0|0:10:40:.:0,30,190:0	0|0:1:60:.:0,3,19:0	0|0:1:60:.:0,3,23:0	1|0:5:60:.:64,0,42:0	0|0:2:30:.:0,6,77:0	0|0:3:17:.:0,9,96:0	0|0:3:60:.:0,9,77:0	0|0:2:24:.:0,6,71:0	0|0:8:60:.:0,24,198:0	0|0:4:60:.:0,12,127:0	0|0:2:40:.:0,6,62:0	0|0:2:60:.:0,6,60:0	0|0:2:40:.:0,6,57:0	0|0:1:60:.:0,3,23:0	0|0:1:40:.:0,3,35:0	0|0:0:60:.:0,0,0:0	0|0:0:37:.:0,0,0:0	0|0:3:40:.:0,9,93:0	0|0:1:60:.:0,3,33:0	0|0:1:40:.:0,3,35:0	0|0:1:40:.:0,3,26:0	0|0:1:60:.:0,3,39:0	0|0:0:33:.:0,0,0:0	0|0:0:40:.:0,0,0:0	0|0:2:35:.:0,6,55:0	0|0:2:40:.:0,6,69:0	0|0:2:29:.:0,6,67:0	0|0:3:60:.:0,9,85:0	0|0:0:60:.:0,0,0:0
Chr17	65699753	.	G	T	999	.	AC=60;AC1=63;AF=0.667;AF1=0.7028;AN=90;DP=94;DP4=15,7,40,24;FQ=999;MQ=46;NumGenotypesChanged=16;PV4=0.8,0.059,9e-07,1;R2=0.941;VDB=0.0253	GT:DP:GQ:OG:PL:SP	0|0:0:10:1/1:0,0,0:0	1|1:2:60:.:68,6,0:0	0|1:0:21:1/1:0,0,0:0	0|1:4:32:.:53,0,19:0	0|1:2:60:.:30,0,23:0	1|1:2:60:.:60,6,0:0	1|1:1:60:.:37,3,0:0	1|1:4:30:.:88,12,0:0	0|1:2:60:.:7,0,31:0	0|1:2:21:1/1:54,6,0:0	0|1:2:8:1/1:78,6,0:0	1|1:0:40:.:0,0,0:0	1|1:6:37:.:158,18,0:0	0|0:2:13:0/1:0,6,76:0	0|1:1:19:1/1:33,3,0:0	1|1:1:60:.:13,3,0:0	1|0:2:37:.:25,0,24:0	1|1:0:10:.:0,0,0:0	0|0:2:18:0/1:0,6,70:0	0|1:1:40:.:0,3,38:0	0|1:6:60:.:45,0,95:3	1|1:1:25:.:31,3,0:0	1|1:1:60:.:21,3,0:0	1|0:0:27:1/1:0,0,0:0	1|0:1:10:1/1:20,3,0:0	0|1:0:8:1/1:0,0,0:0	1|1:0:60:.:0,0,0:0	0|0:1:15:0/1:0,3,36:0	0|1:0:18:1/1:0,0,0:0	1|1:1:60:.:25,3,0:0	1|1:2:17:.:51,6,0:0	1|1:0:16:.:0,0,0:0	0|1:0:27:1/1:0,0,0:0	0|1:0:6:1/1:0,0,0:0	1|1:0:60:.:0,0,0:0	0|1:1:20:1/1:40,3,0:0	1|1:2:60:.:58,6,0:0	0|1:1:60:.:0,3,37:0	1|1:0:60:.:0,0,0:0	1|0:1:60:.:0,3,41:0	1|1:3:60:.:87,9,0:0
Chr17	65700521	.	T	C	999	.	AC=60;AC1=59;AF=0.667;AF1=0.6503;AN=90;DP=253;DP4=48,37,78,73;FQ=999;MQ=45;NumGenotypesChanged=4;PV4=0.5,0.24,5.9e-24,1;R2=0.971;VDB=0.0256	GT:DP:GQ:OG:PL:SP	0|0:8:26:.:0,24,223:0	1|1:1:40:.:33,3,0:0	0|1:10:60:.:139,0,122:0	0|1:8:60:.:84,0,143:0	0|1:8:60:.:72,0,143:7	1|1:2:60:.:70,6,0:0	1|1:5:60:.:159,15,0:0	1|1:6:26:.:164,18,0:0	0|1:4:60:.:60,0,61:5	0|1:3:40:.:65,0,26:0	0|1:9:60:.:103,0,133:7	1|1:3:40:.:83,9,0:0	1|1:6:27:.:162,18,0:0	0|0:2:14:.:0,6,76:0	0|1:3:60:.:28,0,68:0	1|1:2:60:.:65,6,0:0	1|0:2:33:0/0:0,6,73:0	1|1:5:10:.:157,15,0:0	0|0:5:27:.:0,15,164:0	0|1:4:40:0/0:0,12,134:0	0|1:8:60:.:134,0,80:3	1|1:8:24:.:222,24,0:0	1|1:5:60:.:135,15,0:0	1|0:6:60:.:91,0,93:0	1|0:5:60:.:50,0,68:10	0|1:1:8:1/1:39,3,0:0	1|1:1:60:.:36,3,0:0	0|0:7:30:.:0,21,193:0	0|1:3:32:.:30,0,50:0	1|1:2:60:.:56,6,0:0	1|1:3:15:.:101,9,0:0	1|1:5:15:.:131,15,0:0	0|1:4:60:.:25,0,99:0	0|1:1:7:1/1:40,3,0:0	1|1:2:60:.:70,6,0:0	0|1:5:60:.:84,0,56:0	1|1:5:60:.:148,15,0:0	0|1:2:60:.:29,0,28:0	1|1:6:60:.:158,18,0:0	1|0:6:60:.:69,0,84:0	1|1:3:60:.:105,9,0:0
Chr17	65701131	.	C	T	999	.	AC=27;AC1=28;AF=0.300;AF1=0.3096;AN=90;DP=198;DP4=71,60,27,32;FQ=999;MQ=47;NumGenotypesChanged=7;PV4=0.35,1,4e-09,0.15;R2=0.952;VDB=0.0215	GT:DP:GQ:OG:PL:SP	0|0:7:60:.:0,21,200:0	0|0:7:23:.:0,21,166:0	0|0:5:60:.:0,15,157:0	0|0:4:32:.:0,12,122:0	0|0:5:32:.:0,15,145:0	0|1:3:40:.:55,0,27:0	1|1:4:33:.:133,12,0:0	0|0:3:25:.:0,9,93:0	0|1:6:60:.:46,0,104:0	0|1:5:60:.:51,0,88:4	0|0:5:28:.:0,15,142:0	0|1:6:60:.:41,0,87:0	0|0:3:25:.:0,9,108:0	0|0:2:30:.:0,6,60:0	0|0:2:23:.:0,6,69:0	1|1:1:19:0/1:36,3,0:0	0|0:2:25:.:0,6,78:0	1|0:4:5:1/1:112,12,0:0	0|0:7:60:.:0,21,170:0	0|1:0:15:0/0:0,0,0:0	0|1:5:60:.:64,0,77:0	0|0:8:60:.:0,24,210:0	1|1:3:30:.:106,9,0:0	1|0:5:34:.:23,0,119:0	1|0:4:4:0/0:0,12,124:0	0|0:6:34:.:0,18,179:0	0|1:1:14:.:39,3,0:0	0|0:3:60:.:0,9,85:0	0|0:5:60:.:0,15,149:0	1|0:1:21:0/0:0,3,36:0	0|0:1:19:.:0,3,29:0	0|0:3:22:.:0,9,80:0	0|1:3:60:1/1:97,9,0:0	0|0:1:19:.:0,3,41:0	1|0:3:8:1/1:107,9,0:0	0|1:2:60:.:23,0,30:0	1|1:4:33:.:144,12,0:0	0|1:6:60:.:74,0,74:0	0|1:2:60:.:33,0,35:0	0|0:5:32:.:0,15,160:0	0|0:2:20:.:0,6,78:0
Chr17	65701221	.	G	C	999	.	AC=88;AC1=88;AF=0.978;AF1=0.9757;AN=90;DP=275;DP4=4,2,150,104;FQ=81.9;MQ=43;NumGenotypesChanged=0;PV4=1,1,0.0005,1;R2=0.958;VDB=0.0280	GT:DP:GQ:OG:PL:SP	1|1:6:25:.:177,18,0:0	1|1:6:60:.:171,18,0:0	1|1:9:40:.:189,27,0:0	1|1:5:30:.:130,15,0:0	1|1:4:60:.:115,12,0:0	1|1:2:29:.:70,6,0:0	1|1:2:27:.:81,6,0:0	1|1:4:27:.:135,12,0:0	1|1:4:22:.:118,12,0:0	1|1:7:60:.:193,21,0:0	1|1:3:18:.:77,9,0:0	1|1:4:35:.:121,12,0:0	1|1:9:40:.:188,24,0:0	1|1:6:32:.:134,18,0:0	1|1:4:60:.:130,12,0:0	1|1:4:33:.:116,12,0:0	1|1:8:35:.:200,24,0:0	1|1:4:26:.:127,12,0:0	1|1:5:30:.:163,15,0:0	1|1:2:30:.:61,6,0:0	1|1:8:60:.:216,24,0:0	1|1:12:60:.:255,36,0:0	1|1:8:60:.:217,24,0:0	1|1:4:23:.:133,12,0:0	1|0:5:60:.:90,0,54:0	1|1:3:23:.:108,9,0:0	1|1:4:37:.:116,12,0:0	1|1:5:30:.:144,15,0:0	1|1:2:20:.:74,6,0:0	1|1:4:37:.:117,12,0:0	1|1:6:32:.:175,18,0:0	1|1:2:21:.:76,6,0:0	1|1:6:40:.:178,18,0:0	1|1:2:21:.:74,6,0:0	1|1:6:40:.:174,18,0:0	1|1:7:40:.:198,21,0:0	1|1:8:60:.:217,24,0:0	1|1:7:35:.:201,21,0:0	1|1:0:24:.:0,0,0:0	1|1:5:26:.:153,15,0:0	1|1:4:60:.:126,12,0:0
Chr17	65701556	.	G	A	999	.	AC=27;AC1=27;AF=0.300;AF1=0.302;AN=90;DP=344;DP4=105,129,42,57;FQ=999;MQ=48;NumGenotypesChanged=2;PV4=0.72,0.09,1.3e-21,0.34;R2=0.982;VDB=0.0283	GT:DP:GQ:OG:PL:SP	0|0:12:60:.:0,36,255:0	0|1:4:60:.:58,0,61:0	0|0:15:60:.:0,45,255:0	0|0:9:60:.:0,27,231:0	0|0:7:60:.:0,21,199:0	0|1:4:60:.:58,0,61:0	1|1:4:60:.:135,12,0:0	0|0:8:60:.:0,24,224:0	0|1:7:60:.:108,0,71:0	0|1:9:60:.:89,0,144:0	0|0:6:60:.:0,18,177:0	0|1:2:15:.:54,6,0:0	0|1:8:60:.:133,0,71:3	0|0:6:30:.:0,18,183:0	0|0:12:60:.:0,36,255:0	1|1:5:40:.:149,15,0:0	0|0:4:35:.:0,12,132:0	1|0:5:6:1/1:161,15,0:0	0|0:10:60:.:0,30,244:0	0|1:3:60:.:30,0,64:0	0|1:13:60:.:52,0,226:0	0|0:6:60:.:0,18,177:0	1|1:7:60:.:171,21,0:0	0|0:6:21:.:0,18,188:0	0|0:7:34:.:0,21,170:0	0|0:7:60:.:0,21,194:0	0|1:7:60:.:104,0,66:3	0|0:5:60:.:0,15,145:0	0|0:4:40:.:0,12,132:0	1|0:4:60:.:20,0,67:0	0|0:9:60:.:0,27,240:0	0|0:6:24:.:0,18,186:0	0|1:7:13:0/0:0,21,216:0	0|0:9:60:.:0,27,246:0	1|0:5:60:.:122,0,22:0	0|1:5:60:.:22,0,125:0	1|1:9:60:.:252,27,0:0	0|1:8:60:.:140,0,90:0	0|1:2:60:.:34,0,33:0	0|0:4:60:.:0,12,125:0	0|0:10:60:.:0,30,213:0
Chr17	65701937	.	G	A	999	.	AC=53;AC1=53;AF=0.589;AF1=0.5849;AN=90;DP=297;DP4=49,65,65,111;FQ=999;MQ=46;NumGenotypesChanged=2;PV4=0.33,0.27,1.6e-08,1;R2=1.0;VDB=0.0271	GT:DP:GQ:OG:PL:SP	0|0:7:60:.:0,21,208:0	1|1:6:35:.:169,18,0:0	0|0:9:60:.:0,27,222:0	0|1:11:60:.:144,0,107:3	0|1:6:60:.:33,0,71:0	1|1:7:60:.:197,21,0:0	1|1:6:60:.:156,18,0:0	1|0:9:60:.:91,0,130:0	0|1:10:60:.:118,0,128:0	0|1:11:60:.:157,0,103:3	0|1:7:60:.:115,0,48:0	1|1:3:40:.:112,9,0:0	0|1:7:60:.:63,0,118:0	1|0:6:40:.:21,0,128:0	0|1:4:60:.:87,0,27:0	1|1:1:40:.:38,3,0:0	1|0:6:60:.:60,0,86:0	1|0:4:60:.:54,0,64:0	0|0:4:60:.:0,12,135:0	0|1:9:60:.:146,0,59:6	0|1:12:60:.:176,0,77:3	0|0:5:60:.:0,15,132:0	1|1:3:60:.:91,9,0:0	1|0:3:60:.:60,0,28:0	1|0:3:60:.:30,0,56:0	0|1:5:60:.:72,0,58:0	1|1:5:60:.:141,15,0:0	0|0:4:60:.:0,12,134:0	0|0:2:60:.:0,6,62:0	1|1:4:60:.:125,12,0:0	0|1:6:60:.:95,0,39:0	1|1:8:60:.:234,24,0:0	0|1:8:60:.:102,0,81:0	0|1:9:60:.:108,0,132:0	1|1:4:60:.:140,12,0:0	0|1:6:60:.:46,0,110:0	1|1:5:60:.:155,15,0:0	0|1:5:60:.:55,0,96:0	1|1:5:60:.:160,15,0:0	1|0:2:60:1/1:51,6,0:0	1|1:10:60:.:242,30,0:0
Chr17	65702368	.	C	T	999	.	AC=52;AC1=52;AF=0.578;AF1=0.5718;AN=90;DP=335;DP4=67,58,98,102;FQ=999;MQ=46;NumGenotypesChanged=0;PV4=0.43,0.071,1.7e-28,1;R2=0.981;VDB=0.0272	GT:DP:GQ:OG:PL:SP	0|0:8:60:.:0,24,213:0	1|1:5:40:.:154,15,0:0	0|0:3:60:.:0,9,99:0	0|1:11:60:.:116,0,127:0	0|1:10:60:.:117,0,133:0	1|1:4:37:.:132,12,0:0	1|1:6:37:.:170,18,0:0	1|0:6:60:.:54,0,85:0	0|1:10:60:.:153,0,107:3	0|1:9:60:.:185,0,50:0	0|1:13:60:.:132,0,197:0	1|1:7:60:.:203,21,0:0	0|1:11:60:.:191,0,74:0	1|0:5:40:.:22,0,121:0	0|1:1:60:.:0,3,38:0	1|1:7:37:.:142,21,0:0	1|0:4:60:.:5,0,77:0	1|0:7:60:.:95,0,74:0	0|0:4:60:.:0,12,135:0	0|1:3:60:.:28,0,69:0	0|1:9:60:.:120,0,111:8	0|0:6:60:.:0,18,175:0	1|1:8:40:.:210,24,0:0	1|0:4:60:.:96,0,26:0	1|0:7:60:.:48,0,126:0	0|1:6:60:.:117,0,54:0	1|1:4:34:.:99,12,0:0	0|0:5:60:.:0,15,156:0	0|0:10:60:.:0,30,255:0	1|1:5:37:.:119,15,0:0	0|1:3:60:.:25,0,65:0	1|1:3:37:.:114,9,0:0	0|1:8:60:.:131,0,89:3	0|1:11:60:.:162,0,90:0	1|1:5:40:.:167,15,0:0	0|1:9:60:.:79,0,175:0	1|1:7:37:.:201,21,0:0	0|1:4:60:.:60,0,70:0	1|0:3:2:.:70,0,32:0	1|0:5:60:.:102,0,59:0	1|1:13:60:.:255,39,0:0
Chr17	65702826	.	A	G	999	.	AC=1;AC1=1;AF=0.011;AF1=0.01148;AN=90;DP=364;DP4=194,152,9,5;FQ=999;MQ=49;NumGenotypesChanged=0;PV4=0.59,0.33,8.5e-12,1;R2=0.975;VDB=0.0399	GT:DP:GQ:OG:PL:SP	0|0:11:40:.:0,33,255:0	0|0:8:60:.:0,24,230:0	0|0:10:60:.:0,30,246:0	0|0:13:60:.:0,39,255:0	0|0:5:60:.:0,15,153:0	0|0:6:60:.:0,18,195:0	0|0:3:60:.:0,9,114:0	0|0:12:60:.:0,36,255:0	0|0:7:33:.:0,21,186:0	0|0:7:60:.:0,21,199:0	0|0:13:60:.:0,39,255:0	0|0:6:60:.:0,18,173:0	0|0:6:35:.:0,18,150:0	0|0:4:27:.:0,12,131:0	0|0:3:60:.:0,9,85:0	0|0:7:60:.:0,21,203:0	0|0:2:20:.:0,6,71:0	0|0:7:35:.:0,21,208:0	0|0:10:60:.:0,30,217:0	0|0:4:60:.:0,12,131:0	0|0:5:60:.:0,15,167:0	0|0:9:40:.:0,27,244:0	0|0:4:60:.:0,12,127:0	0|0:7:60:.:0,21,201:0	0|0:6:30:.:0,18,189:0	0|0:6:34:.:0,18,178:0	0|0:13:60:.:0,39,255:0	0|0:7:35:.:0,21,203:0	0|0:16:60:.:0,48,255:0	0|0:6:60:.:0,18,187:0	0|0:7:40:.:0,21,187:0	0|0:4:60:.:0,12,139:0	0|0:14:60:.:0,42,255:0	0|0:2:21:.:0,6,72:0	0|0:8:60:.:0,24,219:0	0|0:7:60:.:0,21,191:0	0|0:5:60:.:0,15,153:0	0|0:8:40:.:0,24,241:0	0|0:8:60:.:0,24,242:0	0|0:7:33:.:0,21,199:0	0|0:11:60:.:0,33,255:0
Chr17	65703042	.	T	C	999	.	AC=52;AC1=51;AF=0.578;AF1=0.5595;AN=90;DP=347;DP4=54,83,74,122;FQ=999;MQ=46;NumGenotypesChanged=1;PV4=0.82,0.36,5.2e-48,0.41;R2=0.96;VDB=0.0295	GT:DP:GQ:OG:PL:SP	0|0:8:60:.:0,24,203:0	1|1:4:24:.:112,12,0:0	0|0:6:60:.:0,18,180:0	0|1:15:60:.:138,0,202:5	0|1:8:60:.:164,0,32:3	1|1:4:31:.:113,12,0:0	1|1:9:60:.:228,27,0:0	1|0:4:3:0/0:0,12,135:0	0|1:10:60:.:163,0,102:2	0|1:4:60:.:68,0,64:0	0|1:7:60:.:144,0,52:4	1|1:7:40:.:161,21,0:0	0|1:12:60:.:161,0,159:0	1|0:4:40:.:25,0,95:0	0|1:4:60:.:95,0,27:0	1|1:2:30:.:69,6,0:0	1|0:4:60:.:97,0,27:0	1|0:3:60:.:69,0,30:0	0|0:7:60:.:0,21,178:0	0|1:3:60:.:26,0,52:0	0|1:10:60:.:129,0,132:3	0|0:4:60:.:0,12,135:0	1|1:3:34:.:96,9,0:0	1|0:5:60:.:54,0,88:0	1|0:8:60:.:184,0,15:0	0|1:7:60:.:115,0,52:0	1|1:12:60:.:255,36,0:0	0|0:10:60:.:0,30,255:0	0|0:8:60:.:0,24,171:0	1|1:7:33:.:178,21,0:0	0|1:5:60:.:114,0,21:0	1|1:3:21:.:99,9,0:0	0|1:12:60:.:150,0,157:0	0|1:8:60:.:80,0,141:0	1|1:5:27:.:170,15,0:0	0|1:10:60:.:185,0,80:0	1|1:6:40:.:164,18,0:0	0|1:7:60:.:93,0,112:0	1|1:8:35:.:195,24,0:0	0|0:5:4:.:0,15,172:0	1|1:11:40:.:255,33,0:0
Chr17	65703349	.	T	C	999	.	AC=88;AC1=89;AF=0.978;AF1=0.9838;AN=90;DP=259;DP4=2,4,154,88;FQ=57.2;G3=0.02222,6.849e-07,0.9778;HWE=0.0135;MQ=44;NumGenotypesChanged=1;PV4=0.2,1,9e-05,0.083;R2=0.85;VDB=0.0272	GT:DP:GQ:OG:PL:SP	1|1:7:28:.:181,21,0:0	1|1:1:60:.:37,3,0:0	1|1:8:37:.:211,24,0:0	1|1:4:9:.:93,0,5:0	1|1:7:60:.:191,21,0:0	1|1:4:60:.:124,12,0:0	1|1:7:60:.:200,21,0:0	1|1:7:37:.:168,21,0:0	1|1:11:60:.:236,33,0:0	1|1:4:60:.:128,12,0:0	1|1:10:40:.:252,30,0:0	1|1:1:60:.:35,3,0:0	1|1:5:29:.:149,15,0:0	1|1:5:26:.:140,15,0:0	1|1:1:35:.:37,3,0:0	1|1:6:60:.:158,18,0:0	1|1:3:21:.:94,9,0:0	1|1:5:26:.:118,15,0:0	1|1:8:37:.:196,24,0:0	1|1:8:60:.:208,24,0:0	1|1:12:60:.:255,36,0:0	1|1:6:29:.:164,18,0:0	1|1:2:60:.:76,6,0:0	1|1:2:60:.:60,6,0:0	1|1:6:27:.:173,18,0:0	1|1:4:27:.:118,12,0:0	1|1:5:60:.:147,15,0:0	1|1:2:19:.:74,6,0:0	1|1:2:20:.:69,6,0:0	1|1:5:60:.:164,15,0:0	1|1:2:20:.:59,6,0:0	1|1:7:60:.:199,21,0:0	1|1:9:60:.:255,27,0:0	1|1:1:16:.:32,3,0:0	1|1:5:60:.:168,15,0:0	1|1:1:37:.:36,3,0:0	1|1:5:60:.:135,15,0:0	1|1:4:25:.:103,12,0:0	1|1:9:60:.:198,27,0:0	1|1:4:23:.:118,12,0:0	1|1:6:60:.:191,18,0:0
Chr17	65703413	.	G	A	999	.	AC=52;AC1=53;AF=0.578;AF1=0.5877;AN=90;DP=247;DP4=53,44,77,59;FQ=999;MQ=44;NumGenotypesChanged=4;PV4=0.79,0.45,4.3e-18,1;R2=0.996;VDB=0.0215	GT:DP:GQ:OG:PL:SP	0|0:11:60:.:0,33,250:0	1|1:3:60:.:88,9,0:0	0|0:3:37:.:0,9,91:0	0|1:10:60:.:135,0,73:3	0|1:5:60:.:71,0,57:0	1|1:2:60:.:74,6,0:0	1|1:3:60:.:102,9,0:0	1|0:5:60:.:54,0,78:0	0|1:8:60:.:45,0,125:0	0|1:3:60:.:23,0,61:0	0|1:9:60:.:154,0,37:3	1|1:3:60:.:101,9,0:0	0|1:10:60:.:98,0,149:3	0|0:3:11:.:0,9,91:0	0|1:2:60:1/1:55,6,0:0	1|1:2:40:.:53,6,0:0	1|0:3:60:.:54,0,30:0	1|0:2:23:1/1:70,6,0:0	0|0:5:60:.:0,15,158:0	0|1:5:60:.:21,0,108:0	0|1:4:60:.:17,0,87:0	0|0:6:60:.:0,18,181:0	1|1:6:60:.:162,18,0:0	1|0:3:60:0/0:0,9,91:0	1|0:8:60:.:79,0,113:0	0|1:3:60:.:63,0,30:0	1|1:2:60:.:67,6,0:0	0|0:2:34:.:0,6,76:0	0|0:1:32:0/1:0,3,39:0	1|1:2:60:.:53,6,0:0	0|1:8:60:.:94,0,108:0	1|1:6:33:.:178,18,0:0	0|1:5:60:.:20,0,106:0	0|1:3:60:.:22,0,60:0	1|1:5:60:.:154,15,0:0	0|1:0:60:.:0,0,0:0	1|1:4:60:.:129,12,0:0	0|1:3:60:.:18,0,51:0	1|1:8:60:.:221,24,0:0	1|0:5:60:.:55,0,85:4	1|1:9:60:.:209,27,0:0
Chr17	65703854	.	C	T	999	.	AC=16;AC1=15;AF=0.178;AF1=0.1718;AN=90;DP=313;DP4=113,147,27,19;FQ=999;MQ=49;NumGenotypesChanged=1;PV4=0.077,0.041,6.7e-13,0.45;R2=0.917;VDB=0.0241	GT:DP:GQ:OG:PL:SP	0|0:6:26:.:0,18,172:0	0|0:8:60:.:0,24,213:0	1|0:10:60:.:99,0,138:7	0|0:10:60:.:0,30,249:0	1|0:5:60:.:54,0,93:0	0|0:7:60:.:0,21,212:0	0|0:8:60:.:0,24,216:0	0|1:6:10:.:17,0,136:0	0|0:7:18:.:0,21,206:0	1|0:11:60:.:105,0,162:3	0|0:6:40:.:0,18,192:0	0|0:8:60:.:3,24,192:0	0|0:10:35:.:0,30,255:0	1|0:4:60:.:58,0,63:0	1|0:3:32:.:28,0,65:0	0|0:9:60:.:0,27,221:0	0|0:6:10:.:0,18,167:0	0|0:2:11:.:0,6,69:0	0|1:8:60:.:116,0,49:0	1|0:3:60:.:68,0,27:0	1|0:6:60:.:142,0,23:0	0|0:8:27:.:0,24,228:0	0|0:7:60:.:0,21,192:0	0|1:5:60:.:55,0,95:4	0|0:8:35:.:0,24,215:0	1|0:3:2:0/0:0,9,108:0	0|0:2:60:.:0,6,74:0	1|0:4:60:.:62,0,52:0	1|0:6:60:.:44,0,85:0	0|0:8:60:.:0,24,207:0	0|0:2:12:.:0,6,63:0	0|0:6:33:.:0,18,172:0	1|0:8:60:.:161,0,43:3	0|0:3:24:.:0,9,101:0	0|0:5:60:.:0,15,157:0	1|0:9:60:.:89,0,164:0	0|0:3:60:.:0,9,94:0	0|0:6:40:.:0,18,179:0	0|0:7:60:.:0,21,189:0	0|0:5:12:.:0,15,155:0	0|0:6:60:.:0,18,187:0
Chr17	65704178	.	T	A	19.60	.	AC=2;AC1=2;AF=0.022;AF1=0.02112;AN=90;DP=322;DP4=171,142,1,2;FQ=19.7;MQ=50;NumGenotypesChanged=0;PV4=0.59,0.44,1.9e-07,1;R2=0.943;VDB=0.0170	GT:DP:GQ:OG:PL:SP	0|0:10:60:.:0,30,255:0	0|1:5:60:.:60,0,80:0	0|0:11:60:.:0,33,241:0	0|0:7:60:.:0,21,200:0	0|0:9:60:.:0,27,233:0	0|0:6:30:.:0,18,180:0	0|0:6:27:.:0,18,188:0	0|0:12:60:.:0,36,255:0	0|0:10:40:.:0,30,255:0	0|0:9:40:.:0,27,255:0	0|0:8:60:.:0,24,224:0	0|0:4:25:.:0,12,111:0	0|0:7:33:.:0,21,194:0	0|0:5:40:.:0,15,155:0	0|0:8:60:.:0,24,232:0	1|0:4:14:.:21,0,87:0	0|0:5:60:.:0,15,153:0	0|0:5:23:.:0,15,161:0	0|0:9:60:.:0,27,244:0	0|0:4:24:.:0,12,134:0	0|0:11:60:.:0,33,255:0	0|0:6:60:.:0,18,173:0	0|0:9:37:.:0,27,217:0	0|0:4:60:.:0,12,137:0	0|0:5:60:.:0,15,136:0	0|0:5:60:.:0,15,153:0	0|0:5:27:.:0,15,149:0	0|0:4:60:.:0,12,119:0	0|0:7:60:.:0,21,190:0	0|0:5:26:.:0,15,163:0	0|0:11:60:.:0,33,255:0	0|0:9:40:.:0,27,236:0	0|0:8:35:.:0,24,228:0	0|0:6:60:.:0,18,164:0	0|0:2:19:.:0,6,78:0	0|0:7:33:.:0,21,211:0	0|0:2:16:.:0,6,65:0	0|0:9:40:.:0,27,253:0	0|0:5:27:.:0,15,153:0	0|0:3:60:.:0,9,110:0	0|0:7:60:.:0,21,189:0
Chr17	65704270	.	G	A	999	.	AC=24;AC1=23;AF=0.267;AF1=0.2642;AN=90;DP=300;DP4=114,99,40,40;FQ=999;MQ=48;NumGenotypesChanged=1;PV4=0.6,0.29,1.5e-23,1;R2=1.0;VDB=0.0261	GT:DP:GQ:OG:PL:SP	0|0:7:60:.:0,21,210:0	1|0:8:60:.:112,0,110:3	0|0:14:60:.:0,42,255:0	0|1:3:60:.:48,0,26:0	0|1:7:60:.:137,0,55:0	1|0:7:60:.:82,0,94:0	0|0:7:60:.:0,21,218:0	1|0:13:60:.:158,0,146:2	0|0:4:40:.:0,12,125:0	0|0:5:40:.:0,15,165:0	0|1:13:60:.:178,0,132:2	1|0:3:60:.:56,0,22:0	0|0:3:37:.:0,9,94:0	0|0:3:60:.:0,9,98:0	0|1:4:60:0/0:0,12,118:0	0|0:5:40:.:0,15,149:0	1|0:3:60:.:26,0,69:0	0|0:5:40:.:0,15,154:0	0|0:12:60:.:0,36,255:0	0|0:1:30:.:0,3,39:0	0|0:8:60:.:0,24,225:0	0|0:9:60:.:0,27,235:0	0|0:7:60:.:0,21,207:0	1|0:6:60:.:151,0,21:0	1|0:7:60:.:80,0,67:0	0|1:2:60:.:26,0,32:0	1|0:4:60:.:54,0,65:0	0|0:9:60:.:0,27,245:0	0|0:3:60:.:0,9,109:0	0|1:10:60:.:163,0,68:3	0|1:5:60:.:19,0,108:0	0|1:5:40:.:125,0,14:0	0|0:8:60:.:0,24,223:0	0|1:5:60:.:85,0,13:0	0|1:11:60:.:119,0,150:3	0|0:5:40:.:0,15,146:0	0|0:5:40:.:0,15,166:0	0|0:2:34:.:0,6,73:0	1|0:3:60:.:60,0,24:0	1|0:6:60:.:75,0,87:0	1|1:8:60:.:231,24,0:0
Chr17	65705225	.	A	G	999	.	AC=65;AC1=67;AF=0.722;AF1=0.7375;AN=90;DP=343;DP4=47,44,122,116;FQ=999;MQ=46;NumGenotypesChanged=2;PV4=1,1,6.4e-29,1;R2=0.963;VDB=0.0286	GT:DP:GQ:OG:PL:SP	1|1:5:40:.:153,15,0:0	0|1:4:37:.:21,0,95:0	1|1:6:60:.:191,18,0:0	1|0:18:60:.:186,0,215:0	1|0:5:60:.:55,0,87:0	0|1:6:60:.:64,0,99:0	1|1:4:28:.:125,12,0:0	0|1:7:60:.:8,0,148:0	1|1:6:37:.:180,18,0:0	1|1:9:60:.:254,27,0:0	1|0:8:60:.:12,0,195:0	0|1:5:27:1/1:162,15,0:0	1|1:8:60:.:220,24,0:0	1|1:5:40:.:131,15,0:0	1|0:5:60:.:105,0,24:0	1|1:4:28:.:131,12,0:0	0|1:4:60:.:24,0,90:0	0|1:9:3:.:187,0,22:0	1|1:10:60:.:255,30,0:0	1|1:4:31:.:125,12,0:0	1|1:4:31:.:135,12,0:0	1|1:4:60:.:131,12,0:0	1|1:6:34:.:169,18,0:0	0|1:5:60:.:96,0,55:0	0|1:13:60:.:138,0,169:0	1|0:7:60:.:51,0,148:0	0|1:12:60:.:195,0,86:7	1|1:16:60:.:255,48,0:0	1|1:4:40:.:126,12,0:0	1|0:3:60:.:65,0,30:0	1|0:8:60:.:126,0,55:0	1|0:12:60:.:156,0,154:0	1|1:8:40:.:217,24,0:0	1|0:5:60:.:54,0,89:0	1|0:8:60:.:88,0,124:0	1|1:11:60:.:255,33,0:0	1|1:2:23:.:60,6,0:0	1|1:5:34:.:173,15,0:0	0|1:3:60:1/1:105,9,0:0	0|1:4:60:.:70,0,59:0	0|0:8:60:.:0,24,237:0
Chr17	65705416	.	ATTTTTTTTTTTT	ATTTTTTTTTTTTTTT	999	.	AC=37;AC1=34;AF=0.411;AF1=0.3784;AN=90;DP=274;DP4=37,54,25,47;FQ=999;G3=0.5188,0.1544,0.3267;HWE=0.00612;INDEL;MQ=47;NumGenotypesChanged=9;PV4=0.52,1,9.7e-07,1;R2=0.955;VDB=0.0247	GT:DP:GQ:OG:PL:SP	1|1:4:22:.:91,12,0:0	0|0:1:27:.:0,3,8:0	1|1:5:30:.:109,15,0:0	1|0:4:7:0/0:44,47,47:0	1|0:3:17:0/0:25,28,29:0	0|0:1:27:.:0,3,8:0	0|0:4:33:.:0,12,29:0	0|1:6:60:.:33,0,7:0	1|0:2:26:.:19,0,2:0	1|0:4:23:.:46,8,7:0	1|0:3:26:.:26,8,9:0	0|0:7:60:.:0,21,38:0	1|0:7:33:.:50,0,9:0	1|1:4:14:.:60,28,22:0	1|0:0:20:.:0,0,0:0	0|0:2:27:.:0,6,14:0	0|1:2:13:0/0:23,26,28:0	0|1:2:18:1/1:45,6,0:0	1|1:7:20:.:97,36,24:0	1|0:1:17:0/0:0,3,8:0	1|0:3:24:.:41,0,0:0	1|1:6:31:.:114,18,0:0	0|0:4:33:.:0,12,26:0	0|1:1:20:.:32,32,32:0	0|1:3:7:0/0:8,14,18:0	1|0:1:14:0/0:0,3,8:0	0|0:2:30:.:0,6,14:0	1|1:7:20:.:116,54,42:0	1|1:3:21:.:49,14,8:0	0|0:2:30:.:0,6,14:0	1|0:2:14:0/0:11,14,16:0	0|0:6:60:.:0,18,39:0	1|0:1:19:.:17,17,17:0	1|0:5:21:.:13,1,7:0	0|0:2:30:.:0,6,16:0	1|0:9:34:.:28,5,15:3	0|0:3:30:.:0,9,23:0	0|0:5:7:.:0,15,33:0	0|0:1:27:.:0,3,8:0	0|1:1:12:0/0:0,3,8:0	0|0:6:60:.:0,18,36:0
Chr17	65706139	.	T	C	999	.	AC=52;AC1=53;AF=0.578;AF1=0.5863;AN=90;DP=264;DP4=52,49,65,90;FQ=999;MQ=47;NumGenotypesChanged=4;PV4=0.16,0.12,5.2e-28,0.38;R2=0.999;VDB=0.0298	GT:DP:GQ:OG:PL:SP	0|0:3:60:.:0,9,110:0	1|1:4:40:.:135,12,0:0	0|0:13:60:.:0,39,255:0	0|1:5:60:.:123,0,21:0	0|1:3:60:1/1:90,9,0:0	1|1:3:37:.:100,9,0:0	1|1:4:37:.:113,12,0:0	1|0:4:60:.:82,0,27:0	0|1:16:60:.:190,0,145:2	0|1:3:19:0/0:0,9,99:0	0|1:8:60:.:115,0,87:0	1|1:4:40:.:127,12,0:0	0|1:7:60:.:113,0,49:13	0|0:7:60:.:0,21,176:0	0|1:8:60:.:107,0,56:0	1|1:8:60:.:219,24,0:0	1|0:4:60:.:99,0,23:0	1|0:4:60:.:66,0,64:0	0|0:7:60:.:0,21,204:0	0|1:4:40:.:13,0,97:0	0|1:11:60:.:143,0,113:6	0|0:8:60:.:0,24,219:0	1|1:6:40:.:171,18,0:0	1|0:4:60:.:60,0,59:0	1|0:1:60:1/1:37,3,0:0	0|1:6:60:.:90,0,65:0	1|1:6:60:.:185,18,0:0	0|0:3:60:.:0,9,92:0	0|0:4:60:.:0,12,119:0	1|1:5:40:.:154,15,0:0	0|1:1:60:1/1:40,3,0:0	1|1:3:60:.:88,9,0:0	0|1:5:60:.:120,0,22:0	0|1:1:60:.:0,3,35:0	1|1:3:37:.:97,9,0:0	0|1:7:60:.:101,0,89:0	1|1:6:40:.:131,18,0:0	0|1:6:60:.:47,0,130:3	1|1:7:60:.:202,21,0:0	1|0:3:60:.:32,0,71:0	1|1:4:60:.:136,12,0:0
Chr17	65706353	.	A	G	999	.	AC=88;AC1=88;AF=0.978;AF1=0.9754;AN=90;DP=256;DP4=5,1,124,114;FQ=97;MQ=44;NumGenotypesChanged=0;PV4=0.22,0.14,9.4e-05,0.37;R2=0.949;VDB=0.0308	GT:DP:GQ:OG:PL:SP	1|1:8:29:.:187,24,0:0	1|1:5:60:.:160,15,0:0	1|1:7:30:.:197,21,0:0	1|1:3:37:.:90,9,0:0	1|1:3:26:.:94,9,0:0	1|1:3:60:.:99,9,0:0	1|1:4:60:.:130,12,0:0	1|1:6:32:.:161,18,0:0	1|1:9:35:.:219,27,0:0	1|1:6:35:.:169,18,0:0	1|1:4:40:.:114,12,0:0	1|1:8:60:.:172,24,0:0	1|1:5:25:.:150,15,0:0	1|1:2:22:.:68,6,0:0	1|1:5:32:.:149,15,0:0	1|1:8:60:.:227,24,0:0	1|1:0:13:.:0,0,0:0	1|1:5:25:.:128,15,0:0	1|1:8:40:.:200,24,0:0	1|1:4:29:.:142,12,0:0	1|1:4:29:.:114,12,0:0	1|1:10:37:.:255,30,0:0	1|1:3:60:.:94,9,0:0	1|1:5:32:.:152,15,0:0	1|0:3:60:.:29,0,60:0	1|1:7:33:.:204,21,0:0	1|1:5:60:.:148,15,0:0	1|1:5:31:.:153,15,0:0	1|1:3:18:.:108,9,0:0	1|1:2:60:.:66,6,0:0	1|1:7:32:.:198,21,0:0	1|1:5:60:.:138,15,0:0	1|1:3:26:.:92,9,0:0	1|1:0:23:.:0,0,0:0	1|1:3:60:.:81,9,0:0	1|1:10:60:.:247,30,0:0	1|1:4:60:.:118,12,0:0	1|1:4:40:.:125,12,0:0	1|1:3:60:.:104,9,0:0	1|1:6:27:.:195,18,0:0	1|1:4:60:.:115,12,0:0
Chr17	65706415	.	G	C	999	.	AC=52;AC1=50;AF=0.578;AF1=0.5516;AN=90;DP=277;DP4=68,58,82,63;FQ=999;MQ=45;NumGenotypesChanged=4;PV4=0.71,0.042,3.9e-15,1;R2=0.999;VDB=0.0294	GT:DP:GQ:OG:PL:SP	0|0:7:60:.:0,21,198:0	1|1:5:37:.:139,15,0:0	0|0:10:60:.:0,30,255:0	0|1:8:60:.:147,0,53:0	0|1:7:60:.:73,0,102:0	1|1:3:32:.:103,9,0:0	1|1:3:29:.:88,9,0:0	1|0:6:60:.:75,0,89:0	0|1:3:60:.:27,0,54:0	0|1:5:60:.:82,0,59:0	0|1:9:60:.:101,0,123:3	1|1:5:37:.:148,15,0:0	0|1:4:60:.:62,0,55:0	0|0:4:60:.:21,30,123:0	0|1:2:60:1/1:74,6,0:0	1|1:8:60:.:220,24,0:0	1|0:3:60:.:30,0,60:0	1|0:6:60:.:55,0,126:0	0|0:8:60:.:0,24,236:0	0|1:2:17:0/0:0,6,69:0	0|1:3:60:.:58,0,31:0	0|0:14:60:.:0,42,255:0	1|1:1:23:.:39,3,0:0	1|0:5:60:.:121,0,24:0	1|0:6:60:.:41,0,102:0	0|1:6:60:.:142,0,20:0	1|1:11:60:.:255,33,0:0	0|0:6:60:.:0,18,182:0	0|0:2:60:.:0,6,69:0	1|1:3:32:.:103,9,0:0	0|1:4:60:.:52,0,58:0	1|1:6:40:.:184,18,0:0	0|1:5:60:.:95,0,51:4	0|1:3:60:0/0:0,9,110:0	1|1:2:29:.:68,6,0:0	0|1:9:37:.:14,0,167:0	1|1:3:29:.:112,9,0:0	0|1:4:60:.:51,0,58:0	1|1:7:60:.:208,21,0:0	1|0:2:60:0/0:0,6,63:0	1|1:3:60:.:89,9,0:0
Chr17	65707117	.	G	A	999	.	AC=59;AC1=58;AF=0.656;AF1=0.6389;AN=90;DP=269;DP4=45,51,81,80;FQ=999;MQ=45;NumGenotypesChanged=2;PV4=0.61,1,0.0025,1;R2=0.998;VDB=0.0259	GT:DP:GQ:OG:PL:SP	0|0:10:60:.:0,30,216:0	1|1:4:60:.:135,12,0:0	0|0:7:60:.:0,21,186:0	1|1:7:60:.:192,21,0:0	0|1:10:60:.:109,0,140:0	1|1:2:60:.:69,6,0:0	1|1:4:60:.:130,12,0:0	1|0:11:60:.:176,0,76:0	0|1:6:60:.:98,0,42:0	0|1:5:40:.:99,0,14:0	1|1:11:60:.:255,33,0:0	1|1:3:60:.:91,9,0:0	0|1:9:60:.:180,0,47:0	0|1:4:60:.:39,0,38:0	0|1:2:60:.:33,0,33:0	1|1:3:60:.:90,9,0:0	1|0:4:60:.:79,0,27:0	1|0:8:60:.:77,0,131:0	1|0:6:60:.:93,0,67:0	0|1:6:60:.:15,0,112:0	0|1:10:60:.:149,0,103:3	0|0:7:60:.:0,21,184:0	1|1:3:60:.:103,9,0:0	1|0:3:19:1/1:109,9,0:0	1|0:4:60:.:22,0,83:0	0|1:6:60:.:50,0,97:0	1|1:2:60:.:59,6,0:0	0|1:3:60:.:54,0,30:0	0|0:6:37:.:0,18,184:0	1|1:7:60:.:193,21,0:0	0|1:10:60:.:75,0,185:0	1|1:4:60:.:127,12,0:0	0|1:1:60:.:0,3,41:0	1|1:3:16:.:102,9,0:0	1|1:0:60:0/1:0,0,0:0	0|1:5:60:.:94,0,55:4	1|1:5:60:.:115,15,0:0	1|1:3:60:.:109,9,0:0	1|1:5:60:.:120,15,0:0	1|0:2:60:.:30,0,34:0	1|1:6:60:.:182,18,0:0
Chr17	65707256	.	G	GCCACA	999	.	AC=38;AC1=42;AF=0.422;AF1=0.4716;AN=90;DP=243;DP4=70,53,50,52;FQ=999;INDEL;MQ=44;NumGenotypesChanged=3;PV4=0.28,1,1e-15,1;R2=1.0;VDB=0.0301	GT:DP:GQ:OG:PL:SP	1|1:6:60:.:214,18,0:0	0|0:3:60:.:0,9,125:0	1|1:4:60:.:89,12,0:0	1|0:4:60:.:64,0,30:0	1|0:4:60:.:62,0,47:5	0|0:4:60:.:0,12,175:0	0|0:2:60:.:0,6,77:0	0|1:11:60:.:124,0,171:3	1|0:13:60:.:98,0,255:0	1|0:5:60:.:96,0,85:0	1|0:6:60:.:103,0,122:0	0|0:4:60:.:0,12,183:0	1|0:9:60:.:145,0,149:0	1|1:7:60:.:217,21,0:0	1|0:5:60:.:64,0,101:0	0|0:1:40:.:0,3,49:0	0|1:2:60:.:23,0,39:0	0|1:6:60:.:53,0,122:0	1|1:2:60:.:53,6,0:0	1|0:4:60:1/1:122,12,0:0	1|0:9:60:.:121,0,190:0	1|1:3:60:.:72,9,0:0	0|0:3:60:.:0,9,110:0	0|1:2:60:.:23,0,44:0	0|1:7:60:.:100,0,71:0	1|0:6:60:.:137,0,25:0	0|0:2:60:.:0,6,95:0	1|1:4:60:.:104,12,0:0	1|1:3:60:.:82,9,0:0	0|0:8:60:.:0,24,255:0	1|0:7:60:.:136,0,121:0	0|0:2:60:.:0,6,90:0	1|0:2:60:1/1:91,6,0:0	1|0:2:60:1/1:91,6,0:0	0|0:1:40:.:0,3,50:0	1|0:3:60:.:65,0,41:0	0|0:4:60:.:0,12,161:0	1|0:3:60:.:41,0,91:0	0|0:2:60:.:0,6,91:0	0|1:1:60:.:29,3,0:0	0|0:6:60:.:0,18,227:0
Chr17	65707846	.	GC	GCC	999	.	AC=18;AC1=18;AF=0.200;AF1=0.2041;AN=90;DP=249;DP4=114,81,25,13;FQ=999;INDEL;MQ=49;NumGenotypesChanged=4;PV4=0.47,1,1,0.45;R2=0.997;VDB=0.0308	GT:DP:GQ:OG:PL:SP	0|0:10:60:.:0,30,240:0	1|0:3:19:1/1:100,9,0:0	0|0:6:60:.:0,18,162:0	0|0:9:60:.:0,27,220:0	0|1:6:60:.:54,0,96:0	0|0:3:37:.:0,9,93:0	0|0:4:37:.:0,12,102:0	1|0:13:60:.:130,0,172:0	0|0:7:60:.:0,21,159:0	0|0:4:40:.:0,12,119:0	0|1:4:60:.:85,0,19:0	0|0:1:30:.:0,3,35:0	0|0:9:60:.:0,27,215:0	0|0:4:60:.:0,12,125:0	0|1:6:34:.:19,0,132:0	0|0:6:40:.:0,18,165:0	0|0:3:60:.:0,9,97:0	0|0:4:40:.:0,12,124:0	0|0:6:60:.:0,18,168:0	0|0:2:33:.:0,6,64:0	0|0:6:60:.:0,18,163:0	0|0:10:60:.:0,30,223:0	0|0:2:30:.:0,6,63:0	0|0:7:60:.:0,21,159:0	0|0:6:60:.:0,18,168:0	0|1:1:60:.:40,3,0:0	1|0:5:60:.:114,0,16:0	0|0:0:60:.:0,0,0:0	0|0:2:60:.:0,6,59:0	0|1:1:24:.:40,3,0:0	0|1:7:60:.:59,0,124:0	0|1:2:60:.:34,0,29:0	0|0:0:27:.:0,0,0:0	0|1:1:25:0/0:0,3,31:0	0|1:2:60:.:34,0,29:0	0|0:4:40:.:0,12,106:0	0|0:9:60:.:0,27,199:0	0|0:3:37:.:0,9,85:0	1|0:7:60:.:88,0,101:0	1|0:1:19:0/0:0,3,35:0	1|1:1:23:0/1:40,3,0:0
Chr17	65708419	.	G	T	999	.	AC=52;AC1=49;AF=0.578;AF1=0.5406;AN=90;DP=231;DP4=48,55,52,65;FQ=999;MQ=47;NumGenotypesChanged=1;PV4=0.79,0.24,4e-17,1;R2=1.0;VDB=0.0236	GT:DP:GQ:OG:PL:SP	0|0:4:60:.:0,12,131:0	1|1:3:60:.:85,9,0:0	0|0:8:60:.:0,24,226:0	0|1:11:60:.:63,0,175:0	0|1:3:60:.:51,0,18:0	1|1:7:60:.:179,21,0:0	1|1:2:60:.:75,6,0:0	1|0:5:60:.:78,0,38:0	0|1:4:60:.:43,0,61:0	0|1:4:60:.:88,0,23:0	0|1:6:60:.:21,0,144:0	1|1:2:60:.:75,6,0:0	0|1:13:60:.:153,0,145:5	0|0:4:60:.:0,12,126:0	0|1:8:60:.:63,0,121:7	1|1:2:40:.:72,6,0:0	1|0:1:60:.:0,3,36:0	1|0:5:60:.:37,0,86:0	0|0:6:60:.:0,18,172:0	0|1:1:60:1/1:33,3,0:0	0|1:13:60:.:136,0,177:0	0|0:6:60:.:0,18,152:0	1|1:2:60:.:57,6,0:0	1|0:2:60:.:33,0,33:0	1|0:5:60:.:60,0,89:0	0|1:4:60:.:52,0,41:5	1|1:2:60:.:64,6,0:0	0|0:5:60:.:0,15,147:0	0|0:4:60:.:0,12,130:0	1|1:3:60:.:101,9,0:0	0|1:5:60:.:93,0,54:0	1|1:1:60:.:35,3,0:0	0|1:4:60:.:56,0,61:5	0|1:2:60:.:29,0,20:0	1|1:2:40:.:74,6,0:0	0|1:2:60:.:35,0,35:0	1|1:6:60:.:192,18,0:0	0|1:1:60:.:0,3,39:0	1|1:3:60:.:90,9,0:0	1|0:1:60:.:0,3,41:0	1|1:5:60:.:157,15,0:0
Chr17	65709288	.	C	T	999	.	AC=7;AC1=7;AF=0.078;AF1=0.08165;AN=90;DP=215;DP4=123,68,11,4;FQ=999;MQ=48;NumGenotypesChanged=1;PV4=0.58,0.26,0.0019,1;R2=0.995;VDB=0.0257	GT:DP:GQ:OG:PL:SP	0|0:3:60:.:0,9,92:0	0|0:6:60:.:0,18,145:0	0|0:6:60:.:0,18,184:0	1|0:2:60:.:20,0,32:0	0|0:1:60:.:0,3,35:0	0|0:3:60:.:0,9,96:0	0|0:1:40:.:0,3,27:0	0|0:8:60:.:0,24,186:0	0|0:7:60:.:0,21,172:0	0|0:10:60:.:0,30,173:0	1|0:7:60:.:122,0,51:0	0|0:2:60:.:0,6,73:0	0|0:7:60:.:0,21,193:0	0|1:2:60:.:48,6,0:0	0|0:5:60:.:0,15,138:0	0|0:3:60:.:0,9,92:0	0|0:3:60:.:0,9,79:0	0|0:4:37:.:0,12,117:0	1|0:4:60:.:21,0,86:0	0|0:6:60:.:0,18,166:0	0|0:9:60:.:0,27,209:0	0|0:6:60:.:0,18,190:0	0|0:3:60:.:0,9,83:0	0|0:4:60:.:0,12,133:0	0|0:6:60:.:0,18,133:0	0|0:0:60:.:0,0,0:0	0|0:3:60:.:0,9,110:0	0|1:3:60:.:101,9,0:0	0|0:3:37:.:0,9,97:0	0|0:1:60:.:0,3,38:0	0|0:6:60:.:0,18,166:0	0|0:6:60:.:0,18,179:0	0|0:1:40:.:0,3,29:0	1|0:1:16:0/0:0,3,35:0	0|0:3:40:.:0,9,92:0	0|0:5:60:.:0,15,150:0	0|0:4:60:.:0,12,117:0	1|0:5:60:.:93,0,61:0	0|0:0:40:.:0,0,0:0	0|0:7:60:.:0,21,205:0	0|0:7:60:.:0,21,186:0
Chr17	65709992	.	C	T	999	.	AC=7;AC1=7;AF=0.078;AF1=0.08626;AN=90;DP=264;DP4=135,105,12,10;FQ=999;MQ=49;NumGenotypesChanged=0;PV4=1,1,2.5e-10,1;R2=0.994;VDB=0.0261	GT:DP:GQ:OG:PL:SP	0|0:12:60:.:0,36,255:0	0|0:2:21:.:0,6,66:0	0|0:7:60:.:0,21,205:0	0|1:8:60:.:149,0,35:3	0|0:4:60:.:0,12,132:0	1|0:6:60:.:48,0,116:0	0|0:2:60:.:0,6,69:0	0|0:6:60:.:0,18,178:0	0|0:6:60:.:0,18,169:0	0|0:6:60:.:0,18,168:0	0|0:11:60:.:0,33,255:0	1|0:7:60:.:149,0,36:4	0|0:13:60:.:0,39,255:0	0|0:4:60:.:0,12,138:0	0|0:1:34:.:0,3,37:0	0|0:4:22:.:0,12,112:0	1|0:5:60:.:85,0,51:0	0|0:4:60:.:0,12,126:0	0|0:3:60:.:0,9,96:0	0|0:4:60:.:0,12,119:0	0|0:9:60:.:0,27,245:0	0|0:10:60:.:0,30,255:0	0|0:5:60:.:0,15,158:0	1|0:2:60:.:30,0,33:0	1|0:6:60:.:87,0,84:0	0|0:2:60:.:0,6,69:0	0|0:5:60:.:0,15,159:0	0|0:4:60:.:0,12,130:0	0|0:3:60:.:0,9,99:0	0|0:1:60:.:0,3,35:0	0|0:6:60:.:0,18,184:0	1|0:3:60:.:68,0,30:0	0|0:7:60:.:0,21,185:0	0|0:7:25:.:0,21,212:0	0|0:6:60:.:0,18,178:0	0|0:6:60:.:0,18,191:0	0|0:1:34:.:0,3,33:0	0|0:0:31:.:0,0,0:0	0|0:4:60:.:0,12,139:0	0|0:3:19:.:0,9,111:0	0|0:4:23:.:0,12,125:0
Chr17	65711032	.	A	G	999	.	AC=61;AC1=59;AF=0.678;AF1=0.6554;AN=90;DP=231;DP4=42,33,62,81;FQ=999;MQ=46;NumGenotypesChanged=4;PV4=0.087,1,1.7e-18,1;R2=0.975;VDB=0.0270	GT:DP:GQ:OG:PL:SP	0|0:7:34:.:0,21,185:0	1|1:2:33:.:65,6,0:0	0|0:4:23:.:0,12,125:0	1|1:3:60:.:108,9,0:0	0|1:2:60:0/0:0,6,61:0	1|1:5:40:.:149,15,0:0	1|1:2:30:.:65,6,0:0	1|0:9:60:.:146,0,72:3	0|1:3:60:.:19,0,61:0	0|1:5:60:.:80,0,55:0	1|1:5:60:.:149,15,0:0	1|1:4:40:.:130,12,0:0	0|1:3:18:0/0:0,9,103:0	0|1:4:60:.:26,0,96:0	0|1:3:60:.:30,0,63:0	1|1:4:35:.:110,12,0:0	1|0:2:60:.:21,0,33:0	1|1:5:5:.:155,15,0:0	1|0:4:37:.:90,0,23:0	0|1:3:60:.:67,0,29:0	0|1:9:60:.:79,0,150:0	0|0:6:30:.:0,18,181:0	1|1:5:40:.:149,15,0:0	1|0:5:60:.:32,0,91:0	1|0:3:60:.:25,0,40:0	0|1:1:40:.:0,3,30:0	1|1:3:35:.:88,9,0:0	0|1:7:60:.:52,0,88:0	0|0:0:13:0/1:0,0,0:0	1|1:5:40:.:150,15,0:0	1|1:10:12:.:226,30,0:0	1|1:3:60:.:83,9,0:0	0|1:3:60:.:32,0,60:0	1|1:2:19:.:57,6,0:0	1|1:5:24:.:150,15,0:0	0|1:4:60:.:23,0,92:0	1|1:8:33:.:208,24,0:0	1|1:4:22:.:133,12,0:0	1|1:0:27:0/1:0,0,0:0	1|0:4:60:.:50,0,54:5	1|1:5:60:.:117,15,0:0
Chr17	65711774	.	TG	TGG	999	.	AC=90;AC1=90;AF=1.00;AF1=1;AN=90;DP=17;DP4=0,0,4,5;FQ=-33.7;INDEL;MQ=39;NumGenotypesChanged=0;VDB=0.0266	GT:DP:GQ:OG:PL:SP	1|1:0:9:.:0,0,0:0	1|1:0:11:.:0,0,0:0	1|1:0:11:.:0,0,0:0	1|1:0:21:.:0,0,0:0	1|1:1:15:.:17,3,0:0	1|1:0:11:.:0,0,0:0	1|1:0:8:.:0,0,0:0	1|1:2:21:.:62,6,0:0	1|1:0:9:.:0,0,0:0	1|1:0:9:.:0,0,0:0	1|1:0:21:.:0,0,0:0	1|1:1:14:.:29,3,0:0	1|1:1:13:.:35,3,0:0	1|1:1:15:.:34,3,0:0	1|1:0:12:.:0,0,0:0	1|1:0:9:.:0,0,0:0	1|1:0:12:.:0,0,0:0	1|1:0:9:.:0,0,0:0	1|1:0:12:.:0,0,0:0	1|1:0:9:.:0,0,0:0	1|1:0:9:.:0,0,0:0	1|1:0:13:.:0,0,0:0	1|1:0:9:.:0,0,0:0	1|1:0:12:.:0,0,0:0	1|1:1:16:.:34,3,0:0	1|1:0:12:.:0,0,0:0	1|1:0:11:.:0,0,0:0	1|1:0:12:.:0,0,0:0	1|1:0:11:.:0,0,0:0	1|1:0:11:.:0,0,0:0	1|1:0:9:.:0,0,0:0	1|1:0:18:.:0,0,0:0	1|1:0:9:.:0,0,0:0	1|1:0:20:.:0,0,0:0	1|1:1:13:.:29,3,0:0	1|1:0:9:.:0,0,0:0	1|1:0:9:.:0,0,0:0	1|1:0:9:.:0,0,0:0	1|1:0:11:.:0,0,0:0	1|1:0:12:.:0,0,0:0	1|1:0:18:.:0,0,0:0
Chr17	65712995	.	A	G	9.02	.	AC=3;AC1=15;AF=0.033;AF1=0.1752;AN=90;DP=14;DP4=11,1,2,0;FQ=9.76;MQ=44;NumGenotypesChanged=1;PV4=1,1,0.015,0.5;R2=0.101	GT:DP:GQ:OG:PL:SP	0|0:0:29:.:0,0,0:0	0|0:0:3:.:0,0,0:0	0|0:0:24:.:0,0,0:0	0|1:3:28:.:30,0,57:0	0|0:1:6:.:0,3,29:0	0|0:0:3:.:0,0,0:0	0|0:0:4:.:0,0,0:0	0|0:2:9:.:0,6,61:0	0|0:0:6:.:0,0,0:0	0|0:1:9:.:0,3,31:0	0|1:1:19:.:26,3,0:0	0|0:0:3:.:0,0,0:0	0|0:0:6:.:0,0,0:0	0|0:0:23:.:0,0,0:0	0|0:0:4:.:0,0,0:0	0|0:0:3:.:0,0,0:0	0|0:0:4:.:0,0,0:0	0|1:0:2:0/0:0,0,0:0	0|0:2:29:.:0,6,41:0	0|0:0:6:.:0,0,0:0	0|0:0:6:.:0,0,0:0	0|0:2:37:.:0,6,47:0	0|0:0:4:.:0,0,0:0	0|0:0:4:.:0,0,0:0	0|0:0:4:.:0,0,0:0	0|0:0:4:.:0,0,0:0	0|0:0:3:.:0,0,0:0	0|0:0:23:.:0,0,0:0	0|0:0:25:.:0,0,0:0	0|0:0:3:.:0,0,0:0	0|0:0:4:.:0,0,0:0	0|0:0:2:.:0,0,0:0	0|0:0:6:.:0,0,0:0	0|0:0:4:.:0,0,0:0	0|0:0:2:.:0,0,0:0	0|0:0:6:.:0,0,0:0	0|0:0:2:.:0,0,0:0	0|0:0:4:.:0,0,0:0	0|0:0:3:.:0,0,0:0	0|0:0:4:.:0,0,0:0	0|0:0:2:.:0,0,0:0
Chr17	65713862	.	C	T	999	.	AC=47;AC1=46;AF=0.522;AF1=0.5095;AN=90;DP=251;DP4=57,62,63,62;FQ=999;MQ=46;NumGenotypesChanged=6;PV4=0.7,0.21,7.6e-17,0.33;R2=0.948;VDB=0.0276	GT:DP:GQ:OG:PL:SP	0|0:9:60:.:0,27,237:0	1|1:3:19:.:105,9,0:0	0|0:11:60:.:0,33,255:0	0|1:4:60:.:66,0,51:0	0|1:5:60:.:75,0,49:0	1|1:3:19:.:96,9,0:0	1|1:4:60:.:127,12,0:0	1|0:6:60:.:117,0,58:0	0|1:3:60:.:30,0,56:0	0|1:6:60:.:35,0,118:4	0|0:6:9:.:0,18,148:0	1|1:4:22:.:130,12,0:0	0|1:7:60:.:132,0,10:0	0|0:1:60:0/1:0,3,38:0	0|1:5:34:.:24,0,91:0	1|1:6:32:.:169,18,0:0	1|0:3:3:0/0:0,9,97:0	1|0:6:60:.:64,0,83:0	0|0:3:60:.:0,9,96:0	0|1:7:60:.:47,0,130:0	0|1:3:60:.:64,0,32:0	0|0:11:60:0/1:7,0,220:0	1|1:8:60:.:160,4,0:0	1|0:2:40:.:32,0,30:0	0|0:4:4:.:0,12,102:0	0|1:4:35:.:26,0,88:0	1|1:2:16:.:67,6,0:0	0|0:4:60:.:0,12,125:0	0|0:1:60:0/1:0,3,39:0	1|1:5:25:.:144,15,0:0	0|1:7:60:.:119,0,45:0	1|1:2:13:.:71,6,0:0	0|1:3:60:0/0:0,9,108:0	0|1:5:60:.:96,0,51:0	0|1:1:8:.:0,3,41:0	0|1:1:60:1/1:34,3,0:0	1|0:6:60:.:43,0,114:3	0|0:7:60:.:0,21,190:0	1|1:3:19:.:101,9,0:0	1|0:3:40:.:32,0,52:0	1|1:7:28:.:196,21,0:0
Chr17	65714460	.	T	C	999	.	AC=49;AC1=50;AF=0.544;AF1=0.5536;AN=90;DP=298;DP4=59,79,87,65;FQ=999;MQ=44;NumGenotypesChanged=3;PV4=0.019,0.34,2.7e-08,1;R2=1.0;VDB=0.0299	GT:DP:GQ:OG:PL:SP	0|0:8:60:.:0,24,214:0	1|1:3:35:.:96,9,0:0	0|0:5:60:.:0,15,137:0	0|1:7:60:.:78,0,103:8	0|1:8:60:.:124,0,74:8	1|1:5:40:.:167,15,0:0	1|1:2:60:.:75,6,0:0	1|0:11:60:.:95,0,114:3	0|1:11:60:.:97,0,179:0	0|1:5:60:.:48,0,87:0	0|1:8:60:.:78,0,118:0	1|1:7:60:.:207,21,0:0	0|1:8:60:.:103,0,87:0	0|0:2:60:.:0,6,53:0	0|1:1:60:1/1:37,3,0:0	1|1:3:37:.:103,9,0:0	1|0:3:60:1/1:80,9,0:0	1|0:5:60:.:49,0,73:0	0|0:7:60:.:0,21,189:0	0|1:7:60:.:72,0,116:0	0|1:11:60:.:139,0,156:0	0|0:10:60:.:0,30,255:0	1|1:1:60:.:32,3,0:0	1|0:5:60:.:118,0,18:0	1|0:6:60:.:126,0,12:0	0|1:6:60:.:47,0,104:4	1|1:9:60:.:230,27,0:0	0|0:7:60:0/1:2,0,135:0	0|0:10:60:.:0,30,247:0	1|1:4:40:.:141,12,0:0	0|1:5:60:.:58,0,89:0	1|1:1:27:.:29,3,0:0	0|1:5:60:.:52,0,97:4	0|1:4:60:.:89,0,29:0	0|1:6:60:.:91,0,84:0	0|1:2:60:.:34,0,35:0	1|0:6:60:.:104,0,62:0	0|0:8:60:.:0,24,227:0	1|1:5:40:.:159,15,0:0	1|0:9:60:.:64,0,161:0	1|1:3:33:.:112,9,0:0
Chr17	65715127	.	C	T	999	.	AC=20;AC1=26;AF=0.222;AF1=0.295;AN=90;DP=171;DP4=67,61,17,23;FQ=999;MQ=47;NumGenotypesChanged=2;PV4=0.37,0.24,1.2e-07,0.38;R2=0.883;VDB=0.0277	GT:DP:GQ:OG:PL:SP	1|1:6:24:.:175,18,0:0	0|0:2:22:.:0,6,70:0	1|0:9:60:.:121,0,105:0	0|0:6:33:.:0,18,167:0	0|0:5:6:.:0,15,159:0	0|0:1:20:.:0,3,35:0	0|0:0:60:.:0,0,0:0	0|0:7:37:.:0,21,186:0	0|0:5:6:.:0,15,126:0	1|0:2:60:.:64,6,0:0	0|0:4:28:.:0,12,106:0	0|0:1:20:.:0,3,19:0	0|0:8:60:.:0,24,184:0	1|0:3:60:.:58,0,20:0	1|0:5:27:.:18,0,121:0	0|0:1:23:.:0,3,21:0	0|1:2:11:.:73,6,0:0	0|1:5:16:.:22,0,119:0	0|1:4:60:.:57,0,52:0	1|0:6:40:.:33,0,111:4	1|0:1:40:.:35,3,0:0	0|0:7:40:.:0,21,187:0	0|0:2:60:.:0,6,68:0	0|1:6:37:.:108,0,21:0	0|0:0:13:.:0,0,0:0	1|0:1:14:.:36,3,0:0	0|0:1:20:.:0,3,37:0	1|0:3:29:.:56,0,19:0	1|0:2:5:0/0:0,6,74:0	0|0:2:23:.:0,6,76:0	0|0:1:18:.:0,3,34:0	0|0:0:14:.:0,0,0:0	1|0:4:32:.:23,0,73:0	0|0:0:14:.:0,0,0:0	0|0:0:16:.:0,0,0:0	1|0:0:2:0/0:0,0,0:0	0|0:0:23:.:0,0,0:0	0|0:5:35:.:0,15,155:0	0|0:0:17:.:0,0,0:0	0|1:5:60:.:48,0,93:0	0|0:3:23:.:0,9,97:0
Chr17	65715277	.	C	T	999	.	AC=49;AC1=48;AF=0.544;AF1=0.5364;AN=90;DP=220;DP4=61,44,54,54;FQ=999;MQ=44;NumGenotypesChanged=9;PV4=0.27,0.28,8.9e-09,0.24;R2=0.999;VDB=0.0314	GT:DP:GQ:OG:PL:SP	0|0:7:60:.:0,21,196:0	1|1:4:35:.:132,12,0:0	0|0:13:60:.:0,39,255:0	0|1:2:60:.:31,0,32:0	0|1:6:60:.:43,0,107:0	1|1:2:30:.:70,6,0:0	1|1:0:60:0/1:0,0,0:0	1|0:10:60:.:40,0,205:3	0|1:6:60:.:125,0,20:0	0|1:5:60:0/0:0,15,142:0	0|1:3:60:.:59,0,30:0	1|1:2:30:.:72,6,0:0	0|1:12:60:.:165,0,104:3	0|0:4:60:.:0,12,124:0	0|1:6:60:.:123,0,54:3	1|1:3:37:.:99,9,0:0	1|0:7:40:.:18,0,136:0	1|0:7:60:.:13,0,99:0	0|0:4:40:.:0,12,129:0	0|1:6:60:.:57,0,122:0	0|1:8:60:.:118,0,59:0	0|0:9:60:.:0,27,242:0	1|1:7:60:.:141,21,0:0	1|0:5:60:.:78,0,45:0	1|0:0:23:.:0,0,0:0	0|1:1:60:1/1:37,3,0:0	1|1:4:35:.:101,12,0:0	0|0:0:35:0/1:0,0,0:0	0|0:3:40:.:0,9,96:0	1|1:6:40:.:171,18,0:0	0|1:0:24:.:0,0,0:0	1|1:3:30:.:100,9,0:0	0|1:2:60:1/1:64,6,0:0	0|1:2:30:1/1:69,6,0:0	0|1:3:24:1/1:93,9,0:0	0|1:2:60:.:35,0,26:0	1|0:1:60:.:0,3,32:0	0|0:4:60:.:0,12,145:0	1|1:0:24:0/1:0,0,0:0	1|0:4:60:.:84,0,21:0	1|1:0:21:0/1:0,0,0:0
Chr17	65715309	.	G	A	999	.	AC=22;AC1=23;AF=0.244;AF1=0.2594;AN=90;DP=219;DP4=81,73,32,24;FQ=999;MQ=45;NumGenotypesChanged=3;PV4=0.64,0.0059,0.063,0.16;R2=0.954;VDB=0.0324	GT:DP:GQ:OG:PL:SP	1|1:3:40:.:107,9,0:0	0|0:2:27:.:0,6,66:0	1|0:11:60:.:133,0,110:10	0|0:3:27:.:0,9,106:0	1|0:5:60:.:108,0,24:0	0|0:5:35:.:0,15,140:0	0|0:0:60:.:0,0,0:0	0|0:9:60:.:0,27,240:0	1|0:5:60:.:20,0,113:0	1|0:3:60:1/1:101,9,0:0	0|0:7:40:.:0,21,196:0	0|0:2:27:.:0,6,72:0	0|0:9:60:.:0,27,188:0	1|0:6:60:.:24,0,115:0	1|0:5:60:.:51,0,92:0	0|0:4:37:.:0,12,123:0	0|1:3:60:.:49,0,30:0	0|1:8:15:.:15,0,122:0	0|1:5:60:.:68,0,48:0	1|0:8:60:.:165,0,45:0	1|0:5:60:.:69,0,41:0	0|0:10:60:.:0,30,251:0	0|0:2:60:.:0,6,68:0	0|1:3:60:.:26,0,64:0	0|0:1:21:.:0,3,29:0	1|0:2:60:.:33,0,28:0	0|0:1:24:.:0,3,33:0	1|0:1:15:.:37,3,0:0	1|0:4:40:.:21,0,84:0	0|0:4:33:.:0,12,128:0	0|0:3:22:.:0,9,107:0	0|0:2:24:.:0,6,72:0	1|0:2:60:.:23,0,30:0	0|0:2:15:.:0,6,51:0	0|0:3:29:.:0,9,89:0	1|0:1:3:0/0:0,3,34:0	0|0:3:37:.:0,9,107:0	0|0:5:33:.:0,15,163:0	0|0:1:24:.:0,3,31:0	0|1:3:16:0/0:0,9,91:0	0|0:2:24:.:0,6,64:0
Chr17	65715547	.	A	G	8.24	.	AC=3;AC1=3;AF=0.033;AF1=0.03746;AN=90;DP=143;DP4=65,49,4,0;FQ=8.36;MQ=49;NumGenotypesChanged=0;PV4=0.14,0.15,8.7e-13,1;R2=0.602;VDB=0.0154	GT:DP:GQ:OG:PL:SP	0|0:5:23:.:0,15,134:0	0|0:3:31:.:0,9,88:0	1|0:4:60:.:46,0,53:5	0|0:1:25:.:0,3,34:0	1|0:4:6:.:14,0,91:0	0|0:1:25:.:0,3,24:0	0|0:1:60:.:0,3,23:0	0|0:5:37:.:0,15,133:0	0|0:5:26:.:0,15,157:0	0|0:1:14:.:0,3,32:0	0|0:3:31:.:0,9,102:0	0|0:1:25:.:0,3,41:0	0|0:2:60:.:0,6,66:0	0|0:3:19:.:0,9,103:0	0|0:3:19:.:0,9,83:0	0|0:0:60:.:0,0,0:0	0|0:1:13:.:0,3,34:0	0|0:3:2:.:0,9,45:0	0|1:4:5:.:15,0,85:0	0|0:3:19:.:0,9,90:0	0|0:2:17:.:0,6,74:0	0|0:2:60:.:0,6,64:0	0|0:1:60:.:0,3,33:0	0|0:2:15:.:0,6,73:0	0|0:2:23:.:0,6,49:0	0|0:1:13:.:0,3,37:0	0|0:2:28:.:0,6,66:0	0|0:1:10:.:0,3,29:0	0|0:0:11:.:0,0,0:0	0|0:3:31:.:0,9,94:0	0|0:1:23:.:0,3,18:0	0|0:2:25:.:0,6,52:0	0|0:5:26:.:0,15,143:0	0|0:0:17:.:0,0,0:0	0|0:5:35:.:0,15,158:0	0|0:1:13:.:0,3,40:0	0|0:4:37:.:0,12,126:0	0|0:2:40:.:0,6,77:0	0|0:0:22:.:0,0,0:0	0|0:4:22:.:0,12,133:0	0|0:2:25:.:0,6,49:0
Chr17	65715788	.	C	T	75.20	.	AC=1;AC1=1;AF=0.011;AF1=0.01305;AN=90;DP=247;DP4=129,110,3,1;FQ=75.2;MQ=47;NumGenotypesChanged=0;PV4=0.63,1,0.02,1;R2=0.845;VDB=0.0253	GT:DP:GQ:OG:PL:SP	0|0:7:60:.:0,21,196:0	0|0:3:23:.:0,9,104:0	0|0:5:60:.:0,15,160:0	0|0:3:23:.:0,9,105:0	0|0:6:32:.:0,18,175:0	0|0:2:20:.:0,6,63:0	0|0:5:60:.:0,15,158:0	0|0:7:35:.:0,21,194:0	0|0:11:60:.:0,33,255:0	0|0:3:60:.:0,9,96:0	0|0:10:60:.:0,30,247:0	0|0:3:23:.:0,9,110:0	0|0:7:60:.:0,21,176:0	0|0:6:60:.:0,18,172:0	0|0:3:23:.:0,9,71:0	0|0:0:18:.:0,0,0:0	0|0:6:32:.:0,18,159:0	0|0:5:60:.:0,15,143:0	0|0:3:60:.:0,9,112:0	0|0:5:60:.:0,15,166:0	0|0:10:60:.:0,30,250:0	0|0:9:60:.:0,27,243:0	0|0:5:60:.:0,15,157:0	0|0:4:26:.:0,12,134:0	0|0:2:20:.:0,6,75:0	0|0:2:20:.:0,6,68:0	0|0:8:37:.:0,24,208:0	0|0:6:60:.:0,18,176:0	0|0:7:60:.:0,21,183:0	0|0:3:23:.:0,9,97:0	0|0:0:14:.:0,0,0:0	0|1:6:60:.:121,0,52:0	0|0:5:60:.:0,15,159:0	0|0:2:20:.:0,6,76:0	0|0:10:60:.:0,30,236:0	0|0:0:40:.:0,0,0:0	0|0:8:60:.:0,24,217:0	0|0:5:60:.:0,15,164:0	0|0:0:14:.:0,0,0:0	0|0:5:29:.:0,15,159:0	0|0:4:23:.:0,12,120:0
Chr17	65716354	.	G	A	999	.	AC=49;AC1=46;AF=0.544;AF1=0.5073;AN=90;DP=234;DP4=48,50,59,63;FQ=999;MQ=46;NumGenotypesChanged=12;PV4=1,4.5e-06,8.1e-18,1;R2=0.987;VDB=0.0275	GT:DP:GQ:OG:PL:SP	0|0:6:60:.:0,18,182:0	1|1:1:28:.:31,3,0:0	0|0:10:60:.:0,30,255:0	0|1:7:60:.:48,0,130:0	0|1:5:9:1/1:127,15,0:0	1|1:0:24:0/1:0,0,0:0	1|1:5:60:.:155,15,0:0	1|0:8:60:.:33,0,141:0	0|1:7:60:.:85,0,45:13	0|1:2:60:0/0:0,6,64:0	0|1:8:60:.:131,0,79:0	1|1:1:30:.:29,3,0:0	0|1:11:60:.:87,0,173:3	0|0:3:28:.:0,9,89:0	0|1:6:60:.:115,0,16:0	1|1:5:40:.:132,15,0:0	1|0:6:60:.:19,0,137:0	1|0:7:60:.:96,0,45:0	0|0:3:27:.:0,9,107:0	0|1:4:60:.:56,0,58:0	0|1:9:60:.:75,0,132:0	0|0:7:60:.:0,21,202:0	1|1:3:60:.:88,9,0:0	1|0:1:18:1/1:35,3,0:0	1|0:3:18:0/0:0,9,71:0	0|1:2:21:0/0:0,6,69:0	1|1:0:22:0/1:0,0,0:0	0|0:2:22:.:0,6,69:0	0|0:1:34:0/1:0,3,39:0	1|1:3:35:.:96,9,0:0	0|1:7:60:.:50,0,111:4	1|1:4:35:.:132,12,0:0	0|1:3:60:.:67,0,29:0	0|1:2:12:0/0:0,6,68:0	0|1:5:60:.:121,0,24:0	0|1:1:24:1/1:39,3,0:0	1|0:5:60:.:38,0,86:0	0|0:3:28:.:0,9,100:0	1|1:0:26:0/1:0,0,0:0	1|0:1:21:1/1:35,3,0:0	1|1:5:40:.:150,15,0:0
Chr17	65716379	.	T	C	114	.	AC=3;AC1=3;AF=0.033;AF1=0.04076;AN=90;DP=235;DP4=91,134,5,3;FQ=115;MQ=47;NumGenotypesChanged=0;PV4=0.28,0.18,9.5e-07,1;R2=0.898;VDB=0.0024	GT:DP:GQ:OG:PL:SP	0|0:10:37:.:0,30,251:0	0|0:0:40:.:0,0,0:0	0|0:12:60:.:0,36,255:0	1|0:7:25:.:33,0,138:4	0|0:7:30:.:0,21,206:0	0|0:3:60:.:0,9,83:0	0|0:6:60:.:0,18,170:0	0|0:7:60:.:0,21,205:0	0|0:8:33:.:0,24,193:0	0|0:2:16:.:0,6,69:0	0|0:6:26:.:0,18,181:0	0|0:0:60:.:0,0,0:0	0|0:12:60:.:0,36,255:0	0|0:4:18:.:0,12,128:0	0|0:5:24:.:0,15,147:0	0|0:3:60:.:0,9,70:0	0|1:9:60:.:123,0,107:0	0|0:9:40:.:0,27,224:0	0|0:4:17:.:0,12,134:0	0|0:2:16:.:0,6,47:0	0|0:12:60:.:0,36,255:0	0|0:6:60:.:0,18,172:0	0|0:3:60:.:0,9,90:0	0|1:1:23:.:35,3,0:0	0|0:2:60:.:0,6,60:0	0|0:3:19:.:0,9,102:0	0|0:0:33:.:0,0,0:0	0|0:5:20:.:0,15,125:0	0|0:2:16:.:0,6,76:0	0|0:3:60:.:0,9,96:0	0|0:3:60:.:0,9,98:0	0|0:2:60:.:0,6,76:0	0|0:2:16:.:0,6,66:0	0|0:1:11:.:0,3,41:0	0|0:5:60:.:0,15,164:0	0|0:3:22:.:0,9,108:0	0|0:6:60:.:0,18,167:0	0|0:4:20:.:0,12,134:0	0|0:0:60:.:0,0,0:0	0|0:2:16:.:0,6,70:0	0|0:2:60:.:0,6,70:0
Chr17	65716715	.	G	A	999	.	AC=8;AC1=7;AF=0.089;AF1=0.07796;AN=90;DP=213;DP4=144,46,9,7;FQ=999;MQ=49;NumGenotypesChanged=2;PV4=0.13,0.3,0.0012,1;R2=0.918;VDB=0.0222	GT:DP:GQ:OG:PL:SP	0|0:9:60:.:0,27,200:0	0|0:4:35:.:0,12,124:0	0|1:5:60:.:93,0,56:0	0|0:6:40:.:0,18,161:0	0|0:3:33:.:0,9,88:0	0|0:6:40:.:0,18,175:0	0|0:2:60:.:0,6,66:0	0|1:3:60:.:65,0,28:0	0|0:6:60:.:0,18,144:0	0|0:7:60:.:0,21,156:0	0|0:4:37:.:0,12,133:0	0|0:2:30:.:0,6,75:0	1|0:4:60:.:61,0,25:0	0|0:2:60:.:0,6,66:0	0|0:3:33:.:0,9,93:0	0|0:2:30:.:0,6,68:0	0|0:3:33:.:0,9,94:0	0|1:3:60:.:63,0,30:0	0|0:6:60:.:0,18,162:0	0|0:4:60:.:0,12,123:0	0|0:5:60:.:0,15,151:0	1|1:3:13:0/1:96,9,0:0	0|0:1:60:.:0,3,39:0	0|0:2:30:.:0,6,56:0	0|0:1:9:.:0,3,39:0	0|0:4:37:.:0,12,113:0	0|0:5:40:.:0,15,141:0	0|0:4:60:.:0,12,113:0	0|1:2:5:0/0:0,6,69:0	0|0:6:40:.:0,18,166:0	1|0:7:60:.:59,0,113:8	0|0:4:33:.:0,12,117:0	0|0:6:60:.:0,18,167:0	0|0:2:30:.:0,6,62:0	0|0:5:21:.:0,15,122:0	0|0:1:7:.:0,3,37:0	0|0:6:24:.:0,18,168:0	0|0:5:21:.:0,15,145:0	0|0:3:33:.:0,9,90:0	0|0:5:40:.:0,15,162:0	0|0:4:33:.:0,12,136:0
Chr17	65716869	.	C	A	999	.	AC=23;AC1=23;AF=0.256;AF1=0.2534;AN=90;DP=257;DP4=90,100,29,30;FQ=999;MQ=47;NumGenotypesChanged=3;PV4=0.88,0.027,2e-07,1;R2=0.974;VDB=0.0187	GT:DP:GQ:OG:PL:SP	0|0:12:60:.:0,36,255:0	0|1:3:6:0/0:0,9,110:0	0|0:8:60:.:0,24,219:0	0|0:6:35:.:0,18,165:0	0|0:3:27:.:0,9,105:0	0|1:2:60:.:30,0,29:0	1|1:3:21:.:111,9,0:0	0|0:3:27:.:0,9,100:0	0|1:17:60:.:78,0,255:10	0|1:6:60:.:100,0,34:0	0|0:11:60:.:0,33,255:0	0|1:4:40:.:27,0,98:0	0|1:6:60:.:69,0,79:4	0|0:5:60:.:0,15,153:0	0|0:7:40:.:0,21,205:0	1|0:2:15:.:12,0,29:0	0|0:1:21:.:0,3,38:0	1|0:2:32:.:17,0,31:0	0|0:5:60:.:0,15,162:0	0|1:8:60:.:83,0,140:0	0|1:7:60:.:71,0,112:3	0|0:1:60:.:0,3,39:0	1|1:2:18:0/1:57,6,0:0	0|0:2:24:.:0,6,70:0	0|0:4:30:.:0,12,117:0	0|0:6:35:.:0,18,172:0	0|1:6:27:.:12,0,136:0	0|0:3:60:.:0,9,101:0	0|0:2:60:.:0,6,66:0	1|0:3:60:.:32,0,66:0	0|0:4:30:.:0,12,133:0	0|0:10:60:.:0,30,254:0	0|1:6:60:.:123,0,17:0	0|0:6:37:.:0,18,186:0	0|0:3:27:.:0,9,66:0	0|1:7:60:.:60,0,111:0	1|0:5:60:.:45,0,90:0	0|0:7:60:.:0,21,208:0	0|1:3:60:.:51,0,32:0	0|0:6:35:.:0,18,177:0	0|0:3:24:.:0,9,102:0
Chr17	65717488	.	T	C	999	.	AC=77;AC1=74;AF=0.856;AF1=0.8163;AN=90;DP=175;DP4=22,6,93,40;FQ=999;MQ=42;NumGenotypesChanged=2;PV4=0.49,0.049,4.1e-13,0.27;R2=0.945;VDB=0.0294	GT:DP:GQ:OG:PL:SP	1|1:8:60:.:173,24,0:0	1|1:2:28:.:53,6,0:0	1|0:5:60:.:54,0,85:0	1|1:3:31:.:86,9,0:0	1|1:3:31:.:84,9,0:0	1|1:0:21:.:0,0,0:0	1|1:2:60:.:65,6,0:0	1|0:2:16:.:0,6,69:0	1|1:5:60:.:139,15,0:0	1|1:3:60:.:95,9,0:0	1|1:6:40:.:164,18,0:0	1|1:4:34:.:127,12,0:0	0|1:7:60:.:41,0,127:0	1|1:2:40:.:61,6,0:0	1|1:3:31:.:109,9,0:0	1|1:0:60:.:0,0,0:0	1|1:1:25:.:39,3,0:0	1|0:8:60:.:121,0,68:0	1|1:5:60:.:132,15,0:0	1|1:3:60:.:110,9,0:0	1|1:8:60:.:195,24,0:0	0|0:4:60:.:0,12,121:0	1|1:2:60:.:67,6,0:0	1|1:0:22:.:0,0,0:0	1|0:2:16:.:0,6,70:0	1|1:1:25:.:29,3,0:0	1|1:0:20:.:0,0,0:0	1|1:2:37:.:63,6,0:0	1|0:3:60:.:19,0,57:0	1|1:3:31:.:105,9,0:0	0|1:0:22:1/1:0,0,0:0	1|1:4:31:.:119,12,0:0	1|1:5:60:.:123,15,0:0	1|1:0:17:.:0,0,0:0	0|1:2:10:.:0,6,62:0	1|1:3:2:.:80,9,0:0	1|0:5:60:.:78,0,51:0	1|0:0:22:1/1:0,0,0:0	1|1:0:22:.:0,0,0:0	1|1:1:23:.:30,3,0:0	1|1:9:60:.:222,27,0:0
Chr17	65717493	.	G	A	999	.	AC=49;AC1=42;AF=0.544;AF1=0.4622;AN=90;DP=174;DP4=65,20,51,29;FQ=999;MQ=42;NumGenotypesChanged=11;PV4=0.089,1,2.2e-25,0.41;R2=0.988;VDB=0.0274	GT:DP:GQ:OG:PL:SP	0|0:9:60:.:0,27,180:0	1|1:2:28:.:53,6,0:0	0|0:5:32:.:0,15,130:0	0|1:3:60:.:28,0,60:0	0|1:2:60:.:26,0,14:0	1|1:0:21:0/1:0,0,0:0	1|1:2:60:.:68,6,0:0	1|0:2:18:0/0:0,6,70:0	0|1:4:60:.:56,0,53:0	0|1:3:60:.:61,0,24:0	0|1:5:40:.:18,0,116:0	1|1:4:35:.:126,12,0:0	0|1:8:60:.:59,0,123:0	0|0:2:40:.:0,6,63:0	0|1:3:60:.:22,0,63:0	1|1:0:40:0/1:0,0,0:0	1|0:1:21:0/0:0,3,39:0	1|0:7:60:.:105,0,77:0	0|0:7:60:.:0,21,167:0	0|1:3:33:0/0:0,9,106:0	0|1:8:60:.:141,0,36:0	0|0:5:60:.:0,15,140:0	1|1:2:60:.:51,6,0:0	1|0:0:24:.:0,0,0:0	1|0:2:18:0/0:0,6,70:0	0|1:1:40:.:29,3,0:0	1|1:0:19:0/1:0,0,0:0	0|0:2:30:.:0,6,30:0	0|0:3:60:.:0,9,105:0	1|1:3:33:.:103,9,0:0	0|1:0:24:.:0,0,0:0	1|1:4:33:.:116,12,0:0	0|1:7:60:.:84,0,90:3	0|1:0:11:.:0,0,0:0	0|1:1:10:0/0:0,3,39:0	0|1:3:40:0/0:0,9,72:0	1|0:6:60:.:74,0,52:0	0|0:0:29:0/1:0,0,0:0	1|1:0:23:0/1:0,0,0:0	1|0:1:27:.:36,3,0:0	1|1:8:60:.:211,24,0:0
Chr17	65718030	.	C	T	999	.	AC=49;AC1=45;AF=0.544;AF1=0.5006;AN=90;DP=159;DP4=28,34,39,41;FQ=999;MQ=44;NumGenotypesChanged=10;PV4=0.74,0.00011,2.1e-06,1;R2=0.988;VDB=0.0273	GT:DP:GQ:OG:PL:SP	0|0:7:60:.:0,21,196:0	1|1:0:23:0/1:0,0,0:0	0|0:2:32:.:0,6,68:0	0|1:4:60:.:31,0,58:0	0|1:3:15:0/0:0,9,97:0	1|1:1:22:0/1:32,3,0:0	1|1:2:60:.:68,6,0:0	1|0:4:60:.:65,0,56:0	0|1:5:60:.:58,0,76:0	0|1:4:60:.:52,0,66:0	0|1:2:60:.:30,0,33:0	1|1:3:33:.:95,9,0:0	0|1:6:60:.:118,0,15:0	0|0:3:40:.:0,9,96:0	0|1:0:24:.:0,0,0:0	1|1:2:60:.:50,6,0:0	1|0:2:60:1/1:44,6,0:0	1|0:2:60:1/1:51,6,0:0	0|0:5:60:.:0,15,162:0	0|1:0:60:.:0,0,0:0	0|1:4:60:0/0:0,12,135:0	0|0:4:60:.:0,12,129:0	1|1:1:60:0/1:27,3,0:0	1|0:4:60:.:97,0,24:0	1|0:3:60:.:39,0,22:0	0|1:1:21:0/0:0,3,35:0	1|1:0:19:0/1:0,0,0:0	0|0:1:30:.:0,3,38:0	0|0:2:60:.:0,6,74:0	1|1:3:33:.:95,9,0:0	0|1:4:60:.:54,0,56:0	1|1:4:33:.:132,12,0:0	0|1:2:60:.:32,0,35:0	0|1:0:11:.:0,0,0:0	0|1:2:10:0/0:0,6,73:0	0|1:2:60:.:34,0,33:0	1|0:4:60:.:47,0,59:0	0|0:1:29:.:0,3,39:0	1|1:2:27:.:39,6,0:0	1|0:2:27:.:33,0,23:0	1|1:5:35:.:138,15,0:0
Chr17	65718212	.	G	T	999	.	AC=50;AC1=50;AF=0.556;AF1=0.5593;AN=90;DP=107;DP4=11,28,21,40;FQ=999;MQ=46;NumGenotypesChanged=16;PV4=0.66,0.14,3.5e-10,1;R2=0.912;VDB=0.0285	GT:DP:GQ:OG:PL:SP	0|0:3:37:.:0,9,86:0	1|1:1:17:.:18,3,0:0	0|0:1:9:0/1:0,3,39:0	0|1:2:19:.:28,0,14:0	0|1:4:60:.:57,0,58:0	1|1:0:14:0/1:0,0,0:0	1|1:1:27:.:34,3,0:0	1|0:3:60:.:43,0,29:0	0|1:1:24:.:0,3,39:0	0|1:2:21:0/0:0,6,69:0	1|1:3:6:.:80,9,0:0	1|1:0:15:0/1:0,0,0:0	0|1:6:60:.:149,0,17:0	0|0:1:8:0/1:0,3,34:0	0|1:1:12:.:0,3,32:0	1|1:2:29:.:40,6,0:0	1|0:5:60:.:88,0,62:0	1|0:5:60:1/1:154,15,0:0	0|0:4:16:.:0,12,135:0	0|1:1:21:1/1:35,3,0:0	0|1:4:60:.:26,0,84:0	0|0:3:60:.:0,9,93:0	1|1:1:27:.:39,3,0:0	1|0:1:13:1/1:35,3,0:0	1|0:0:15:.:0,0,0:0	0|1:0:14:.:0,0,0:0	1|1:0:14:0/1:0,0,0:0	0|0:1:7:0/1:0,3,24:0	0|0:1:26:0/1:0,3,39:0	1|1:1:18:.:39,3,0:0	0|1:3:8:0/0:0,9,88:0	1|1:2:18:.:60,6,0:0	0|1:1:28:1/1:24,3,0:0	0|1:0:5:.:0,0,0:0	0|1:0:10:.:0,0,0:0	0|1:1:24:.:0,3,35:0	1|0:2:60:1/1:53,6,0:0	0|0:0:6:0/1:0,0,0:0	1|1:2:21:.:72,6,0:0	1|0:1:16:1/1:39,3,0:0	1|1:3:21:.:96,9,0:0
Chr17	65718238	.	G	A	999	.	AC=6;AC1=6;AF=0.067;AF1=0.06649;AN=90;DP=140;DP4=56,73,4,5;FQ=999;MQ=47;NumGenotypesChanged=2;PV4=1,0.4,0.07,0.26;R2=0.772;VDB=0.0228	GT:DP:GQ:OG:PL:SP	0|0:2:34:.:0,6,67:0	0|0:1:23:.:0,3,29:0	0|0:2:12:.:0,6,56:0	1|0:5:60:.:73,0,58:0	0|0:6:25:.:0,18,170:0	0|0:0:21:.:0,0,0:0	0|0:1:60:.:0,3,41:0	0|0:3:33:.:0,9,96:0	0|0:2:35:.:0,6,65:0	0|0:2:37:.:0,6,75:0	1|0:4:25:.:24,0,63:0	0|0:0:22:.:0,0,0:0	0|0:7:60:.:0,21,196:0	0|0:3:8:.:0,9,93:0	0|0:2:24:.:0,6,55:0	0|0:3:28:.:0,9,93:0	0|0:3:27:.:0,9,102:0	0|0:5:60:.:0,15,147:0	1|0:6:60:.:108,0,41:3	0|0:2:28:.:0,6,63:0	0|0:6:60:.:0,18,166:0	0|0:6:60:.:0,18,185:0	0|0:1:60:.:0,3,39:0	0|0:2:19:.:0,6,65:0	0|0:1:25:.:0,3,39:0	0|0:0:18:.:0,0,0:0	0|0:0:21:.:0,0,0:0	0|1:1:13:.:34,3,0:0	0|0:1:26:.:0,3,34:0	0|0:2:27:.:0,6,65:0	0|0:5:32:.:0,15,150:0	0|0:3:30:.:0,9,93:0	0|0:1:32:.:0,3,37:0	1|0:0:4:0/0:0,0,0:0	0|0:0:16:.:0,0,0:0	0|0:1:34:.:0,3,41:0	0|0:1:60:.:0,3,39:0	1|0:0:4:0/0:0,0,0:0	0|0:2:29:.:0,6,78:0	0|0:2:22:.:0,6,77:0	0|0:3:30:.:0,9,107:0
Chr17	65718693	.	A	G	121	.	AC=7;AC1=6;AF=0.078;AF1=0.0737;AN=90;DP=166;DP4=88,65,6,2;FQ=121;MQ=49;NumGenotypesChanged=2;PV4=0.47,1,4.8e-12,0.22;R2=0.871;VDB=0.0158	GT:DP:GQ:OG:PL:SP	0|0:6:60:.:0,18,171:0	0|0:0:21:.:0,0,0:0	0|0:4:16:.:0,12,123:0	1|0:5:26:.:23,0,101:0	0|0:3:14:.:0,9,98:0	0|0:1:22:.:0,3,40:0	0|0:2:60:.:0,6,56:0	0|0:4:34:.:0,12,121:0	0|0:3:37:.:0,9,88:0	0|0:3:40:.:0,9,71:0	1|0:4:19:.:15,0,81:0	0|0:2:26:.:0,6,64:0	0|0:9:60:.:0,27,220:0	0|1:2:17:.:69,6,0:0	0|0:1:20:.:0,3,35:0	0|0:4:60:.:0,12,127:0	0|0:2:23:.:0,6,63:0	0|0:5:60:.:0,15,165:0	1|0:6:60:.:82,0,80:4	0|0:0:23:.:0,0,0:0	0|0:6:60:.:0,18,167:0	0|0:9:60:.:0,27,227:0	0|0:6:60:.:0,18,169:0	0|0:2:18:.:0,6,62:0	0|0:3:29:.:0,9,87:0	0|0:2:21:.:0,6,75:0	0|0:2:25:.:0,6,56:0	0|1:0:6:0/0:0,0,0:0	0|0:1:25:.:0,3,28:0	0|0:4:34:.:0,12,134:0	0|0:3:25:.:0,9,97:0	0|0:3:28:.:0,9,100:0	0|0:1:32:.:0,3,27:0	1|0:1:12:.:31,3,0:0	0|0:1:17:.:0,3,35:0	0|0:1:33:.:0,3,39:0	0|0:3:60:.:0,9,76:0	1|0:0:6:0/0:0,0,0:0	0|0:4:33:.:0,12,109:0	0|0:0:16:.:0,0,0:0	0|0:5:34:.:0,15,160:0
Chr17	65719035	.	C	T	999	.	AC=24;AC1=23;AF=0.267;AF1=0.2566;AN=90;DP=219;DP4=72,66,35,28;FQ=999;MQ=48;NumGenotypesChanged=6;PV4=0.76,0.0019,5.7e-12,1;R2=0.994;VDB=0.0274	GT:DP:GQ:OG:PL:SP	0|0:6:60:.:0,18,137:0	0|1:2:17:0/0:0,6,72:0	0|0:8:60:.:0,24,212:0	0|0:10:60:.:0,30,239:0	0|0:4:60:.:0,12,133:0	0|1:1:40:0/0:0,3,31:0	1|1:2:60:0/1:73,6,0:0	0|0:7:37:.:0,21,205:0	0|1:4:60:1/1:121,12,0:0	0|1:3:60:.:22,0,21:0	0|0:3:60:.:0,9,97:0	0|1:3:60:.:61,0,30:0	0|1:7:60:.:98,0,63:8	0|0:2:60:.:0,6,56:0	0|0:5:60:.:0,15,165:0	1|1:7:19:.:181,21,0:0	0|0:6:60:.:0,18,174:0	1|0:2:60:.:54,6,0:0	0|0:1:60:.:0,3,35:0	0|1:1:33:0/0:0,3,37:0	0|1:10:60:.:136,0,84:0	0|0:10:60:.:0,30,230:0	1|1:3:60:.:86,9,0:0	0|0:1:40:.:0,3,35:0	0|0:1:37:.:0,3,38:0	0|0:2:60:.:0,6,66:0	0|1:2:60:.:27,0,10:0	0|0:4:60:.:0,12,111:0	0|0:5:60:.:0,15,136:0	1|0:0:11:0/0:0,0,0:0	0|0:7:60:.:0,21,198:0	0|0:1:28:.:0,3,37:0	0|1:5:60:.:9,0,111:0	0|0:2:60:.:0,6,72:0	0|0:4:60:.:0,12,113:0	0|1:3:60:.:61,0,24:0	1|0:7:60:.:102,0,62:4	0|0:5:60:.:0,15,132:0	0|1:5:37:.:23,0,108:0	0|0:3:60:.:0,9,102:0	0|0:3:60:.:0,9,113:0
Chr17	65719403	.	G	A	999	.	AC=7;AC1=6;AF=0.078;AF1=0.07217;AN=90;DP=278;DP4=112,146,5,7;FQ=999;MQ=45;NumGenotypesChanged=3;PV4=1,1,5e-13,1;R2=0.849;VDB=0.0201	GT:DP:GQ:OG:PL:SP	0|0:6:60:.:0,18,193:0	0|0:6:37:.:0,18,165:0	0|0:6:23:.:0,18,174:0	1|0:3:2:0/0:0,9,97:0	0|0:8:5:0/1:12,0,184:0	0|0:7:40:.:0,21,179:0	0|0:8:60:.:0,24,199:0	0|0:13:60:.:0,39,255:0	0|0:5:60:.:0,15,155:0	0|0:8:60:.:0,24,217:0	1|0:9:60:.:45,0,169:0	0|0:3:28:.:0,9,82:0	0|0:7:60:.:0,21,179:0	0|1:4:10:0/0:6,0,84:0	0|0:3:26:.:0,9,107:0	0|0:6:60:.:0,18,173:0	0|0:5:32:.:0,15,119:0	0|0:6:60:.:0,18,178:0	1|0:5:26:.:22,0,108:0	0|0:9:60:.:0,27,218:0	0|0:8:60:.:0,24,230:0	0|0:10:60:.:0,30,234:0	0|0:1:60:.:0,3,33:0	0|0:8:35:.:0,24,206:0	0|0:6:37:.:0,18,170:0	0|0:4:27:.:0,12,123:0	0|0:4:30:.:0,12,118:0	0|1:5:60:.:70,0,42:4	0|0:2:28:.:0,6,54:0	0|0:5:37:.:0,15,157:0	0|0:3:25:.:0,9,85:0	0|0:3:27:.:0,9,83:0	0|0:3:40:.:0,9,106:0	1|0:1:12:.:35,3,0:0	0|0:5:27:.:0,15,158:0	0|0:2:30:.:0,6,70:0	0|0:5:60:.:0,15,111:0	1|0:6:60:.:78,0,91:0	0|0:2:27:.:0,6,65:0	0|0:6:32:.:0,18,168:0	0|0:6:37:.:0,18,176:0
Chr17	65719411	.	T	C	999	.	AC=77;AC1=75;AF=0.856;AF1=0.8332;AN=90;DP=284;DP4=18,23,95,126;FQ=999;MQ=44;NumGenotypesChanged=1;PV4=1,1,5.1e-13,1;R2=0.964;VDB=0.0295	GT:DP:GQ:OG:PL:SP	1|1:5:60:.:153,15,0:0	1|1:6:40:.:174,18,0:0	1|0:7:60:.:76,0,104:0	1|1:3:32:.:101,9,0:0	1|1:8:60:.:203,24,0:0	1|1:7:60:.:187,21,0:0	1|1:9:60:.:225,27,0:0	1|0:13:60:.:193,0,89:0	1|1:5:60:.:162,15,0:0	1|1:7:60:.:195,21,0:0	1|1:8:60:.:198,24,0:0	1|1:2:30:.:74,6,0:0	0|1:7:60:.:117,0,40:0	1|1:5:40:.:109,15,0:0	1|1:3:34:.:104,9,0:0	1|1:4:60:.:132,12,0:0	1|1:5:40:.:120,15,0:0	1|0:6:60:.:118,0,45:0	1|1:4:40:.:128,12,0:0	1|1:8:60:.:212,24,0:0	1|1:5:60:.:164,15,0:0	0|0:11:60:.:0,33,249:0	1|1:1:60:.:39,3,0:0	1|1:8:60:.:216,24,0:0	1|0:6:60:.:70,0,80:0	1|1:4:37:.:121,12,0:0	1|1:5:40:.:110,15,0:0	1|1:6:60:.:155,18,0:0	1|0:1:60:.:0,3,30:0	1|1:5:40:.:163,15,0:0	0|1:4:60:.:21,0,90:0	1|1:2:28:.:55,6,0:0	1|1:3:60:.:111,9,0:0	1|1:2:29:.:67,6,0:0	0|1:4:60:.:59,0,52:0	1|1:3:2:0/1:59,0,29:0	1|0:3:60:.:32,0,59:0	1|0:7:60:.:141,0,51:0	1|1:3:34:.:91,9,0:0	1|1:6:37:.:178,18,0:0	1|1:7:40:.:212,21,0:0
Chr17	65719474	.	AGG	AG	3.03	.	AC=1;AC1=1;AF=0.011;AF1=0.01141;AN=90;DP=359;DP4=167,176,1,1;FQ=3.06;INDEL;MQ=48;NumGenotypesChanged=0;PV4=1,0.092,1,1;R2=0.982;VDB=0.0288	GT:DP:GQ:OG:PL:SP	0|0:7:60:.:0,21,214:0	0|0:10:60:.:0,30,249:0	0|0:8:60:.:0,24,207:0	0|0:5:28:.:0,15,164:0	0|0:10:60:.:0,30,255:0	0|0:6:33:.:0,18,195:0	0|0:3:60:.:0,9,109:0	0|0:13:60:.:0,39,255:0	0|0:15:60:.:0,45,255:0	0|0:7:60:.:0,21,202:0	0|0:5:28:.:0,15,167:0	0|0:5:30:.:0,15,144:0	0|0:9:60:.:0,27,246:0	0|0:4:29:.:0,12,145:0	0|0:6:33:.:0,18,179:0	0|0:4:60:.:0,12,146:0	1|0:5:60:.:54,0,93:0	0|0:11:60:.:0,33,253:0	0|0:12:60:.:0,36,255:0	0|0:10:60:.:0,30,255:0	0|0:8:60:.:0,24,228:0	0|0:14:60:.:0,42,255:0	0|0:2:60:.:0,6,73:0	0|0:6:32:.:0,18,194:0	0|0:9:40:.:0,27,241:0	0|0:5:30:.:0,15,163:0	0|0:12:60:.:0,36,255:0	0|0:7:37:.:0,21,218:0	0|0:4:60:.:0,12,131:0	0|0:5:30:.:0,15,172:0	0|0:4:27:.:0,12,139:0	0|0:7:33:.:0,21,215:0	0|0:5:60:.:0,15,159:0	0|0:6:31:.:0,18,184:0	0|0:9:40:.:0,27,241:0	0|0:7:60:.:0,21,217:0	0|0:3:60:.:0,9,113:0	0|0:6:35:.:0,18,176:0	0|0:5:30:.:0,15,158:0	0|0:7:35:.:0,21,223:0	0|0:9:40:.:0,27,250:0
Chr17	65719863	.	T	C	999	.	AC=77;AC1=75;AF=0.856;AF1=0.832;AN=90;DP=235;DP4=19,17,94,96;FQ=999;MQ=44;NumGenotypesChanged=1;PV4=0.86,0.16,2.3e-13,0.33;R2=0.961;VDB=0.0322	GT:DP:GQ:OG:PL:SP	1|1:10:60:.:255,30,0:0	1|1:6:60:.:167,18,0:0	1|0:4:60:.:26,0,94:0	1|1:4:37:.:117,12,0:0	1|1:7:60:.:190,21,0:0	1|1:7:60:.:205,21,0:0	1|1:10:60:.:251,30,0:0	1|0:6:60:.:49,0,98:3	1|1:1:37:.:31,3,0:0	1|1:0:33:.:0,0,0:0	1|1:2:30:.:70,6,0:0	1|1:3:37:.:107,9,0:0	0|1:7:60:.:46,0,124:8	1|1:5:40:.:164,15,0:0	1|1:1:30:.:35,3,0:0	1|1:5:60:.:132,15,0:0	1|1:0:25:.:0,0,0:0	1|0:3:60:.:22,0,54:0	1|1:6:40:.:159,18,0:0	1|1:7:60:.:174,21,0:0	1|1:5:60:.:157,15,0:0	0|0:6:60:.:0,18,186:0	1|1:5:60:.:120,15,0:0	1|1:4:40:.:124,12,0:0	1|0:4:16:0/0:0,12,123:0	1|1:5:40:.:154,15,0:0	1|1:4:40:.:113,12,0:0	1|1:6:60:.:165,18,0:0	1|0:3:60:.:30,0,69:0	1|1:2:34:.:74,6,0:0	0|1:8:60:.:140,0,74:0	1|1:3:34:.:69,9,0:0	1|1:7:60:.:208,21,0:0	1|1:7:40:.:191,21,0:0	0|1:4:60:.:65,0,49:0	1|1:3:2:.:89,9,0:0	1|0:6:60:.:98,0,53:4	1|0:5:60:.:84,0,63:0	1|1:3:37:.:105,9,0:0	1|1:3:32:.:100,9,0:0	1|1:7:60:.:189,21,0:0
Chr17	65719894	.	C	T	999	.	AC=24;AC1=26;AF=0.267;AF1=0.2884;AN=90;DP=227;DP4=83,64,35,29;FQ=999;MQ=44;NumGenotypesChanged=7;PV4=0.88,1,3.2e-20,1;R2=0.995;VDB=0.0248	GT:DP:GQ:OG:PL:SP	0|0:9:60:.:0,27,210:0	0|1:7:30:.:16,0,163:0	0|0:4:60:.:0,12,115:0	0|0:0:32:.:0,0,0:0	0|0:4:60:.:0,12,128:0	0|1:7:60:.:121,0,59:0	1|1:9:60:.:240,27,0:0	0|0:8:25:0/1:9,0,164:0	0|1:1:60:.:39,3,0:0	0|1:0:60:0/0:0,0,0:0	0|0:4:40:.:0,12,123:0	0|1:2:60:.:35,0,20:0	0|1:6:60:.:74,0,69:0	0|0:5:60:.:0,15,149:0	0|0:2:40:.:0,6,34:0	1|1:2:19:0/1:65,6,0:0	0|0:1:60:.:0,3,39:0	1|0:3:60:.:6,0,33:0	0|0:7:60:.:0,21,182:0	0|1:5:60:.:24,0,72:0	0|1:4:60:.:80,0,24:0	0|0:7:60:.:0,21,175:0	1|1:2:60:0/1:66,6,0:0	0|0:5:40:.:0,15,137:0	0|0:3:35:.:0,9,93:0	0|0:5:60:.:0,15,151:0	0|1:2:60:.:20,0,29:0	0|0:3:60:.:0,9,99:0	0|0:1:60:.:0,3,32:0	1|0:3:11:1/1:78,9,0:0	0|0:12:60:.:0,36,255:0	0|0:1:27:.:0,3,40:0	0|1:6:60:.:71,0,80:0	0|0:6:60:.:0,18,158:0	0|0:3:40:.:0,9,87:0	0|1:3:60:1/1:94,9,0:0	1|0:7:60:.:79,0,73:3	0|0:5:60:.:0,15,144:0	0|1:2:37:0/0:0,6,77:0	0|0:4:40:.:0,12,116:0	0|0:6:60:.:0,18,171:0
Chr17	65720550	.	T	C	999	.	AC=45;AC1=43;AF=0.500;AF1=0.4803;AN=90;DP=125;DP4=16,35,21,37;FQ=999;MQ=44;NumGenotypesChanged=12;PV4=0.69,1,7.8e-12,1;R2=0.694;VDB=0.0229	GT:DP:GQ:OG:PL:SP	0|0:4:40:.:0,12,111:0	1|1:0:3:0/1:0,0,0:0	0|0:3:14:.:0,9,93:0	0|1:3:15:.:49,0,11:0	0|0:2:6:.:0,6,51:0	1|1:1:5:0/1:29,3,0:0	1|1:0:33:0/1:0,0,0:0	1|0:1:30:.:37,3,0:0	0|1:2:26:1/1:58,6,0:0	0|1:3:40:.:51,0,11:0	0|1:3:30:.:28,0,62:0	1|1:1:5:0/1:37,3,0:0	0|1:8:60:.:68,0,109:10	0|0:2:8:.:0,6,63:0	0|1:4:25:.:25,0,73:0	1|1:3:11:.:88,9,0:0	1|0:3:23:.:23,0,63:0	1|0:2:30:1/1:72,6,0:0	0|0:5:15:.:0,15,114:0	0|1:2:60:.:18,0,33:0	0|1:10:60:.:110,0,91:0	0|0:6:60:.:0,18,155:0	1|1:0:31:0/1:0,0,0:0	0|0:1:4:.:0,3,29:0	1|0:0:3:.:0,0,0:0	0|0:1:5:.:0,3,39:0	1|1:0:3:0/1:0,0,0:0	0|0:0:3:0/1:0,0,0:0	0|0:1:21:.:0,3,33:0	1|1:3:9:.:96,9,0:0	0|0:1:5:.:0,3,41:0	1|1:0:1:0/1:0,0,0:0	0|1:2:60:.:25,0,21:0	0|1:0:3:.:0,0,0:0	0|1:0:3:.:0,0,0:0	0|1:0:21:.:0,0,0:0	1|0:1:25:.:38,3,0:0	0|0:1:5:.:0,3,26:0	1|1:0:2:0/1:0,0,0:0	1|0:3:32:.:45,0,14:0	1|1:0:1:0/1:0,0,0:0
Chr17	65720624	.	A	G	999	.	AC=54;AC1=54;AF=0.600;AF1=0.5939;AN=90;DP=118;DP4=9,35,26,39;FQ=999;MQ=44;NumGenotypesChanged=9;PV4=0.038,0.23,1.6e-12,0.13;R2=0.812;VDB=0.0336	GT:DP:GQ:OG:PL:SP	0|0:3:24:.:0,9,102:0	1|1:1:10:.:41,3,0:0	0|0:5:11:.:0,15,159:0	1|1:3:13:.:76,9,0:0	0|1:5:60:.:39,0,68:10	1|1:0:7:0/1:0,0,0:0	1|1:0:40:0/1:0,0,0:0	0|0:3:4:.:0,9,75:0	0|1:2:60:.:10,0,30:0	0|1:2:60:.:35,0,31:0	1|1:4:15:.:125,12,0:0	1|1:0:7:0/1:0,0,0:0	0|1:7:60:.:90,0,85:3	0|1:2:34:.:29,0,32:0	0|1:2:35:.:31,0,30:0	1|1:3:18:.:101,9,0:0	1|0:0:6:.:0,0,0:0	1|0:3:60:.:28,0,66:0	1|0:5:60:.:57,0,78:0	0|1:0:15:.:0,0,0:0	0|1:5:60:.:55,0,77:0	0|0:5:40:.:0,15,134:0	1|1:0:40:0/1:0,0,0:0	1|0:2:6:1/1:73,6,0:0	1|0:3:60:.:62,0,26:0	0|1:0:7:.:0,0,0:0	1|1:1:10:.:31,3,0:0	0|1:2:6:1/1:61,6,0:0	0|0:0:14:0/1:0,0,0:0	1|1:3:15:.:85,9,0:0	0|0:3:4:.:0,9,89:0	1|1:1:7:.:39,3,0:0	0|1:2:60:.:35,0,34:0	1|1:1:7:.:35,3,0:0	0|1:0:7:.:0,0,0:0	0|1:0:17:.:0,0,0:0	1|0:0:24:.:0,0,0:0	1|0:0:8:.:0,0,0:0	1|1:1:9:.:35,3,0:0	1|0:2:37:.:35,0,29:0	1|1:0:5:0/1:0,0,0:0
Chr17	65720923	.	C	T	34.80	.	AC=3;AC1=4;AF=0.033;AF1=0.0519;AN=90;DP=147;DP4=59,79,0,4;FQ=35.1;MQ=48;NumGenotypesChanged=0;PV4=0.14,1,0.0019,0.17;R2=0.58;VDB=0.0172	GT:DP:GQ:OG:PL:SP	0|0:11:60:.:0,33,255:0	0|0:2:14:.:0,6,76:0	0|0:8:35:.:0,24,212:0	0|0:6:23:.:0,18,148:0	0|0:5:22:.:0,15,130:0	0|0:2:14:.:0,6,66:0	0|0:0:40:.:0,0,0:0	0|0:6:26:.:0,18,183:0	0|0:2:40:.:0,6,64:0	0|0:4:60:.:0,12,124:0	0|0:1:9:.:0,3,37:0	0|0:0:9:.:0,0,0:0	0|0:6:60:.:0,18,168:0	0|0:3:18:.:0,9,101:0	0|0:2:14:.:0,6,71:0	0|0:4:24:.:0,12,128:0	0|0:1:11:.:0,3,37:0	0|0:2:40:.:0,6,77:0	0|0:4:20:.:0,12,104:0	0|0:6:60:.:0,18,170:0	0|0:4:60:.:0,12,87:0	0|0:4:60:.:0,12,121:0	0|0:1:40:.:0,3,36:0	0|0:1:11:.:0,3,32:0	0|0:1:11:.:0,3,34:0	0|0:0:8:.:0,0,0:0	0|0:0:9:.:0,0,0:0	0|0:1:11:.:0,3,30:0	0|0:2:32:.:0,6,61:0	0|0:2:14:.:0,6,70:0	0|1:3:60:.:45,0,30:0	0|1:2:19:.:24,0,24:0	0|0:1:40:.:0,3,41:0	0|0:0:6:.:0,0,0:0	0|0:0:9:.:0,0,0:0	0|0:0:30:.:0,0,0:0	0|0:0:32:.:0,0,0:0	0|0:1:12:.:0,3,35:0	0|0:0:8:.:0,0,0:0	1|0:1:22:.:39,3,0:0	0|0:1:9:.:0,3,35:0
Chr17	65721064	.	C	T	8.20	.	AC=2;AC1=3;AF=0.022;AF1=0.03637;AN=90;DP=136;DP4=79,51,0,2;FQ=8.34;MQ=47;NumGenotypesChanged=0;PV4=0.16,1,0.23,0.48;R2=0.587	GT:DP:GQ:OG:PL:SP	0|0:5:28:.:0,15,122:0	0|0:2:18:.:0,6,59:0	0|0:4:26:.:0,12,126:0	0|0:4:22:.:0,12,103:0	0|0:5:26:.:0,15,134:0	0|0:1:15:.:0,3,39:0	0|0:0:60:.:0,0,0:0	0|0:9:40:.:0,27,224:0	0|0:5:31:.:0,15,123:0	0|0:2:22:.:0,6,68:0	0|0:6:28:.:0,18,166:0	0|0:0:13:.:0,0,0:0	0|0:8:60:.:0,24,199:0	0|0:1:16:.:0,3,16:0	0|0:2:17:.:0,6,45:0	0|0:2:22:.:0,6,66:0	0|0:2:17:.:0,6,63:0	0|0:4:32:.:0,12,110:0	0|0:3:21:.:0,9,103:0	0|0:6:37:.:0,18,168:0	0|0:8:40:.:0,24,197:0	0|0:6:34:.:0,18,164:0	0|0:2:60:.:0,6,75:0	1|0:1:16:.:37,3,0:0	0|0:1:10:.:0,3,35:0	0|0:2:17:.:0,6,60:0	0|0:0:13:.:0,0,0:0	0|0:0:12:.:0,0,0:0	0|0:1:17:.:0,3,36:0	0|0:1:16:.:0,3,31:0	0|0:1:15:.:0,3,40:0	0|0:0:10:.:0,0,0:0	0|0:0:17:.:0,0,0:0	0|0:0:10:.:0,0,0:0	0|0:1:10:.:0,3,33:0	0|0:0:13:.:0,0,0:0	0|1:3:23:.:32,0,63:0	0|0:1:10:.:0,3,38:0	0|0:0:12:.:0,0,0:0	0|0:3:20:.:0,9,95:0	0|0:0:10:.:0,0,0:0
Chr17	65721137	.	T	C	999	.	AC=86;AC1=88;AF=0.956;AF1=0.9718;AN=90;DP=155;DP4=3,0,94,52;FQ=-11.9;MQ=44;NumGenotypesChanged=2;PV4=0.55,1,0.012,0.088;R2=0.48;VDB=0.0297	GT:DP:GQ:OG:PL:SP	1|1:4:25:.:135,12,0:0	1|1:3:27:.:84,9,0:0	1|1:4:26:.:105,12,0:0	1|1:9:40:.:203,27,0:0	1|1:2:21:.:47,6,0:0	1|1:2:24:.:64,6,0:0	1|1:0:60:.:0,0,0:0	1|1:6:34:.:178,18,0:0	1|1:3:25:.:66,9,0:0	1|1:0:16:.:0,0,0:0	1|1:1:19:.:34,3,0:0	1|1:0:18:.:0,0,0:0	1|1:4:29:.:102,24,15:0	1|1:3:24:.:104,9,0:0	1|1:5:29:.:159,15,0:0	1|1:4:34:.:135,12,0:0	1|1:1:17:.:38,3,0:0	1|1:3:29:.:93,9,0:0	1|1:6:34:.:159,18,0:0	1|1:7:37:.:177,21,0:0	1|1:12:60:.:240,36,0:0	1|1:7:37:.:182,21,0:0	1|1:1:60:.:36,3,0:0	1|1:0:15:.:0,0,0:0	1|1:1:8:.:31,3,0:0	1|1:0:15:.:0,0,0:0	1|1:1:21:.:36,3,0:0	1|1:0:15:.:0,0,0:0	1|1:1:17:.:37,3,0:0	1|1:2:24:.:57,6,0:0	1|1:1:19:.:37,3,0:0	1|1:1:18:.:41,3,0:0	1|1:2:22:.:73,6,0:0	1|1:1:19:.:29,3,0:0	0|1:0:1:1/1:0,0,0:0	1|1:0:11:.:0,0,0:0	1|0:3:6:.:55,0,13:0	1|0:3:22:.:52,0,30:0	1|1:0:17:.:0,0,0:0	1|1:2:20:.:57,6,0:0	1|1:1:18:.:40,3,0:0
Chr17	65721410	.	C	T	999	.	AC=7;AC1=8;AF=0.078;AF1=0.09029;AN=90;DP=181;DP4=80,82,5,9;FQ=999;MQ=48;NumGenotypesChanged=1;PV4=0.41,0.012,1.5e-07,1;R2=0.962;VDB=0.0204	GT:DP:GQ:OG:PL:SP	0|0:2:60:.:0,6,70:0	0|0:1:40:.:0,3,40:0	0|0:3:40:.:0,9,85:0	1|0:5:60:.:62,0,47:0	0|0:3:60:.:0,9,97:0	0|0:3:60:.:0,9,105:0	0|0:0:60:.:0,0,0:0	0|0:7:60:.:0,21,202:0	0|0:5:60:.:0,15,142:0	0|0:2:60:.:0,6,78:0	1|0:4:60:.:88,0,23:0	0|0:1:60:.:0,3,28:0	0|0:11:60:.:0,33,255:0	0|1:4:60:.:61,0,53:0	0|0:4:60:.:0,12,127:0	0|0:5:60:.:0,15,168:0	0|0:4:37:.:0,12,127:0	0|0:5:60:.:0,15,145:0	1|0:6:60:.:49,0,92:0	0|0:6:60:.:0,18,185:0	0|0:9:60:.:0,27,241:0	0|0:6:60:.:0,18,176:0	0|0:4:60:.:0,12,139:0	0|0:2:60:.:0,6,67:0	0|0:2:40:.:0,6,68:0	0|0:0:60:.:0,0,0:0	0|0:1:40:.:0,3,34:0	0|1:1:23:.:39,3,0:0	0|0:2:37:.:0,6,69:0	0|0:4:60:.:0,12,134:0	0|0:4:60:.:0,12,123:0	0|0:3:60:.:0,9,104:0	0|0:2:60:.:0,6,54:0	1|0:0:7:0/0:0,0,0:0	0|0:0:31:.:0,0,0:0	0|0:0:35:.:0,0,0:0	0|0:3:60:.:0,9,98:0	1|0:2:32:.:62,6,0:0	0|0:1:40:.:0,3,35:0	0|0:1:23:.:0,3,39:0	0|0:4:60:.:0,12,134:0
Chr17	65721627	.	TGGGGG	TGGG	999	.	AC=13;AC1=13;AF=0.144;AF1=0.153;AN=90;DP=198;DP4=88,72,10,13;FQ=999;INDEL;MQ=49;NumGenotypesChanged=3;PV4=0.37,2.8e-11,1,1;R2=0.739;VDB=0.0295	GT:DP:GQ:OG:PL:SP	0|0:7:18:.:0,21,212:0	0|0:2:30:.:0,6,73:0	1|0:3:10:.:113,9,0:0	0|0:3:37:.:0,9,113:0	1|0:5:60:.:87,0,59:0	0|0:2:33:.:0,6,73:0	0|0:2:60:.:0,6,73:0	0|0:7:37:.:0,21,214:0	0|0:4:12:.:0,12,130:0	0|0:3:10:.:0,9,113:0	0|0:6:60:.:0,18,179:0	0|0:0:23:.:0,0,0:0	0|0:10:60:.:0,30,255:0	1|0:3:60:.:71,0,31:0	1|0:6:21:.:22,0,147:0	0|0:6:60:.:0,18,193:0	0|0:4:12:.:0,12,146:0	0|0:4:30:.:0,12,146:0	0|1:5:60:.:59,0,98:4	1|0:5:60:.:132,0,21:0	1|0:8:60:.:90,0,143:3	0|0:9:33:.:0,27,254:0	0|0:3:60:.:0,9,113:0	0|1:2:23:.:23,0,34:0	0|0:4:20:.:0,12,146:0	1|0:3:18:.:113,9,0:0	0|0:3:34:.:0,9,98:0	1|0:0:3:0/0:0,0,0:0	1|0:0:3:0/0:0,0,0:0	0|0:4:40:.:0,12,138:0	0|0:3:25:.:0,9,103:0	0|0:1:26:.:0,3,40:0	1|0:0:3:0/0:0,0,0:0	0|0:0:8:.:0,0,0:0	0|0:1:11:.:0,3,40:0	0|0:2:9:.:0,6,80:0	0|0:3:16:.:0,9,100:0	0|0:0:8:.:0,0,0:0	0|0:3:30:.:0,9,113:0	0|0:4:12:.:0,12,120:0	0|0:5:40:.:0,15,162:0
Chr17	65721919	.	T	C	999	.	AC=85;AC1=85;AF=0.944;AF1=0.9369;AN=90;DP=259;DP4=7,8,108,126;FQ=999;MQ=44;NumGenotypesChanged=0;PV4=1,0.24,6.3e-06,0.064;R2=0.932;VDB=0.0326	GT:DP:GQ:OG:PL:SP	1|1:7:29:.:195,21,0:0	1|1:4:37:.:130,12,0:0	1|1:8:32:.:152,24,0:0	1|1:7:60:.:175,21,0:0	1|1:5:26:.:159,15,0:0	1|1:4:40:.:117,12,0:0	1|1:3:60:.:108,9,0:0	1|1:5:27:.:166,15,0:0	1|1:3:20:.:101,9,0:0	1|1:4:22:.:138,12,0:0	1|1:9:60:.:227,27,0:0	1|1:0:25:.:0,0,0:0	1|1:11:60:.:255,33,0:0	1|1:5:26:.:152,15,0:0	1|1:8:35:.:210,24,0:0	1|1:0:35:.:0,0,0:0	1|1:7:32:.:197,21,0:0	1|1:8:37:.:179,24,0:0	1|1:6:29:.:168,18,0:0	1|1:2:17:.:68,6,0:0	1|1:9:37:.:237,27,0:0	1|1:9:34:.:207,27,0:0	1|1:5:60:.:157,15,0:0	1|1:2:17:.:74,6,0:0	1|0:4:40:.:13,0,80:0	1|1:5:26:.:146,15,0:0	1|1:2:32:.:71,6,0:0	1|1:4:23:.:120,12,0:0	1|1:2:14:.:64,6,0:0	1|1:5:40:.:162,15,0:0	1|1:5:27:.:149,15,0:0	1|1:3:32:.:85,9,0:0	1|1:1:14:.:32,3,0:0	1|1:2:20:.:72,6,0:0	0|1:4:60:.:21,0,86:0	1|1:3:9:.:109,9,0:0	1|0:6:60:.:52,0,107:0	1|0:6:60:.:107,0,52:0	1|1:2:32:.:69,6,0:0	1|1:4:22:.:131,12,0:0	1|1:3:33:.:90,9,0:0
Chr17	65722056	.	CTG	C	999	.	AC=7;AC1=6;AF=0.078;AF1=0.07162;AN=90;DP=299;DP4=152,124,8,8;FQ=999;INDEL;MQ=48;NumGenotypesChanged=1;PV4=0.8,0.27,0.00091,0.45;R2=0.963;VDB=0.0307	GT:DP:GQ:OG:PL:SP	0|0:8:60:.:0,24,255:0	0|0:1:40:.:0,3,50:0	0|0:9:60:.:0,27,255:0	1|0:11:60:.:167,0,188:0	0|0:13:60:.:0,39,255:0	0|0:7:60:.:0,21,255:0	0|0:6:60:.:0,18,247:0	0|0:5:60:.:0,15,202:0	0|0:10:60:.:0,30,255:0	0|0:4:60:.:0,12,152:0	1|0:6:60:.:32,0,186:0	0|0:4:60:.:0,12,128:0	0|0:10:60:.:0,30,255:0	0|1:4:60:.:38,0,102:0	0|0:6:60:.:0,18,229:0	0|0:4:60:.:0,12,183:0	0|0:5:60:.:0,15,216:0	0|0:10:60:.:0,30,255:0	1|0:7:60:.:139,0,106:4	0|0:5:60:.:0,15,199:0	0|0:8:60:.:0,24,255:0	0|0:13:60:.:0,39,255:0	0|0:1:60:.:0,3,50:0	0|0:3:60:.:0,9,117:0	0|0:7:60:.:0,21,224:0	0|0:6:60:.:0,18,234:0	0|0:1:60:.:0,3,50:0	0|1:8:60:.:69,0,209:4	0|0:4:60:.:0,12,180:0	0|0:3:60:.:0,9,118:0	0|0:6:60:.:0,18,228:0	0|0:6:60:.:0,18,229:0	0|0:7:60:.:0,21,247:0	1|0:4:7:0/0:0,12,174:0	0|0:3:40:.:0,9,142:0	0|0:4:40:.:0,12,169:0	0|0:7:60:.:0,21,244:0	1|0:5:60:.:77,0,100:0	0|0:4:60:.:0,12,145:0	0|0:1:24:.:0,3,50:0	0|0:9:60:.:0,27,255:0
Chr17	65722205	.	C	T	999	.	AC=49;AC1=48;AF=0.544;AF1=0.5306;AN=90;DP=226;DP4=42,59,55,65;FQ=999;MQ=46;NumGenotypesChanged=5;PV4=0.59,0.33,5e-14,1;R2=0.998;VDB=0.0270	GT:DP:GQ:OG:PL:SP	0|0:6:37:.:0,18,171:0	1|1:2:28:.:71,6,0:0	0|0:6:37:.:0,18,164:0	0|1:4:60:.:56,0,52:0	0|1:5:60:.:72,0,51:0	1|1:5:40:.:121,15,0:0	1|1:4:60:.:133,12,0:0	1|0:3:60:.:52,0,30:0	0|1:4:60:.:76,0,27:0	0|1:4:60:.:56,0,23:0	0|1:6:60:.:77,0,74:0	1|1:0:25:0/1:0,0,0:0	0|1:6:60:.:67,0,90:4	0|0:7:40:.:0,21,194:0	0|1:4:60:.:66,0,58:0	1|1:4:60:.:124,12,0:0	1|0:5:60:.:64,0,50:0	1|0:5:60:.:45,0,92:4	0|0:7:60:.:0,21,140:0	0|1:8:60:.:125,0,66:3	0|1:13:60:.:199,0,90:6	0|0:8:60:.:0,24,196:0	1|1:4:60:.:109,12,0:0	1|0:4:60:.:21,0,79:0	1|0:1:20:1/1:36,3,0:0	0|1:4:34:.:15,0,91:0	1|1:4:32:.:88,12,0:0	0|0:3:24:.:0,9,95:0	0|0:1:22:0/1:0,3,39:0	1|1:2:40:.:66,6,0:0	0|1:4:34:.:17,0,87:0	1|1:1:30:.:29,3,0:0	0|1:2:60:.:29,0,29:0	0|1:1:25:1/1:34,3,0:0	0|1:3:32:.:27,0,65:0	0|1:5:60:.:24,0,109:0	1|0:4:60:.:55,0,54:0	0|0:3:32:.:0,9,95:0	1|1:0:25:0/1:0,0,0:0	1|0:0:22:.:0,0,0:0	1|1:7:60:.:197,21,0:0
Chr17	65722365	.	C	T	999	.	AC=49;AC1=47;AF=0.544;AF1=0.5266;AN=90;DP=203;DP4=34,55,40,67;FQ=999;MQ=46;NumGenotypesChanged=8;PV4=1,0.16,3.5e-13,1;R2=0.99;VDB=0.0289	GT:DP:GQ:OG:PL:SP	0|0:3:27:.:0,9,88:0	1|1:0:28:0/1:0,0,0:0	0|0:2:26:.:0,6,61:0	0|1:7:60:.:72,0,91:4	0|1:4:9:1/1:112,12,0:0	1|1:4:60:.:107,12,0:0	1|1:2:60:.:77,6,0:0	1|0:7:60:.:48,0,113:0	0|1:6:60:.:79,0,74:0	0|1:4:60:.:61,0,50:0	0|1:9:60:.:94,0,119:8	1|1:2:27:.:54,6,0:0	0|1:12:60:.:143,0,151:0	0|0:7:14:0/1:7,0,143:0	0|1:1:18:1/1:35,3,0:0	1|1:6:60:.:170,18,0:0	1|0:8:60:.:73,0,135:7	1|0:2:60:.:32,0,32:0	0|0:2:27:.:0,6,77:0	0|1:5:60:.:54,0,77:0	0|1:12:60:.:108,0,169:0	0|0:4:40:.:0,12,127:0	1|1:3:60:.:94,9,0:0	1|0:3:60:.:30,0,57:0	1|0:3:60:.:46,0,29:0	0|1:3:40:.:22,0,52:0	1|1:0:32:0/1:0,0,0:0	0|0:2:23:.:0,6,47:0	0|0:2:23:.:0,6,59:0	1|1:5:60:.:135,15,0:0	0|1:2:32:0/0:0,6,67:0	1|1:5:35:.:119,15,0:0	0|1:1:60:.:0,3,39:0	0|1:3:28:.:46,0,21:0	0|1:3:23:0/0:0,9,95:0	0|1:4:60:0/0:0,12,116:0	1|0:0:21:.:0,0,0:0	0|0:3:30:.:0,9,103:0	1|1:1:26:.:39,3,0:0	1|0:2:40:.:34,0,34:0	1|1:6:60:.:163,18,0:0
Chr17	65722616	.	G	A	999	.	AC=24;AC1=27;AF=0.267;AF1=0.3028;AN=90;DP=129;DP4=42,42,16,23;FQ=999;MQ=44;NumGenotypesChanged=9;PV4=0.44,1,1e-12,1;R2=0.858;VDB=0.0174	GT:DP:GQ:OG:PL:SP	0|0:1:10:.:0,3,37:0	0|1:0:15:0/0:0,0,0:0	0|0:6:28:.:0,18,168:0	0|0:6:35:.:0,18,157:0	0|0:7:30:.:0,21,190:0	0|1:0:16:0/0:0,0,0:0	1|1:1:21:0/1:37,3,0:0	0|0:5:29:.:0,15,154:0	0|1:3:40:.:59,0,30:0	0|1:3:12:0/0:0,9,94:0	0|0:5:32:.:0,15,154:0	0|1:1:24:0/0:0,3,40:0	0|1:5:40:.:23,0,112:0	1|0:6:19:.:26,0,116:0	0|0:3:19:.:0,9,97:0	1|0:6:60:.:48,0,105:0	0|0:4:21:.:0,12,131:0	1|0:5:60:.:73,0,63:0	0|0:3:20:.:0,9,104:0	0|1:4:30:.:88,0,23:0	0|1:7:60:.:49,0,116:0	0|0:3:19:.:0,9,111:0	1|1:0:18:0/0:0,0,0:0	0|0:0:9:.:0,0,0:0	0|0:0:9:.:0,0,0:0	0|0:0:9:.:0,0,0:0	0|1:0:15:0/0:0,0,0:0	0|0:0:10:.:0,0,0:0	0|0:0:9:.:0,0,0:0	1|0:3:9:1/1:105,9,0:0	0|0:1:16:.:0,3,35:0	0|0:1:17:.:0,3,33:0	0|1:1:6:.:37,3,0:0	0|0:0:14:.:0,0,0:0	0|0:0:9:.:0,0,0:0	0|1:1:7:.:39,3,0:0	1|0:1:6:.:37,3,0:0	0|0:1:13:.:0,3,41:0	0|1:1:5:0/0:0,3,41:0	0|0:0:9:.:0,0,0:0	0|0:2:20:.:0,6,68:0
Chr17	65722655	.	C	T	999	.	AC=52;AC1=56;AF=0.578;AF1=0.6167;AN=90;DP=125;DP4=30,17,38,34;FQ=999;MQ=43;NumGenotypesChanged=13;PV4=0.26,0.28,3.9e-08,0.42;R2=0.779;VDB=0.0313	GT:DP:GQ:OG:PL:SP	0|0:1:6:0/1:0,3,37:0	1|1:1:19:.:40,3,0:0	0|0:4:16:.:0,12,134:0	0|1:8:60:.:56,0,111:0	0|1:6:23:.:120,0,19:0	1|1:0:17:0/1:0,0,0:0	1|1:2:21:.:75,6,0:0	1|0:5:40:.:20,0,107:0	0|1:0:6:.:0,0,0:0	0|1:4:60:.:26,0,97:0	0|1:3:60:.:31,0,64:0	1|1:1:19:.:41,3,0:0	0|1:3:10:0/0:0,9,109:0	1|0:6:16:.:19,0,115:0	0|1:3:60:.:25,0,63:0	1|1:6:34:.:162,18,0:0	1|0:4:60:.:55,0,60:0	1|0:4:37:.:77,0,27:0	0|0:4:17:.:0,12,116:0	1|1:3:5:.:100,9,0:0	0|1:8:60:.:113,0,79:0	0|1:4:14:.:25,0,85:0	1|1:1:18:.:33,3,0:0	1|0:0:6:.:0,0,0:0	1|0:0:6:.:0,0,0:0	0|1:0:6:.:0,0,0:0	1|1:0:16:0/1:0,0,0:0	0|0:0:6:0/1:0,0,0:0	0|0:0:5:0/1:0,0,0:0	1|1:4:26:.:133,12,0:0	0|1:1:8:1/1:41,3,0:0	1|1:0:19:0/1:0,0,0:0	0|1:1:4:1/1:37,3,0:0	0|1:0:11:.:0,0,0:0	0|1:0:6:.:0,0,0:0	0|1:1:3:1/1:30,3,0:0	1|0:1:4:1/1:37,3,0:0	0|0:1:9:0/1:0,3,35:0	1|1:1:20:.:39,3,0:0	1|0:0:6:.:0,0,0:0	1|1:2:27:.:75,6,0:0
Chr17	65722899	.	C	T	113	.	AC=4;AC1=7;AF=0.044;AF1=0.08705;AN=90;DP=118;DP4=52,54,1,6;FQ=114;MQ=47;NumGenotypesChanged=0;PV4=0.12,1,0.16,0.33;R2=0.486;VDB=0.0138	GT:DP:GQ:OG:PL:SP	0|0:2:11:.:0,6,70:0	0|0:0:11:.:0,0,0:0	0|0:2:12:.:0,6,62:0	0|0:3:20:.:0,9,103:0	0|0:4:18:.:0,12,123:0	0|0:0:11:.:0,0,0:0	0|0:3:60:.:0,9,100:0	0|0:7:29:.:0,21,190:0	0|0:3:16:.:0,9,94:0	0|0:3:16:.:0,9,102:0	0|0:0:11:.:0,0,0:0	0|0:0:11:.:0,0,0:0	0|0:8:35:.:0,24,199:0	0|0:1:10:.:0,3,28:0	0|0:2:12:.:0,6,65:0	0|0:3:21:.:0,9,92:0	0|0:4:18:.:0,12,123:0	0|0:1:14:.:0,3,36:0	0|0:2:13:.:0,6,54:0	1|0:2:60:.:59,6,0:0	1|0:5:60:.:81,0,54:0	0|1:7:11:.:16,0,165:0	0|0:0:37:.:0,0,0:0	0|0:0:6:.:0,0,0:0	0|0:0:6:.:0,0,0:0	0|0:1:9:.:0,3,37:0	0|0:0:11:.:0,0,0:0	0|0:0:8:.:0,0,0:0	0|0:1:9:.:0,3,29:0	0|1:1:60:.:41,3,0:0	0|0:0:8:.:0,0,0:0	0|0:1:11:.:0,3,32:0	0|0:1:11:.:0,3,41:0	0|0:0:9:.:0,0,0:0	0|0:0:6:.:0,0,0:0	0|0:0:8:.:0,0,0:0	0|0:0:8:.:0,0,0:0	0|0:1:11:.:0,3,33:0	0|0:0:10:.:0,0,0:0	0|0:1:9:.:0,3,35:0	0|0:2:14:.:0,6,63:0
Chr17	65723039	.	T	C	999	.	AC=49;AC1=46;AF=0.544;AF1=0.5133;AN=90;DP=112;DP4=18,21,22,37;FQ=999;MQ=45;NumGenotypesChanged=21;PV4=0.41,1,4.3e-05,1;R2=0.985;VDB=0.0363	GT:DP:GQ:OG:PL:SP	0|0:1:23:0/1:0,3,22:0	1|1:0:27:0/1:0,0,0:0	0|0:4:32:.:0,12,113:0	0|1:4:60:.:53,0,50:0	0|1:3:12:1/1:98,9,0:0	1|1:0:27:0/1:0,0,0:0	1|1:1:60:.:35,3,0:0	1|0:3:13:1/1:90,9,0:0	0|1:2:60:.:32,0,26:0	0|1:0:23:.:0,0,0:0	0|1:4:60:.:57,0,43:5	1|1:1:30:.:39,3,0:0	0|1:8:26:.:149,0,2:0	0|0:1:26:0/1:0,3,39:0	0|1:4:60:.:57,0,34:0	1|1:0:34:0/1:0,0,0:0	1|0:1:17:1/1:31,3,0:0	1|0:1:19:1/1:37,3,0:0	0|0:4:34:.:0,12,110:0	0|1:2:60:0/0:0,6,77:0	0|1:4:60:.:84,0,22:0	0|0:6:40:.:0,18,153:0	1|1:0:60:0/1:0,0,0:0	1|0:1:17:1/1:31,3,0:0	1|0:0:18:.:0,0,0:0	0|1:0:18:.:0,0,0:0	1|1:0:26:0/1:0,0,0:0	0|0:1:24:0/1:0,3,34:0	0|0:0:19:0/1:0,0,0:0	1|1:0:21:0/1:0,0,0:0	0|1:1:24:.:0,3,41:0	1|1:0:25:0/1:0,0,0:0	0|1:0:23:.:0,0,0:0	0|1:0:17:.:0,0,0:0	0|1:0:18:.:0,0,0:0	0|1:0:23:.:0,0,0:0	1|0:3:60:0/0:0,9,97:0	0|0:2:28:.:0,6,69:0	1|1:0:26:0/1:0,0,0:0	1|0:1:18:1/1:33,3,0:0	1|1:2:35:.:70,6,0:0
Chr17	65723226	.	G	A	999	.	AC=23;AC1=20;AF=0.256;AF1=0.2197;AN=90;DP=111;DP4=40,48,8,10;FQ=999;MQ=45;NumGenotypesChanged=12;PV4=1,1,0.047,0.45;R2=0.614;VDB=0.0150	GT:DP:GQ:OG:PL:SP	1|1:3:8:.:104,9,0:0	0|0:0:30:.:0,0,0:0	1|0:4:26:.:23,0,75:0	0|0:4:60:.:0,12,134:0	1|0:8:60:.:103,0,99:0	0|0:0:25:.:0,0,0:0	0|0:1:60:.:0,3,37:0	0|0:1:12:.:0,3,36:0	1|0:3:60:.:54,0,30:0	1|0:4:60:.:51,0,55:0	0|0:3:40:.:0,9,104:0	0|0:0:30:.:0,0,0:0	0|0:9:35:.:0,27,217:0	1|0:3:60:.:52,0,27:0	1|0:1:3:0/0:0,3,36:0	0|0:3:40:.:0,9,87:0	0|0:5:13:.:0,15,147:0	0|0:3:18:.:0,9,90:0	0|0:4:10:.:0,12,93:0	1|0:1:3:0/0:0,3,31:0	1|0:4:60:.:51,0,47:5	0|0:7:21:.:0,21,192:0	0|0:0:60:.:0,0,0:0	0|1:0:4:0/0:0,0,0:0	0|1:0:4:0/0:0,0,0:0	1|0:0:4:0/0:0,0,0:0	0|0:0:29:.:0,0,0:0	1|0:0:4:0/0:0,0,0:0	1|0:0:4:0/0:0,0,0:0	0|0:0:24:.:0,0,0:0	0|0:0:10:.:0,0,0:0	0|0:1:29:.:0,3,41:0	1|0:0:4:0/0:0,0,0:0	0|0:0:11:.:0,0,0:0	1|0:0:4:0/0:0,0,0:0	1|0:0:4:0/0:0,0,0:0	0|0:2:5:.:0,6,46:0	0|1:0:4:0/0:0,0,0:0	0|0:0:28:.:0,0,0:0	0|1:1:25:.:36,3,0:0	0|0:1:32:.:0,3,41:0
Chr17	65724147	.	T	C	999	.	AC=48;AC1=47;AF=0.533;AF1=0.5168;AN=90;DP=146;DP4=46,25,38,32;FQ=999;MQ=45;NumGenotypesChanged=11;PV4=0.23,1,1e-17,1;R2=0.996;VDB=0.0196	GT:DP:GQ:OG:PL:SP	0|0:5:60:.:0,15,165:0	1|1:1:37:.:31,3,0:0	0|0:3:40:.:0,9,91:0	0|1:6:60:.:69,0,89:0	0|1:5:60:.:75,0,57:10	1|1:0:25:0/1:0,0,0:0	1|1:2:60:.:67,6,0:0	1|0:9:60:.:42,0,178:4	0|1:8:60:.:65,0,140:0	0|1:1:35:1/1:39,3,0:0	0|1:4:60:.:27,0,61:0	1|1:1:37:.:41,3,0:0	0|1:4:60:.:25,0,99:0	0|0:3:40:.:0,9,80:0	0|1:3:60:.:54,0,22:0	1|1:2:40:.:70,6,0:0	1|0:4:60:.:85,0,24:0	1|0:2:21:1/1:69,6,0:0	0|0:2:40:.:0,6,71:0	0|1:3:60:.:30,0,57:0	0|1:6:60:.:21,0,136:0	0|0:7:60:.:0,21,208:0	1|1:0:60:0/1:0,0,0:0	1|0:2:60:.:31,0,33:0	1|0:1:27:.:0,3,22:0	0|1:1:24:1/1:36,3,0:0	1|1:0:33:0/1:0,0,0:0	0|0:1:32:0/1:0,3,39:0	0|0:1:30:0/1:0,3,26:0	1|1:2:40:.:54,6,0:0	0|1:1:27:.:0,3,41:0	1|1:1:33:.:39,3,0:0	0|1:2:60:.:28,0,35:0	0|1:1:29:.:0,3,41:0	0|1:1:25:1/1:41,3,0:0	0|1:3:60:.:60,0,28:0	1|0:3:60:.:55,0,9:0	0|0:1:34:0/1:0,3,38:0	1|1:2:37:.:68,6,0:0	1|0:0:29:.:0,0,0:0	1|1:4:60:.:121,12,0:0
Chr17	65724202	.	G	A	999	.	AC=24;AC1=24;AF=0.267;AF1=0.2677;AN=90;DP=242;DP4=109,53,45,28;FQ=999;MQ=47;NumGenotypesChanged=3;PV4=0.46,0.35,2.4e-28,1;R2=0.979;VDB=0.0241	GT:DP:GQ:OG:PL:SP	0|0:2:60:.:0,6,64:0	0|1:5:60:.:82,0,59:0	0|0:6:60:.:0,18,183:0	0|0:8:60:.:0,24,212:0	0|0:8:60:.:0,24,218:0	0|1:3:60:.:31,0,55:0	1|1:3:60:.:88,9,0:0	0|0:6:60:.:0,18,180:0	0|1:8:60:.:76,0,145:0	0|1:4:60:.:27,0,78:0	0|0:6:60:.:0,18,187:0	0|1:6:60:.:23,0,111:0	0|1:12:60:.:155,0,118:3	0|0:6:60:.:0,18,178:0	0|0:0:2:.:0,0,0:0	1|1:1:26:0/1:28,3,0:0	0|0:4:60:.:0,12,138:0	1|0:2:60:.:65,6,0:0	0|0:4:60:.:0,12,137:0	0|1:2:60:0/0:0,6,64:0	0|1:6:60:.:23,0,149:0	0|0:5:60:.:0,15,150:0	1|1:4:60:.:114,12,0:0	0|0:4:40:.:0,12,134:0	0|0:5:40:.:0,15,139:0	0|0:0:28:.:0,0,0:0	0|1:3:60:.:67,0,20:0	0|0:4:60:.:0,12,120:0	0|0:1:40:.:0,3,35:0	1|0:1:60:.:36,3,0:0	0|0:6:40:.:0,18,147:0	0|0:4:28:.:0,12,106:0	0|1:2:60:.:31,0,27:0	0|0:5:40:.:0,15,145:0	0|0:2:26:.:0,6,63:0	0|1:2:60:.:29,0,33:0	1|0:4:60:0/0:1,0,93:0	0|0:2:60:.:0,6,64:0	0|1:4:60:.:60,0,36:0	0|0:5:37:.:0,15,134:0	0|0:7:60:.:0,21,184:0
Chr17	65724313	.	G	A	999	.	AC=25;AC1=24;AF=0.278;AF1=0.2737;AN=90;DP=246;DP4=121,48,55,17;FQ=999;MQ=47;NumGenotypesChanged=3;PV4=0.53,0.24,1.9e-10,0.38;R2=0.998;VDB=0.0203	GT:DP:GQ:OG:PL:SP	0|0:8:40:.:0,24,192:0	0|1:5:60:.:55,0,77:0	0|0:10:60:.:0,30,238:0	0|0:7:60:.:0,21,204:0	0|0:6:35:.:0,18,187:0	0|1:3:26:1/1:97,9,0:0	1|1:3:60:.:87,9,0:0	0|0:7:60:.:0,21,197:0	0|1:7:60:.:127,0,47:0	0|1:4:60:.:56,0,29:0	0|0:10:60:.:0,30,217:0	0|1:4:60:.:80,0,27:0	0|1:7:60:.:67,0,111:4	0|0:7:40:.:0,21,169:0	1|0:5:60:.:54,0,88:0	1|1:3:26:.:109,9,0:0	0|0:6:35:.:0,18,163:0	1|0:2:60:.:33,0,32:0	0|0:6:35:.:0,18,169:0	0|1:2:60:0/0:0,6,49:0	0|1:8:60:.:45,0,143:4	0|0:13:60:.:0,39,255:0	1|1:4:60:.:118,12,0:0	0|0:3:26:.:0,9,85:0	0|0:3:26:.:0,9,97:0	0|0:5:30:.:0,15,134:0	0|1:5:60:.:47,0,79:0	0|0:1:21:.:0,3,38:0	0|0:2:24:.:0,6,69:0	1|0:4:60:.:44,0,34:0	0|0:2:37:.:0,6,72:0	0|0:1:28:.:0,3,34:0	0|1:3:60:.:31,0,60:0	0|0:2:35:.:0,6,67:0	0|0:1:20:.:0,3,29:0	0|1:2:60:0/0:0,6,64:0	1|0:4:31:.:91,0,13:0	0|0:7:40:.:0,21,158:0	0|1:3:60:.:61,0,28:0	0|0:2:23:.:0,6,72:0	0|0:5:60:.:0,15,165:0
Chr17	65725013	.	T	G	999	.	AC=24;AC1=22;AF=0.267;AF1=0.2492;AN=90;DP=467;DP4=211,164,44,44;FQ=999;MQ=28;NumGenotypesChanged=2;PV4=0.34,1,1,1;R2=0.999;VDB=0.0199	GT:DP:GQ:OG:PL:SP	0|0:15:60:.:0,45,200:0	1|0:8:60:.:55,0,76:0	0|0:8:60:.:0,24,153:0	0|1:15:60:0/0:0,2,152:3	0|1:17:60:.:98,0,88:0	1|0:7:60:.:58,0,39:4	0|0:9:60:.:0,27,165:0	1|0:10:60:.:70,0,75:0	0|0:15:60:.:0,45,215:0	0|0:7:40:.:0,21,153:0	0|1:18:60:.:115,0,76:2	1|0:6:60:.:43,0,27:4	0|0:13:60:.:0,39,170:0	0|0:9:60:.:0,27,129:0	0|1:4:25:.:33,0,13:0	0|0:8:25:.:0,24,120:0	1|0:6:40:.:56,0,23:0	0|0:4:40:.:0,12,71:0	0|0:15:60:.:0,45,184:0	0|0:6:37:.:0,18,135:0	0|0:17:60:.:0,51,217:0	0|0:15:60:.:0,45,193:0	0|0:7:60:.:0,21,166:0	1|0:9:60:.:82,0,74:0	1|0:10:26:.:90,0,6:13	0|1:9:60:.:58,0,49:3	1|0:14:60:.:47,0,56:2	0|0:9:60:.:0,27,93:0	0|0:10:60:.:0,30,142:0	0|1:7:60:.:53,0,66:4	0|1:6:40:.:55,0,13:0	1|1:11:33:0/1:116,7,0:12	0|0:8:60:.:0,24,149:0	0|1:8:60:.:44,0,105:0	0|1:9:60:.:48,0,83:3	0|0:9:60:.:0,27,164:0	0|0:12:60:.:0,36,180:0	0|0:13:40:.:0,23,122:0	1|0:7:60:.:94,0,38:3	1|0:6:60:.:11,0,66:0	1|1:6:60:.:90,10,0:0
Chr17	65727244	.	G	A	55.60	.	AC=1;AC1=1;AF=0.011;AF1=0.01138;AN=90;DP=415;DP4=235,173,2,4;FQ=55.6;MQ=19;NumGenotypesChanged=0;PV4=0.41,1,1,1;R2=0.973;VDB=0.0356	GT:DP:GQ:OG:PL:SP	0|0:5:60:.:0,15,49:0	0|0:6:33:.:0,18,91:0	0|0:16:60:.:0,48,143:0	0|0:11:60:.:0,33,135:0	0|0:5:29:.:0,15,44:0	0|0:9:40:.:0,27,141:0	0|0:6:60:.:0,18,89:0	0|0:10:60:.:0,30,78:0	0|0:9:60:.:0,27,99:0	0|0:6:60:.:0,18,67:0	0|0:12:60:.:0,36,141:0	0|0:8:37:.:0,24,107:0	0|0:17:60:.:0,51,120:0	0|0:11:60:.:0,33,150:0	0|0:7:35:.:0,21,66:0	0|0:5:31:.:0,15,44:0	0|0:2:20:.:0,6,41:0	0|0:7:60:.:0,21,65:0	0|0:10:60:.:0,30,123:0	0|0:4:60:.:0,12,35:0	0|0:12:60:.:0,36,144:0	0|0:10:60:.:0,30,83:0	0|0:9:60:.:0,27,104:0	0|0:10:60:.:0,30,106:0	0|0:10:60:.:0,30,107:0	0|0:12:60:.:0,36,43:0	0|0:9:40:.:0,27,113:0	0|0:3:60:.:0,9,48:0	0|0:10:60:.:0,30,122:0	0|0:9:40:.:0,27,116:0	0|0:10:60:.:0,30,92:0	0|1:15:19:.:102,0,1:5	0|0:3:60:.:0,9,13:0	0|0:6:33:.:0,18,74:0	0|0:10:60:.:0,30,162:0	0|0:8:60:.:0,24,125:0	0|0:7:60:.:0,21,68:0	0|0:10:60:.:0,30,95:0	0|0:12:60:.:0,36,162:0	0|0:7:35:.:0,21,80:0	0|0:10:40:.:0,30,119:0
Chr17	65727387	.	C	A	999	.	AC=48;AC1=44;AF=0.533;AF1=0.4937;AN=90;DP=331;DP4=75,85,89,73;FQ=999;MQ=34;NumGenotypesChanged=6;PV4=0.18,0.24,1.4e-24,1;R2=0.989;VDB=0.0284	GT:DP:GQ:OG:PL:SP	0|0:7:37:.:0,21,198:0	1|1:6:60:.:138,18,0:0	0|0:5:33:.:0,15,159:0	0|1:9:60:.:62,0,96:0	0|1:8:60:.:60,0,112:3	1|1:8:60:.:153,24,0:0	1|1:0:60:0/1:0,0,0:0	1|0:6:60:0/0:0,10,128:0	0|1:12:60:.:157,0,78:3	0|1:12:60:.:130,0,66:6	0|1:14:60:.:53,0,196:0	1|1:8:60:.:174,24,0:0	0|1:12:60:.:70,0,157:0	0|0:13:60:.:0,39,255:0	0|1:5:37:0/0:0,5,102:0	1|1:4:40:.:72,12,0:0	1|0:3:40:.:42,0,24:0	1|0:4:60:.:5,0,27:0	0|0:12:60:.:0,36,245:0	0|1:6:60:.:19,0,90:0	0|1:4:60:.:17,0,67:0	0|0:6:37:.:0,18,177:0	1|1:7:60:.:54,21,0:0	1|0:3:60:.:44,0,28:0	1|0:5:6:1/1:120,15,0:0	0|1:6:60:.:41,0,88:0	1|1:8:60:.:140,24,0:0	0|0:8:40:.:0,24,144:0	0|0:6:35:.:0,18,188:0	1|1:3:60:.:82,9,0:0	0|1:13:60:.:90,0,166:6	1|1:4:60:.:102,12,0:0	0|1:9:60:.:31,0,154:0	0|1:5:60:.:31,0,92:0	0|1:8:60:.:42,0,47:0	0|1:2:40:.:23,0,24:0	1|0:4:60:0/0:0,12,117:0	0|0:8:40:.:0,24,124:0	1|1:5:60:.:106,15,0:0	1|0:6:60:.:71,0,56:3	1|1:8:60:.:144,24,0:0
Chr17	65727794	.	G	C	10.80	.	AC=2;AC1=2;AF=0.022;AF1=0.02278;AN=90;DP=337;DP4=174,157,2,1;FQ=10.9;MQ=33;NumGenotypesChanged=0;PV4=1,1,1,1;R2=0.963;VDB=0.0139	GT:DP:GQ:OG:PL:SP	0|0:12:60:.:0,36,151:0	1|0:3:35:.:40,0,6:0	0|0:7:60:.:0,21,120:0	0|0:10:40:.:0,30,211:0	0|0:9:40:.:0,27,130:0	0|0:5:27:.:0,15,74:0	0|0:8:60:.:0,24,121:0	0|0:8:35:.:0,24,169:0	0|0:12:60:.:0,36,219:0	0|0:14:60:.:0,42,244:0	0|0:6:30:.:0,18,120:0	0|0:6:29:.:0,18,81:0	0|0:10:60:.:0,30,199:0	0|0:8:60:.:0,24,212:0	0|0:3:16:.:0,9,92:0	1|0:2:23:.:33,0,3:0	0|0:5:27:.:0,15,127:0	0|0:5:60:.:0,15,127:0	0|0:10:60:.:0,30,178:0	0|0:3:60:.:0,9,73:0	0|0:11:60:.:0,33,255:0	0|0:15:60:.:0,45,234:0	0|0:6:60:.:0,18,151:0	0|0:6:30:.:0,18,150:0	0|0:9:40:.:0,27,188:0	0|0:7:33:.:0,21,161:0	0|0:6:30:.:0,18,99:0	0|0:7:60:.:0,21,144:0	0|0:6:60:.:0,18,139:0	0|0:7:32:.:0,21,89:0	0|0:6:30:.:0,18,116:0	0|0:6:27:.:0,18,162:0	0|0:4:60:.:0,12,100:0	0|0:3:21:.:0,9,45:0	0|0:7:33:.:0,21,107:0	0|0:4:60:.:0,12,107:0	0|0:3:40:.:0,9,53:0	0|0:5:60:.:0,15,131:0	0|0:3:19:.:0,9,31:0	0|0:4:24:.:0,12,104:0	0|0:6:27:.:0,18,150:0
Chr17	65728750	.	C	T	999	.	AC=48;AC1=46;AF=0.533;AF1=0.5135;AN=90;DP=413;DP4=62,131,83,104;FQ=999;MQ=41;NumGenotypesChanged=1;PV4=0.015,1,1,1;R2=1.0;VDB=0.0283	GT:DP:GQ:OG:PL:SP	0|0:6:35:.:0,18,185:0	1|1:7:60:.:193,21,0:0	0|0:7:40:.:0,21,209:0	0|1:7:60:.:109,0,80:0	0|1:8:60:.:147,0,47:0	1|1:4:60:.:131,12,0:0	1|1:4:60:.:104,12,0:0	1|0:9:60:.:138,0,94:8	0|1:8:60:.:147,0,39:0	0|1:6:60:.:123,0,56:0	0|1:11:60:.:157,0,80:2	1|1:4:60:.:126,12,0:0	0|1:9:60:.:87,0,146:4	0|0:6:40:.:0,18,183:0	0|1:8:60:.:158,0,52:0	1|1:10:37:0/1:206,0,9:0	1|0:3:60:.:56,0,23:0	1|0:6:60:.:111,0,60:0	0|0:12:60:.:0,36,255:0	0|1:3:60:.:28,0,63:0	0|1:6:60:.:16,0,135:0	0|0:13:60:.:0,39,255:0	1|1:7:60:.:195,21,0:0	1|0:8:60:.:65,0,141:0	1|0:6:60:.:118,0,51:0	0|1:6:60:.:88,0,79:4	1|1:8:60:.:206,24,0:0	0|0:12:27:.:0,6,215:0	0|0:10:60:.:0,30,255:0	1|1:9:60:.:223,27,0:0	0|1:4:60:.:30,0,60:0	1|1:6:60:.:173,18,0:0	0|1:7:40:.:141,0,20:0	0|1:3:60:.:58,0,28:0	0|1:1:60:.:0,3,35:0	0|1:8:60:.:110,0,105:0	1|0:5:60:.:55,0,90:4	0|0:3:30:.:0,9,100:0	1|1:4:60:.:119,12,0:0	1|0:1:60:.:0,3,41:0	1|1:7:60:.:192,21,0:0
Chr17	65729324	.	G	A	28.50	.	AC=2;AC1=2;AF=0.022;AF1=0.02486;AN=90;DP=287;DP4=117,164,2,1;FQ=28.6;MQ=49;NumGenotypesChanged=0;PV4=0.57,1,0.017,1;R2=0.814;VDB=0.0176	GT:DP:GQ:OG:PL:SP	0|0:9:60:.:0,27,246:0	1|0:4:60:.:63,0,48:0	0|0:8:60:.:0,24,216:0	0|0:12:60:.:0,36,255:0	0|0:5:26:.:0,15,147:0	0|0:2:17:.:0,6,69:0	0|0:6:60:.:0,18,169:0	0|0:4:23:.:0,12,133:0	0|0:4:60:.:0,12,130:0	0|0:8:60:.:0,24,229:0	0|0:8:35:.:0,24,216:0	0|0:0:11:.:0,0,0:0	0|0:9:60:.:0,27,223:0	0|0:6:60:.:0,18,185:0	0|1:4:17:.:27,0,97:0	0|0:0:8:.:0,0,0:0	0|0:4:23:.:0,12,131:0	0|0:10:60:.:0,30,255:0	0|0:9:60:.:0,27,240:0	0|0:4:60:.:0,12,125:0	0|0:10:60:.:0,30,255:0	0|0:6:60:.:0,18,181:0	0|0:6:60:.:0,18,164:0	0|0:6:29:.:0,18,171:0	0|0:4:23:.:0,12,131:0	0|0:8:35:.:0,24,206:0	0|0:3:18:.:0,9,90:0	0|0:8:60:.:0,24,223:0	0|0:7:60:.:0,21,191:0	0|0:4:23:.:0,12,129:0	0|0:8:35:.:0,24,204:0	0|0:8:32:.:0,24,210:0	0|0:0:60:.:0,0,0:0	0|0:5:26:.:0,15,152:0	0|0:5:26:.:0,15,155:0	0|0:2:60:.:0,6,74:0	0|0:6:60:.:0,18,198:0	0|0:6:60:.:0,18,185:0	0|0:0:10:.:0,0,0:0	0|0:3:20:.:0,9,110:0	0|0:10:37:.:0,30,255:0
Chr17	65729941	.	C	T	999	.	AC=56;AC1=55;AF=0.622;AF1=0.6068;AN=90;DP=190;DP4=46,27,67,37;FQ=999;MQ=44;NumGenotypesChanged=7;PV4=0.87,1,3.2e-08,0.2;R2=0.952;VDB=0.0270	GT:DP:GQ:OG:PL:SP	0|0:7:30:.:0,21,174:0	1|1:1:60:.:37,3,0:0	0|0:7:32:.:0,21,162:0	1|1:7:60:.:202,21,0:0	0|1:2:28:.:33,0,16:0	1|1:1:60:.:39,3,0:0	1|1:4:60:.:114,12,0:0	1|0:4:28:0/0:0,12,103:0	0|1:7:60:.:118,0,50:0	0|1:2:60:0/0:0,6,68:0	1|1:7:60:.:148,21,0:0	1|1:1:60:.:41,3,0:0	0|1:11:60:.:103,0,142:0	0|1:4:60:.:47,0,62:0	0|1:3:60:.:28,0,35:0	1|1:2:60:.:66,6,0:0	1|0:4:60:.:55,0,49:0	1|0:3:60:.:30,0,61:0	1|0:1:40:.:0,3,37:0	0|1:3:5:1/1:89,9,0:0	0|1:8:60:.:94,0,117:4	0|0:3:22:.:0,9,81:0	1|1:5:60:.:144,15,0:0	1|0:4:60:.:24,0,88:0	1|0:2:7:1/1:67,6,0:0	0|1:5:60:.:91,0,55:0	1|1:0:40:0/1:0,0,0:0	0|1:0:13:.:0,0,0:0	0|0:6:29:.:0,18,167:0	1|1:5:60:.:158,15,0:0	0|1:1:15:1/1:41,3,0:0	1|1:2:60:.:63,6,0:0	0|1:3:60:.:51,0,32:0	1|1:2:11:.:70,6,0:0	0|1:0:13:.:0,0,0:0	0|1:2:40:.:21,0,28:0	1|0:5:60:.:62,0,54:4	1|0:4:40:.:74,0,28:0	1|1:2:60:.:57,6,0:0	1|0:2:7:1/1:69,6,0:0	1|1:5:60:.:151,15,0:0
Chr17	65730070	.	G	A	45.20	.	AC=4;AC1=5;AF=0.044;AF1=0.0551;AN=90;DP=169;DP4=71,92,3,2;FQ=45.5;MQ=47;NumGenotypesChanged=0;PV4=0.66,0.47,0.22,1;R2=0.791;VDB=0.0079	GT:DP:GQ:OG:PL:SP	0|0:1:60:.:0,3,29:0	0|0:1:11:.:0,3,33:0	0|0:8:60:.:0,24,196:0	0|0:9:33:.:0,27,199:0	0|0:4:18:.:0,12,131:0	0|0:5:21:.:0,15,129:0	0|0:2:60:.:0,6,67:0	0|0:4:18:.:0,12,127:0	0|0:2:60:.:0,6,74:0	0|0:4:60:.:0,12,134:0	0|1:4:60:.:43,0,56:0	0|0:4:18:.:0,12,104:0	0|0:6:60:.:0,18,161:0	0|0:2:40:.:0,6,45:0	0|0:4:19:.:0,12,130:0	0|0:4:19:.:0,12,113:0	0|0:4:18:.:0,12,124:0	0|0:3:60:.:0,9,105:0	0|0:2:40:.:0,6,71:0	0|0:3:60:.:0,9,96:0	0|0:7:60:.:0,21,210:0	0|0:6:60:.:0,18,158:0	0|0:8:60:.:0,24,213:0	0|0:1:10:.:0,3,39:0	0|0:1:10:.:0,3,29:0	0|0:1:10:.:0,3,39:0	0|0:1:10:.:0,3,36:0	0|0:0:30:.:0,0,0:0	0|0:0:60:.:0,0,0:0	0|1:2:25:.:31,0,20:0	0|0:6:24:.:0,18,160:0	0|0:4:16:.:0,12,132:0	0|0:2:60:.:0,6,69:0	0|1:3:25:.:31,0,46:0	0|0:1:10:.:0,3,41:0	0|0:3:60:.:0,9,109:0	0|0:3:60:.:0,9,89:0	0|0:2:40:.:0,6,64:0	0|0:1:9:.:0,3,35:0	0|0:3:15:.:0,9,99:0	0|1:3:21:.:24,0,52:0
Chr17	65730177	.	C	T	125	.	AC=7;AC1=8;AF=0.078;AF1=0.09045;AN=90;DP=186;DP4=80,94,3,5;FQ=126;MQ=42;NumGenotypesChanged=1;PV4=0.73,1,1,1;R2=1.0;VDB=0.0223	GT:DP:GQ:OG:PL:SP	0|0:9:60:.:0,27,224:0	0|0:0:60:.:0,0,0:0	0|0:9:60:.:0,27,208:0	1|0:5:60:.:80,0,30:0	0|0:4:60:.:0,12,97:0	0|0:0:60:.:0,0,0:0	0|0:2:60:.:0,6,65:0	0|0:2:60:.:0,6,72:0	0|0:7:60:.:0,21,176:0	0|0:5:60:.:0,15,132:0	1|0:6:60:.:21,0,120:0	0|0:1:60:.:0,3,29:0	0|0:10:60:.:0,30,228:0	0|1:2:60:.:33,0,29:0	0|0:2:60:.:0,6,64:0	0|0:3:60:.:0,9,101:0	0|0:1:60:.:0,3,37:0	0|0:4:60:.:0,12,136:0	1|0:4:60:.:21,0,80:0	0|0:3:60:.:0,9,86:0	0|0:9:60:.:0,27,214:0	0|0:10:60:.:0,30,253:0	0|0:1:60:.:0,3,36:0	0|0:6:60:.:0,18,146:0	0|0:0:60:.:0,0,0:0	0|0:3:60:.:0,9,87:0	0|0:0:60:.:0,0,0:0	0|1:1:60:.:37,3,0:0	0|0:4:60:.:0,12,114:0	0|0:1:60:.:0,3,29:0	0|0:5:60:.:0,15,137:0	0|0:4:60:.:0,12,126:0	0|0:3:60:.:0,9,89:0	1|0:0:60:0/0:0,0,0:0	0|0:1:60:.:0,3,23:0	0|0:0:60:.:0,0,0:0	0|0:0:60:.:0,0,0:0	1|0:2:60:.:35,0,23:0	0|0:2:60:.:0,6,67:0	0|0:2:60:.:0,6,69:0	0|0:5:60:.:0,15,153:0
Chr17	65730315	.	C	G	45.30	.	AC=7;AC1=7;AF=0.078;AF1=0.08311;AN=90;DP=76;DP4=22,47,3,1;FQ=45.7;MQ=45;NumGenotypesChanged=3;PV4=0.11,1,0.42,1;R2=0.982	GT:DP:GQ:OG:PL:SP	0|0:2:60:.:0,6,67:0	0|0:0:20:.:0,0,0:0	0|0:2:60:.:0,6,53:0	1|0:2:60:.:32,0,28:0	0|0:5:35:.:0,15,147:0	0|0:1:23:.:0,3,29:0	0|0:0:60:.:0,0,0:0	0|0:3:29:.:0,9,99:0	0|0:3:60:.:0,9,82:0	0|0:4:60:.:0,12,110:0	1|0:3:60:.:28,0,68:0	0|0:0:20:.:0,0,0:0	0|0:3:60:.:0,9,77:0	0|1:0:60:0/0:0,0,0:0	0|0:3:29:.:0,9,73:0	0|0:1:23:.:0,3,36:0	0|0:3:29:.:0,9,81:0	0|0:2:60:.:0,6,68:0	1|0:2:60:.:30,0,33:0	0|0:0:60:.:0,0,0:0	0|0:3:60:.:0,9,92:0	0|0:2:60:.:0,6,79:0	0|0:2:60:.:0,6,65:0	0|0:1:23:.:0,3,35:0	0|0:0:20:.:0,0,0:0	0|0:0:20:.:0,0,0:0	0|0:0:20:.:0,0,0:0	0|1:0:60:0/0:0,0,0:0	0|0:0:60:.:0,0,0:0	0|0:0:20:.:0,0,0:0	0|0:1:23:.:0,3,40:0	0|0:1:20:.:0,3,41:0	0|0:0:60:.:0,0,0:0	1|0:1:60:0/0:0,3,40:0	0|0:2:26:.:0,6,74:0	0|0:0:60:.:0,0,0:0	0|0:2:60:.:0,6,41:0	1|0:1:60:.:35,3,0:0	0|0:1:22:.:0,3,15:0	0|0:2:26:.:0,6,78:0	0|0:3:26:.:0,9,85:0
Chr17	65730810	.	A	G	999	.	AC=56;AC1=55;AF=0.622;AF1=0.609;AN=90;DP=136;DP4=27,18,45,38;FQ=999;MQ=43;NumGenotypesChanged=10;PV4=0.58,1,7.2e-13,0.33;R2=0.997;VDB=0.0189	GT:DP:GQ:OG:PL:SP	0|0:3:33:.:0,9,89:0	1|1:1:60:.:29,3,0:0	0|0:5:40:.:0,15,116:0	1|1:3:60:.:86,9,0:0	0|1:5:60:.:76,0,43:0	1|1:2:60:.:53,6,0:0	1|1:3:60:.:103,9,0:0	1|0:3:60:.:24,0,50:0	0|1:1:60:.:0,3,32:0	0|1:3:60:.:50,0,21:0	1|1:9:60:.:196,27,0:0	1|1:0:60:0/1:0,0,0:0	0|1:3:60:.:28,0,64:0	0|1:3:60:.:55,0,30:0	0|1:1:37:.:0,3,16:0	1|1:5:60:.:136,15,0:0	1|0:4:16:1/1:128,12,0:0	1|0:2:60:.:22,0,31:0	1|0:4:60:.:61,0,51:0	0|1:4:60:.:25,0,77:0	0|1:4:60:.:55,0,47:0	0|0:6:60:.:0,18,136:0	1|1:2:60:.:55,6,0:0	1|0:3:60:.:20,0,47:0	1|0:1:24:1/1:33,3,0:0	0|1:0:27:.:0,0,0:0	1|1:0:60:0/1:0,0,0:0	0|1:1:60:.:0,3,38:0	0|0:1:30:0/1:0,3,35:0	1|1:3:60:.:105,9,0:0	0|1:0:60:.:0,0,0:0	1|1:1:60:.:40,3,0:0	0|1:2:60:0/0:0,6,65:0	1|1:1:60:.:39,3,0:0	0|1:1:24:1/1:24,3,0:0	0|1:2:60:.:34,0,18:0	1|0:1:23:1/1:35,3,0:0	1|0:1:24:1/1:39,3,0:0	1|1:0:60:0/1:0,0,0:0	1|0:3:60:.:56,0,26:0	1|1:2:60:.:63,6,0:0
Chr17	65731608	.	G	A	999	.	AC=8;AC1=8;AF=0.089;AF1=0.08914;AN=90;DP=268;DP4=125,112,15,10;FQ=999;MQ=48;NumGenotypesChanged=1;PV4=0.53,0.006,0.0055,1;R2=0.999;VDB=0.0155	GT:DP:GQ:OG:PL:SP	0|0:4:60:.:0,12,114:0	0|0:0:60:.:0,0,0:0	0|1:10:60:.:64,0,188:0	0|0:8:60:.:0,24,220:0	0|0:8:60:.:0,24,223:0	0|0:6:60:.:0,18,164:0	0|0:5:60:.:0,15,166:0	0|1:9:60:.:115,0,97:3	0|0:10:60:.:0,30,252:0	0|0:7:60:.:0,21,204:0	0|0:6:60:.:0,18,148:0	0|0:0:60:.:0,0,0:0	1|0:12:60:.:121,0,153:11	0|0:4:60:.:0,12,133:0	0|0:8:60:.:0,24,195:0	0|0:3:60:.:0,9,88:0	0|0:5:60:.:0,15,149:0	0|1:4:60:.:59,0,61:0	0|0:7:60:.:0,21,182:0	0|0:6:60:.:0,18,180:0	0|0:12:60:.:0,36,255:0	1|1:9:60:.:201,27,0:0	0|0:1:60:.:0,3,39:0	0|0:5:60:.:0,15,156:0	0|0:5:60:.:0,15,141:0	0|0:4:60:.:0,12,94:0	0|0:7:60:.:0,21,199:0	0|0:3:60:.:0,9,101:0	0|1:1:20:0/0:0,3,39:0	0|0:3:60:.:0,9,96:0	1|0:5:60:.:19,0,93:0	0|0:3:60:.:0,9,90:0	0|0:4:60:.:0,12,133:0	0|0:0:60:.:0,0,0:0	0|0:2:40:.:0,6,68:0	0|0:3:60:.:0,9,110:0	0|0:6:60:.:0,18,181:0	0|0:2:37:.:0,6,68:0	0|0:2:60:.:0,6,70:0	0|0:2:60:.:0,6,64:0	0|0:10:60:.:0,30,253:0
Chr17	65732184	.	T	C	999	.	AC=25;AC1=27;AF=0.278;AF1=0.3038;AN=90;DP=284;DP4=84,108,37,43;FQ=999;MQ=48;NumGenotypesChanged=5;PV4=0.79,0.33,3.8e-25,1;R2=0.961;VDB=0.0212	GT:DP:GQ:OG:PL:SP	0|0:8:60:.:0,24,216:0	0|1:3:34:.:59,0,23:0	0|0:10:60:.:0,30,254:0	0|0:8:30:.:0,24,221:0	0|0:8:35:.:0,24,236:0	0|1:5:32:.:112,0,21:0	1|1:2:27:0/1:52,6,0:0	0|0:5:27:.:0,15,160:0	0|1:9:60:.:150,0,74:0	0|1:9:60:.:155,0,84:0	0|0:7:27:.:0,21,198:0	0|1:1:9:.:35,3,0:0	0|1:6:60:.:80,0,80:0	0|0:2:14:.:0,6,69:0	0|1:8:25:.:35,0,155:0	0|1:1:9:.:39,3,0:0	0|0:2:17:.:0,6,67:0	1|0:9:60:.:164,0,76:3	0|0:12:40:.:0,36,255:0	0|1:5:60:.:112,0,22:0	0|1:4:60:.:98,0,19:0	0|0:11:60:0/1:2,0,190:0	1|1:4:33:.:134,12,0:0	0|0:5:27:.:0,15,151:0	0|0:10:40:.:0,30,242:0	0|0:7:32:.:0,21,209:0	0|1:2:6:.:46,6,0:0	0|0:6:26:.:0,18,175:0	0|0:6:60:.:0,18,165:0	1|0:2:17:0/0:0,6,56:0	0|0:6:30:.:0,18,170:0	0|0:8:32:.:0,24,216:0	0|1:5:60:.:26,0,120:0	0|0:7:27:.:0,21,191:0	0|0:2:18:.:0,6,75:0	0|1:3:60:1/1:101,9,0:0	1|0:3:32:1/1:106,9,0:0	1|0:5:18:.:26,0,121:0	0|1:2:24:.:35,0,12:0	0|0:6:30:.:0,18,190:0	0|0:1:12:.:0,3,29:0
Chr17	65732561	.	C	T	999	.	AC=7;AC1=6;AF=0.078;AF1=0.0717;AN=90;DP=274;DP4=134,115,17,6;FQ=999;MQ=48;NumGenotypesChanged=1;PV4=0.08,1,1.2e-08,1;R2=0.999;VDB=0.0141	GT:DP:GQ:OG:PL:SP	0|0:9:60:.:0,27,237:0	0|0:6:60:.:0,18,162:0	0|0:13:60:.:0,39,255:0	1|0:12:60:.:170,0,112:0	0|0:6:60:.:0,18,164:0	0|0:5:40:.:0,15,162:0	0|0:3:60:.:0,9,98:0	0|0:8:60:.:0,24,221:0	0|0:3:60:.:0,9,104:0	0|0:7:60:.:0,21,178:0	1|0:6:60:.:88,0,83:0	0|0:2:33:.:0,6,56:0	0|0:8:60:.:0,24,210:0	0|1:5:60:.:120,0,24:0	0|0:2:33:.:0,6,76:0	0|0:1:30:.:0,3,34:0	0|0:3:37:.:0,9,110:0	0|0:3:60:.:0,9,97:0	1|0:9:60:.:88,0,103:0	0|0:5:60:.:0,15,166:0	0|0:9:60:.:0,27,238:0	0|0:5:60:.:0,15,146:0	0|0:9:60:.:0,27,241:0	0|0:7:60:.:0,21,181:0	0|0:4:40:.:0,12,135:0	0|0:4:40:.:0,12,130:0	0|0:13:60:.:0,39,255:0	0|1:3:60:0/0:0,9,110:0	0|0:1:60:.:0,3,38:0	0|0:2:33:.:0,6,75:0	0|0:9:60:.:0,27,223:0	0|0:5:40:.:0,15,159:0	0|0:4:60:.:0,12,125:0	1|0:3:60:.:66,0,28:0	0|0:5:40:.:0,15,147:0	0|0:3:60:.:0,9,103:0	0|0:6:60:.:0,18,163:0	1|0:7:60:.:75,0,114:0	0|0:6:60:.:0,18,171:0	0|0:4:40:.:0,12,122:0	0|0:9:60:.:0,27,248:0
Chr17	65732686	.	CATAAT	CATAATAAT	999	.	AC=7;AC1=7;AF=0.078;AF1=0.08492;AN=90;DP=260;DP4=110,105,13,9;FQ=999;INDEL;MQ=49;NumGenotypesChanged=0;PV4=0.51,1,0.00042,1;R2=0.999;VDB=0.0288	GT:DP:GQ:OG:PL:SP	0|0:5:60:.:0,15,218:0	0|0:6:60:.:0,18,233:0	0|0:6:60:.:0,18,216:0	1|0:8:60:.:160,0,151:0	0|0:7:60:.:0,21,255:0	0|0:6:60:.:0,18,244:0	0|0:5:60:.:0,15,202:0	0|0:11:60:.:0,33,255:0	0|0:5:60:.:0,15,202:0	0|0:10:60:.:0,30,255:0	1|0:6:60:.:82,0,155:0	0|0:2:33:.:0,6,91:0	0|0:10:60:.:0,30,255:0	0|1:3:60:.:83,0,41:0	0|0:4:40:.:0,12,174:0	0|0:1:30:.:0,3,50:0	0|0:2:33:.:0,6,100:0	0|0:8:60:.:0,24,255:0	1|0:5:60:.:67,0,67:0	0|0:2:60:.:0,6,91:0	0|0:7:60:.:0,21,255:0	0|0:6:60:.:0,18,226:0	0|0:3:60:.:0,9,141:0	0|0:3:37:.:0,9,141:0	0|0:5:40:.:0,15,184:0	0|0:2:33:.:0,6,94:0	0|0:3:37:.:0,9,139:0	0|1:4:60:.:129,0,38:0	0|0:6:60:.:0,18,239:0	0|0:2:33:.:0,6,91:0	0|0:6:60:.:0,18,215:0	0|0:3:33:.:0,9,130:0	0|0:8:60:.:0,24,255:0	1|0:6:60:.:144,0,74:0	0|0:2:33:.:0,6,90:0	0|0:3:60:.:0,9,142:0	0|0:4:60:.:0,12,158:0	1|0:7:60:.:156,0,121:3	0|0:3:35:.:0,9,141:0	0|0:4:40:.:0,12,156:0	0|0:5:40:.:0,15,202:0
Chr17	65733077	.	A	C	999	.	AC=34;AC1=35;AF=0.378;AF1=0.3928;AN=90;DP=319;DP4=81,122,42,66;FQ=999;MQ=45;NumGenotypesChanged=1;PV4=0.9,0.35,9.8e-47,1;R2=0.997;VDB=0.0232	GT:DP:GQ:OG:PL:SP	1|1:8:60:.:203,24,0:0	0|0:1:30:.:0,3,29:0	1|1:6:60:.:166,18,0:0	0|0:12:60:.:0,36,255:0	1|0:8:60:.:114,0,77:3	0|0:8:60:.:0,24,208:0	0|0:4:60:.:0,12,140:0	0|1:10:60:.:96,0,159:0	1|0:6:60:.:55,0,44:0	1|0:7:60:.:112,0,61:4	0|0:9:60:.:0,27,228:0	0|0:7:60:.:0,21,198:0	1|0:9:60:.:119,0,104:0	1|0:7:60:.:81,0,54:0	1|0:3:60:.:59,0,30:0	0|0:3:37:.:0,9,106:0	0|1:6:60:.:88,0,44:0	0|1:5:60:.:88,0,63:0	0|1:9:60:.:84,0,117:3	1|0:5:60:.:104,0,24:0	1|0:5:60:.:89,0,61:0	1|1:8:60:.:212,24,0:0	0|0:6:60:.:0,18,167:0	0|1:5:60:.:85,0,61:0	0|1:8:60:.:32,0,166:3	1|0:4:60:.:82,0,22:0	0|0:3:37:.:0,9,84:0	1|0:6:60:.:45,0,118:3	1|1:3:31:.:81,9,0:0	0|0:3:37:.:0,9,93:0	1|0:8:60:.:40,0,153:0	0|0:6:40:.:0,18,193:0	1|0:7:60:.:46,0,135:0	0|0:5:40:.:0,15,132:0	1|0:5:13:1/1:161,15,0:0	1|0:6:60:.:85,0,97:0	0|1:5:60:.:74,0,63:0	0|1:8:60:.:92,0,105:0	0|0:4:37:.:0,12,117:0	0|1:7:60:.:59,0,120:3	0|0:9:60:.:0,27,253:0
Chr17	65733078	.	G	C	999	.	AC=26;AC1=27;AF=0.289;AF1=0.3037;AN=90;DP=319;DP4=81,123,42,65;FQ=999;MQ=45;NumGenotypesChanged=1;PV4=1,0.2,2e-49,1;R2=0.955;VDB=0.0229	GT:DP:GQ:OG:PL:SP	1|1:8:60:.:198,24,0:0	0|0:1:30:.:0,3,29:0	1|0:6:10:0/0:169,169,169:0	0|0:12:60:.:0,36,255:0	1|0:8:60:.:114,0,77:3	0|0:8:60:.:0,24,212:0	0|0:4:60:.:0,12,139:0	0|0:10:27:.:102,120,255:0	1|0:6:60:.:56,0,73:0	1|0:7:60:.:107,0,61:4	0|0:7:60:.:0,21,191:0	0|0:7:60:.:0,21,196:0	0|0:9:21:.:119,131,232:0	1|0:7:60:.:75,0,63:0	1|0:3:60:.:59,0,28:0	0|0:3:37:.:0,9,105:0	0|1:5:60:.:91,0,21:0	0|0:5:15:.:88,94,156:0	0|1:10:60:.:81,0,136:3	1|0:5:60:.:113,0,24:0	1|0:5:60:.:88,0,63:0	0|0:8:7:.:209,209,209:0	0|0:6:60:.:0,18,171:0	0|1:5:60:.:85,0,57:0	0|1:8:60:.:36,0,169:3	1|0:4:60:.:82,0,22:0	0|0:3:37:.:0,9,91:0	1|0:6:60:.:45,0,121:3	1|0:3:5:.:70,13,7:0	0|0:3:37:.:0,9,86:0	0|0:8:27:.:36,54,191:0	0|0:5:40:.:0,15,171:0	1|0:8:60:.:61,0,135:0	0|0:5:40:.:0,15,125:0	1|0:6:40:.:144,0,13:0	1|0:6:60:.:85,0,97:0	0|1:5:60:.:74,0,65:0	0|1:8:60:.:92,0,110:0	0|0:4:37:.:0,12,116:0	0|1:7:60:.:58,0,122:3	0|0:10:60:.:0,30,255:0
Chr17	65733239	.	T	G	999	.	AC=34;AC1=36;AF=0.378;AF1=0.4042;AN=90;DP=330;DP4=103,91,71,58;FQ=999;MQ=47;NumGenotypesChanged=2;PV4=0.73,1,2.4e-21,1;R2=1.0;VDB=0.0285	GT:DP:GQ:OG:PL:SP	1|1:13:60:.:255,39,0:0	0|0:4:40:.:0,12,123:0	1|1:11:60:.:255,33,0:0	0|0:7:60:.:0,21,179:0	1|0:5:60:.:84,0,57:10	0|0:8:60:.:0,24,231:0	0|0:5:60:.:0,15,148:0	0|1:10:60:.:99,0,167:2	1|0:5:60:.:25,0,115:0	1|0:5:60:1/1:166,15,0:0	0|0:16:60:.:0,48,255:0	0|0:3:37:.:0,9,89:0	1|0:5:60:.:49,0,85:0	1|0:6:60:.:127,0,14:0	1|0:5:60:.:94,0,60:0	0|0:3:37:.:0,9,100:0	0|1:3:60:.:63,0,25:0	0|1:3:60:.:69,0,29:0	0|1:9:60:.:173,0,37:0	1|0:5:60:.:117,0,24:0	1|0:9:60:.:176,0,53:0	1|1:10:60:.:255,30,0:0	0|0:6:60:.:0,18,174:0	0|1:4:60:.:66,0,66:0	0|1:8:60:.:66,0,138:7	1|0:10:60:.:177,0,80:0	0|0:7:60:.:0,21,147:0	1|0:4:60:1/1:125,12,0:0	1|1:7:60:.:213,21,0:0	0|0:7:60:.:0,21,179:0	1|0:5:60:.:21,0,110:0	0|0:4:37:.:0,12,113:0	1|0:7:60:.:48,0,148:0	0|0:8:60:.:0,24,211:0	1|0:8:60:.:111,0,113:0	1|0:7:60:.:95,0,111:0	0|1:7:60:.:85,0,116:0	0|1:5:60:.:57,0,100:4	0|0:4:37:.:0,12,123:0	0|1:3:60:.:32,0,66:0	0|0:7:60:.:0,21,191:0
Chr17	65733453	.	A	G	55.70	.	AC=1;AC1=1;AF=0.011;AF1=0.01163;AN=90;DP=313;DP4=122,186,3,1;FQ=55.7;MQ=48;NumGenotypesChanged=0;PV4=0.31,0.15,0.015,1;R2=0.969;VDB=0.0167	GT:DP:GQ:OG:PL:SP	0|0:10:60:.:0,30,255:0	0|0:2:60:.:0,6,74:0	0|0:14:60:.:0,42,255:0	0|0:10:60:.:0,30,247:0	0|0:6:60:.:0,18,195:0	0|0:3:60:.:0,9,89:0	0|0:6:60:.:0,18,172:0	0|0:8:34:.:0,24,219:0	0|0:7:60:.:0,21,215:0	0|0:7:60:.:0,21,195:0	0|0:15:60:.:0,45,255:0	0|0:3:60:.:0,9,100:0	1|0:6:60:.:102,0,46:4	0|0:8:60:.:0,24,191:0	0|0:3:37:.:0,9,95:0	0|0:4:60:.:0,12,128:0	0|0:4:40:.:0,12,131:0	0|0:2:16:.:0,6,76:0	0|0:9:60:.:0,27,231:0	0|0:7:60:.:0,21,213:0	0|0:10:60:.:0,30,255:0	0|0:9:34:.:0,27,233:0	0|0:8:60:.:0,24,191:0	0|0:4:40:.:0,12,134:0	0|0:12:60:.:0,36,255:0	0|0:3:37:.:0,9,87:0	0|0:5:60:.:0,15,132:0	0|0:6:60:.:0,18,180:0	0|0:10:40:.:0,30,255:0	0|0:3:60:.:0,9,92:0	0|0:6:27:.:0,18,177:0	0|0:6:60:.:0,18,192:0	0|0:8:60:.:0,24,241:0	0|0:6:60:.:0,18,178:0	0|0:7:60:.:0,21,206:0	0|0:2:33:.:0,6,64:0	0|0:3:37:.:0,9,96:0	0|0:7:60:.:0,21,201:0	0|0:5:60:.:0,15,162:0	0|0:5:40:.:0,15,150:0	0|0:5:60:.:0,15,153:0
Chr17	65734066	.	G	A	999	.	AC=41;AC1=40;AF=0.456;AF1=0.4466;AN=90;DP=321;DP4=98,71,79,65;FQ=999;MQ=47;NumGenotypesChanged=2;PV4=0.65,1,8.6e-24,1;R2=0.998;VDB=0.0269	GT:DP:GQ:OG:PL:SP	1|1:13:60:.:255,39,0:0	0|0:9:60:.:0,27,250:0	1|1:9:60:.:235,27,0:0	1|0:6:60:.:60,0,91:0	1|0:7:60:.:61,0,98:0	0|0:7:60:.:0,21,203:0	0|0:6:60:.:0,18,173:0	0|1:5:60:.:24,0,121:0	1|0:14:60:.:130,0,179:7	1|0:3:60:.:57,0,20:0	1|0:9:60:.:116,0,95:0	0|0:6:60:.:0,18,178:0	1|0:11:60:.:135,0,122:0	1|1:5:37:.:113,12,0:0	1|0:9:60:.:124,0,113:7	0|0:5:60:.:0,15,165:0	0|1:6:60:.:54,0,116:4	0|1:5:60:.:82,0,53:10	1|1:16:60:.:255,48,0:0	1|0:1:60:.:39,3,0:0	1|0:7:60:.:78,0,117:0	1|1:6:60:.:189,18,0:0	0|0:5:60:.:0,15,165:0	0|1:3:60:.:26,0,46:0	0|1:7:60:.:70,0,110:0	1|0:5:60:.:54,0,72:4	0|0:5:60:.:0,15,150:0	1|1:8:60:.:222,24,0:0	1|1:9:60:.:238,27,0:0	0|0:6:60:.:0,18,171:0	1|0:3:60:0/0:0,9,99:0	0|0:8:60:.:0,24,228:0	1|0:6:60:.:107,0,56:12	1|0:9:60:.:121,0,119:8	1|0:4:60:.:61,0,62:0	1|0:5:60:.:60,0,95:4	0|1:2:34:0/0:0,6,67:0	1|1:6:60:.:198,18,0:0	0|0:2:14:.:0,6,74:0	0|1:5:60:.:69,0,53:4	0|0:11:60:.:0,33,255:0
Chr17	65734849	.	G	A	999	.	AC=6;AC1=6;AF=0.067;AF1=0.07154;AN=90;DP=379;DP4=183,165,8,17;FQ=999;MQ=48;NumGenotypesChanged=0;PV4=0.061,0.31,1.3e-08,1;R2=0.999;VDB=0.0170	GT:DP:GQ:OG:PL:SP	0|0:10:60:.:0,30,255:0	0|0:5:60:.:0,15,154:0	0|0:12:60:.:0,36,255:0	0|0:10:22:.:0,30,235:0	0|0:4:40:.:0,12,135:0	0|0:6:60:.:0,18,168:0	0|0:5:60:.:0,15,142:0	0|0:10:60:.:0,13,221:0	0|0:17:60:.:0,51,255:0	0|0:12:60:.:0,36,255:0	1|0:9:60:.:136,0,111:0	0|0:6:60:.:0,18,195:0	0|0:12:60:.:0,36,255:0	0|1:6:60:.:69,0,75:0	0|0:3:37:.:0,9,92:0	0|0:7:60:.:0,21,182:0	0|0:6:60:.:0,18,167:0	0|0:4:60:.:0,12,119:0	1|0:12:60:.:148,0,159:0	0|0:3:37:.:0,9,89:0	0|0:13:60:.:0,39,255:0	0|0:11:60:.:0,33,255:0	0|0:4:60:.:0,12,125:0	0|0:8:60:.:0,24,212:0	0|0:11:60:.:0,33,254:0	0|0:7:60:.:0,21,203:0	0|0:4:60:.:0,12,100:0	0|1:8:60:.:84,0,143:0	0|0:12:60:.:0,36,255:0	0|0:6:60:.:0,18,185:0	0|0:4:60:.:0,12,138:0	0|0:9:60:.:0,27,247:0	0|0:8:60:.:0,24,164:0	1|0:3:60:.:97,9,0:0	0|0:11:60:.:0,33,255:0	0|0:7:60:.:0,21,209:0	0|0:1:30:.:0,3,40:0	1|0:4:60:.:70,0,63:0	0|0:4:40:.:0,12,136:0	0|0:7:60:.:0,21,210:0	0|0:10:60:.:0,30,232:0
Chr17	65736074	.	A	G	999	.	AC=18;AC1=19;AF=0.200;AF1=0.2196;AN=90;DP=301;DP4=131,105,25,30;FQ=999;MQ=45;NumGenotypesChanged=1;PV4=0.23,1,0.0076,0.082;R2=0.91;VDB=0.0230	GT:DP:GQ:OG:PL:SP	1|1:8:25:.:198,24,0:0	0|0:3:26:.:0,9,98:0	1|0:11:60:.:132,0,155:0	0|0:7:37:.:0,21,193:0	1|0:5:60:.:60,0,94:0	0|0:6:35:.:0,18,164:0	0|0:5:60:.:0,15,125:0	0|0:8:5:0/1:15,0,172:0	1|0:13:60:.:87,0,191:3	0|0:3:6:.:0,9,110:0	0|0:7:37:.:0,21,207:0	0|0:3:26:.:0,9,101:0	0|0:7:24:.:0,21,204:0	1|0:3:28:.:24,0,57:0	0|0:3:6:.:0,9,106:0	0|0:1:20:.:0,3,28:0	0|1:6:60:.:52,0,86:4	0|0:3:60:.:0,9,107:0	0|1:9:60:.:101,0,107:0	1|0:2:34:.:31,0,17:0	1|0:7:60:.:71,0,116:4	0|0:4:60:.:0,12,121:0	0|0:11:60:.:0,33,242:0	0|1:6:60:.:85,0,78:4	0|0:4:9:.:0,12,113:0	1|0:6:35:.:125,0,19:0	0|0:9:60:.:0,27,237:0	1|0:7:60:.:44,0,124:0	1|0:3:60:.:55,0,30:0	0|0:9:60:.:0,27,236:0	0|0:7:37:.:0,21,173:0	0|0:5:29:.:0,15,155:0	1|0:6:60:.:95,0,51:0	0|0:4:29:.:0,12,116:0	0|0:6:14:.:0,18,164:0	1|0:6:60:.:94,0,91:0	0|0:6:14:.:0,18,165:0	0|0:4:9:.:0,12,140:0	0|0:3:10:.:0,9,109:0	0|1:3:35:.:31,0,55:0	0|0:6:32:.:0,18,161:0
Chr17	65736642	.	G	T	999	.	AC=8;AC1=8;AF=0.089;AF1=0.0943;AN=90;DP=229;DP4=37,157,1,15;FQ=999;MQ=48;NumGenotypesChanged=1;PV4=0.31,0.11,2.5e-06,1;R2=0.994;VDB=0.0228	GT:DP:GQ:OG:PL:SP	0|0:2:21:.:0,6,70:0	0|0:2:60:.:0,6,63:0	0|1:4:60:.:12,0,87:0	0|0:7:60:.:0,21,153:0	0|0:2:24:.:0,6,75:0	0|0:5:60:.:0,15,141:0	0|0:6:60:.:0,18,151:0	0|1:3:60:.:59,0,30:0	0|0:7:40:.:0,21,187:0	0|0:4:30:.:0,12,114:0	0|0:8:60:.:0,24,201:0	0|0:1:60:.:0,3,31:0	1|0:7:60:.:59,0,84:0	0|0:2:24:.:0,6,70:0	0|0:4:30:.:0,12,97:0	0|0:5:60:.:0,15,139:0	0|0:2:24:.:0,6,64:0	0|1:2:60:.:71,6,0:0	0|0:6:35:.:0,18,149:0	0|0:4:30:.:0,12,116:0	0|0:5:33:.:0,15,161:0	1|1:3:60:0/1:92,9,0:0	0|0:2:60:.:0,6,69:0	0|0:4:30:.:0,12,119:0	0|0:5:33:.:0,15,122:0	0|0:1:21:.:0,3,39:0	0|0:3:60:.:0,9,96:0	0|0:3:27:.:0,9,111:0	0|1:4:32:.:27,0,92:0	0|0:5:60:.:0,15,143:0	1|0:4:60:.:109,12,0:0	0|0:4:60:.:0,12,128:0	0|0:9:60:.:0,27,217:0	0|0:6:60:.:0,18,179:0	0|0:3:27:.:0,9,108:0	0|0:7:40:.:0,21,214:0	0|0:7:40:.:0,21,193:0	0|0:2:24:.:0,6,73:0	0|0:4:32:.:0,12,129:0	0|0:2:24:.:0,6,67:0	0|0:5:60:.:0,15,140:0
Chr17	65736909	.	T	C	999	.	AC=7;AC1=7;AF=0.078;AF1=0.08518;AN=90;DP=269;DP4=143,96,19,10;FQ=999;MQ=48;NumGenotypesChanged=0;PV4=0.69,1,1.2e-05,1;R2=0.998;VDB=0.0278	GT:DP:GQ:OG:PL:SP	0|0:9:60:.:0,27,227:0	0|0:7:60:.:0,21,209:0	0|0:4:40:.:0,12,130:0	1|0:11:60:.:155,0,89:0	0|0:4:40:.:0,12,141:0	0|0:8:60:.:0,24,209:0	0|0:7:60:.:0,21,201:0	0|0:5:60:.:0,15,166:0	0|0:4:40:.:0,12,127:0	0|0:10:60:.:0,30,255:0	1|0:6:60:.:87,0,90:0	0|0:7:60:.:0,21,193:0	0|0:6:60:.:0,4,142:0	0|1:2:22:.:75,6,0:0	0|0:2:34:.:0,6,67:0	0|0:4:60:.:0,12,117:0	0|0:4:40:.:0,12,116:0	0|0:1:60:.:0,3,26:0	1|0:5:60:.:60,0,75:10	0|0:2:34:.:0,6,77:0	0|0:2:34:.:0,6,75:0	0|0:4:60:.:0,12,116:0	0|0:7:60:.:0,21,205:0	0|0:3:37:.:0,9,104:0	0|0:6:60:.:0,18,171:0	0|0:6:60:.:0,18,164:0	0|0:6:60:.:0,18,187:0	0|1:11:60:.:96,0,172:0	0|0:3:37:.:0,9,94:0	0|0:4:60:.:0,12,130:0	0|0:7:60:.:0,21,164:0	0|0:8:60:.:0,24,229:0	0|0:6:40:.:0,15,157:0	1|0:11:60:.:136,0,153:0	0|0:5:40:.:0,15,156:0	0|0:6:60:.:0,18,186:0	0|0:7:60:.:0,21,175:0	1|0:11:60:.:112,0,164:0	0|0:4:40:.:0,12,119:0	0|0:4:40:.:0,12,128:0	0|0:8:60:.:0,24,225:0
Chr17	65737072	.	C	T	999	.	AC=48;AC1=48;AF=0.533;AF1=0.5282;AN=90;DP=354;DP4=92,73,98,84;FQ=999;MQ=47;NumGenotypesChanged=4;PV4=0.75,0.29,7.4e-48,1;R2=0.996;VDB=0.0270	GT:DP:GQ:OG:PL:SP	0|0:13:60:.:0,39,255:0	1|1:11:60:.:255,33,0:0	0|0:7:40:.:0,21,187:0	0|1:11:60:.:77,0,200:3	0|1:9:60:.:172,0,45:0	1|1:7:60:.:197,21,0:0	1|1:4:60:.:131,12,0:0	1|0:7:60:.:54,0,139:0	0|1:9:60:.:57,0,165:3	0|1:15:60:.:121,0,189:6	0|1:1:60:1/1:41,3,0:0	1|1:9:60:.:250,27,0:0	0|1:6:60:.:91,0,95:0	0|0:6:37:.:0,18,189:0	0|1:3:60:.:63,0,30:0	1|1:5:10:.:156,15,0:0	1|0:3:60:.:30,0,65:0	1|0:2:40:1/1:70,6,0:0	0|0:9:60:.:0,27,243:0	0|1:3:60:.:30,0,47:0	0|1:4:60:0/0:0,12,140:0	0|0:5:60:.:0,15,170:0	1|1:7:60:.:207,21,0:0	1|0:7:60:.:84,0,120:0	1|0:7:60:.:47,0,123:0	0|1:11:60:.:126,0,128:6	1|1:7:60:.:211,21,0:0	0|0:6:37:.:0,18,186:0	0|0:9:60:.:0,27,222:0	1|1:10:60:.:255,30,0:0	0|1:13:60:.:185,0,115:2	1|1:6:60:.:178,18,0:0	0|1:6:60:.:72,0,97:0	0|1:10:60:.:195,0,10:0	0|1:5:60:.:82,0,63:0	0|1:8:60:.:114,0,96:4	1|0:3:40:0/0:0,9,99:0	0|0:17:60:.:0,51,255:0	1|0:4:60:.:69,0,28:0	1|0:6:60:.:23,0,156:0	1|1:11:60:.:255,33,0:0
Chr17	65737884	.	C	T	999	.	AC=43;AC1=42;AF=0.478;AF1=0.4636;AN=90;DP=349;DP4=94,87,95,68;FQ=999;MQ=47;NumGenotypesChanged=2;PV4=0.28,1,3.6e-31,1;R2=0.988;VDB=0.0232	GT:DP:GQ:OG:PL:SP	1|1:12:60:.:255,36,0:0	0|0:5:60:.:0,15,156:0	1|1:13:60:.:255,39,0:0	1|0:10:60:.:134,0,123:0	1|0:7:60:.:133,0,43:0	0|0:8:60:.:0,24,226:0	0|0:6:60:.:0,18,180:0	0|1:8:60:.:111,0,77:8	1|0:13:60:.:145,0,133:15	1|0:5:60:.:55,0,90:0	1|0:12:60:.:108,0,189:0	0|0:8:60:.:0,24,233:0	1|0:7:60:.:79,0,129:4	1|1:5:33:.:154,15,0:0	1|0:1:60:.:39,3,0:0	1|0:3:1:0/0:0,9,109:0	0|1:3:10:0/0:0,9,110:0	0|1:6:60:.:120,0,60:0	1|1:9:60:.:218,27,0:0	1|0:3:60:.:69,0,30:0	1|0:3:60:.:32,0,70:0	1|1:5:60:.:158,15,0:0	0|0:8:60:.:0,24,219:0	0|1:9:60:.:143,0,112:0	0|1:12:60:.:145,0,152:0	1|0:9:60:.:72,0,167:0	0|0:11:60:.:0,33,251:0	1|1:6:37:.:181,18,0:0	1|1:5:33:.:144,15,0:0	0|0:7:60:.:0,21,203:0	1|0:7:60:.:79,0,113:0	0|0:12:60:.:0,36,255:0	1|0:5:60:.:50,0,86:0	1|0:7:60:.:100,0,72:0	1|0:9:60:.:150,0,73:3	1|0:12:60:.:160,0,164:2	0|1:6:60:.:64,0,113:0	1|1:7:40:.:217,21,0:0	0|1:9:60:.:99,0,139:7	0|1:7:60:.:156,0,19:0	0|0:8:60:.:0,24,234:0
Chr17	65737959	.	T	C	999	.	AC=41;AC1=41;AF=0.456;AF1=0.4503;AN=90;DP=290;DP4=76,78,61,65;FQ=999;MQ=44;NumGenotypesChanged=2;PV4=0.9,0.32,1.1e-65,1;R2=0.982;VDB=0.0248	GT:DP:GQ:OG:PL:SP	1|1:9:60:.:237,27,0:0	0|0:4:60:.:0,12,125:0	1|1:3:28:.:104,9,0:0	1|0:7:60:.:87,0,88:3	1|0:6:60:.:116,0,54:3	0|0:5:60:.:0,15,174:0	0|0:3:60:.:0,9,102:0	0|1:8:60:.:88,0,112:0	1|0:6:60:.:52,0,95:4	1|0:13:60:.:97,0,214:0	1|0:8:60:.:91,0,147:0	0|0:12:60:.:0,36,255:0	1|0:9:60:.:141,0,42:0	1|1:2:11:.:69,6,0:0	1|0:2:60:.:28,0,31:0	1|0:1:1:0/0:0,3,26:0	0|0:3:8:.:0,9,111:0	0|1:2:60:1/1:74,6,0:0	1|1:6:60:.:169,18,0:0	1|0:4:60:.:21,0,92:0	1|0:3:60:.:25,0,65:0	1|1:3:60:.:101,9,0:0	0|0:7:60:.:0,21,172:0	0|1:2:60:.:20,0,26:0	0|1:9:60:.:100,0,136:3	1|0:6:25:.:7,0,137:0	0|0:7:60:.:0,21,197:0	1|1:10:60:.:242,30,0:0	1|1:6:60:.:166,18,0:0	0|0:6:60:.:0,18,187:0	1|0:9:60:.:80,0,139:0	0|0:5:60:.:0,15,162:0	1|0:9:60:.:107,0,105:3	1|0:9:60:.:149,0,93:4	1|0:8:60:.:106,0,75:3	1|0:5:60:.:59,0,75:0	0|1:4:60:.:55,0,62:0	1|1:3:60:.:111,9,0:0	0|1:7:60:.:128,0,14:0	0|1:7:60:.:103,0,49:0	0|0:5:60:.:0,15,165:0
Chr17	65737960	.	G	A	999	.	AC=34;AC1=33;AF=0.378;AF1=0.3654;AN=90;DP=288;DP4=85,90,51,53;FQ=999;MQ=44;NumGenotypesChanged=3;PV4=1,0.24,3.8e-68,1;R2=0.978;VDB=0.0237	GT:DP:GQ:OG:PL:SP	1|1:9:60:.:237,27,0:0	0|0:4:60:.:0,12,123:0	1|1:3:27:.:104,9,0:0	0|0:7:60:.:0,21,191:0	1|0:6:60:.:114,0,54:3	0|0:6:60:.:0,18,185:0	0|0:3:60:.:0,9,104:0	0|1:8:60:.:96,0,115:0	1|0:6:60:.:70,0,98:4	1|0:13:60:.:99,0,217:0	0|0:8:60:.:0,24,240:0	0|0:10:60:.:0,30,255:0	1|0:10:60:.:155,0,64:0	1|0:2:10:0/0:0,6,68:0	1|0:2:60:.:30,0,33:0	1|0:1:1:0/0:0,3,23:0	0|0:3:8:.:0,9,111:0	0|1:2:60:1/1:68,6,0:0	0|1:6:60:.:105,0,52:4	1|0:4:60:.:25,0,96:0	1|0:3:60:.:28,0,66:0	1|1:3:60:.:102,9,0:0	0|0:7:60:.:0,21,179:0	0|1:2:60:.:29,0,29:0	0|1:8:60:.:105,0,118:0	1|0:6:24:.:7,0,139:0	0|0:6:60:.:0,18,184:0	1|0:10:60:.:141,0,102:2	1|1:6:40:.:167,18,0:0	0|0:6:60:.:0,18,191:0	1|0:9:60:.:80,0,138:0	0|0:5:60:.:0,15,164:0	1|0:10:60:.:100,0,127:0	0|0:9:60:.:0,27,228:0	1|0:8:60:.:106,0,77:3	1|0:5:60:.:59,0,87:0	0|1:4:60:.:55,0,59:0	0|1:3:60:.:28,0,73:0	0|1:7:60:.:135,0,14:0	0|1:7:60:.:107,0,51:0	0|0:5:60:.:0,15,167:0
Chr17	65738432	.	T	G	87.70	.	AC=1;AC1=1;AF=0.011;AF1=0.01156;AN=90;DP=321;DP4=142,169,3,2;FQ=87.7;MQ=49;NumGenotypesChanged=0;PV4=0.66,1,0.031,0.091;R2=0.966;VDB=0.0401	GT:DP:GQ:OG:PL:SP	0|0:8:60:.:0,24,227:0	0|0:3:18:.:0,9,94:0	0|0:13:60:.:0,39,255:0	0|0:12:60:.:0,36,255:0	0|0:9:60:.:0,27,241:0	0|0:9:60:.:0,27,249:0	0|0:7:60:.:0,21,205:0	0|0:12:60:.:0,36,255:0	0|0:8:60:.:0,24,216:0	0|0:11:60:.:0,33,255:0	0|0:10:60:.:0,30,250:0	0|0:6:60:.:0,18,183:0	0|0:9:60:.:0,27,224:0	0|0:6:60:.:0,18,185:0	0|0:3:40:.:0,9,84:0	1|0:10:60:.:134,0,122:3	0|0:2:21:.:0,6,66:0	0|0:2:60:.:0,6,78:0	0|0:13:60:.:0,39,255:0	0|0:3:60:.:0,9,98:0	0|0:6:60:.:0,18,190:0	0|0:8:60:.:0,24,216:0	0|0:7:60:.:0,21,190:0	0|0:6:40:.:0,18,185:0	0|0:4:40:.:0,12,109:0	0|0:8:60:.:0,24,227:0	0|0:5:24:.:0,15,148:0	0|0:9:60:.:0,27,239:0	0|0:6:60:.:0,18,190:0	0|0:3:35:.:0,9,105:0	0|0:6:60:.:0,18,156:0	0|0:8:60:.:0,24,237:0	0|0:4:60:.:0,12,138:0	0|0:4:24:.:0,12,128:0	0|0:5:60:.:0,15,169:0	0|0:5:60:.:0,15,145:0	0|0:5:60:.:0,15,156:0	0|0:5:60:.:0,15,161:0	0|0:4:60:.:0,12,119:0	0|0:6:60:.:0,18,191:0	0|0:5:40:.:0,15,161:0
Chr17	65738770	.	TC	T	999	.	AC=33;AC1=27;AF=0.367;AF1=0.3034;AN=90;DP=268;DP4=107,44,36,24;FQ=999;INDEL;MQ=48;NumGenotypesChanged=11;PV4=0.14,5.4e-09,1,1;R2=0.877;VDB=0.0284	GT:DP:GQ:OG:PL:SP	1|1:4:18:.:103,12,0:0	0|0:5:60:.:0,15,152:0	1|1:3:18:.:78,9,0:0	0|0:7:60:0/1:4,0,138:0	1|0:10:60:.:107,0,128:0	0|0:9:60:.:0,27,234:0	0|0:5:60:.:0,15,142:0	0|1:1:60:0/0:0,3,40:0	1|0:9:60:.:81,0,176:0	1|0:11:60:.:105,0,127:11	0|0:1:60:.:0,3,40:0	0|0:8:60:.:0,24,225:0	1|0:5:40:.:25,0,104:0	1|0:1:7:0/0:0,3,31:0	1|0:1:32:.:26,3,0:0	0|0:3:60:.:0,9,94:0	0|1:0:9:0/0:0,0,0:0	0|1:2:33:0/0:0,6,52:0	1|0:2:5:0/0:0,6,57:0	1|0:0:9:0/0:0,0,0:0	1|0:3:35:.:27,0,71:0	1|1:1:60:0/1:27,3,0:0	0|0:5:60:.:0,15,140:0	0|1:5:60:.:58,0,87:0	0|1:5:60:.:48,0,90:0	1|0:4:60:.:53,0,42:0	0|0:5:60:.:0,15,158:0	1|0:8:6:0/0:0,4,139:0	0|1:6:13:.:93,0,22:0	0|0:4:60:.:0,12,140:0	1|0:7:60:.:31,0,116:0	0|0:5:60:.:0,15,165:0	1|0:6:6:0/0:0,4,140:0	0|0:2:60:.:0,6,65:0	1|0:8:60:.:72,0,83:0	1|0:5:60:.:91,0,16:0	0|0:3:3:.:0,9,111:0	0|1:4:23:.:14,0,74:0	0|1:6:60:.:49,0,86:0	0|1:5:60:.:80,0,17:0	0|0:6:60:.:0,18,175:0
Chr17	65739334	.	G	A	999	.	AC=48;AC1=48;AF=0.533;AF1=0.5382;AN=90;DP=279;DP4=46,72,74,74;FQ=999;MQ=46;NumGenotypesChanged=4;PV4=0.083,0.27,8.2e-24,1;R2=1.0;VDB=0.0299	GT:DP:GQ:OG:PL:SP	0|0:8:60:.:0,24,195:0	1|1:6:60:.:174,18,0:0	0|0:5:60:.:0,15,150:0	0|1:4:60:.:55,0,49:0	0|1:7:60:.:47,0,107:8	1|1:2:60:.:74,6,0:0	1|1:3:60:.:113,9,0:0	1|0:4:60:.:61,0,47:0	0|1:7:60:.:41,0,124:4	0|1:8:60:.:41,0,153:0	0|1:8:60:.:68,0,135:3	1|1:4:60:.:118,12,0:0	0|1:12:60:.:155,0,147:0	0|0:3:60:.:0,9,93:0	0|1:2:60:0/0:0,6,64:0	1|1:6:60:.:160,18,0:0	1|0:9:60:.:139,0,74:3	1|0:6:60:.:88,0,71:4	0|0:6:60:.:0,18,185:0	0|1:4:60:.:64,0,59:0	0|1:10:60:.:153,0,108:2	0|0:13:60:.:0,39,255:0	1|1:5:60:.:143,15,0:0	1|0:1:60:.:0,3,39:0	1|0:4:60:.:75,0,26:0	0|1:4:60:.:19,0,82:0	1|1:3:60:.:103,9,0:0	0|0:5:60:.:0,15,149:0	0|0:3:60:.:0,9,74:0	1|1:7:60:.:195,21,0:0	0|1:7:60:.:108,0,84:3	1|1:5:60:.:137,15,0:0	0|1:1:60:1/1:25,3,0:0	0|1:7:60:.:92,0,125:0	0|1:6:60:.:88,0,92:0	0|1:4:60:.:97,0,29:0	1|0:5:60:.:64,0,91:0	0|0:1:60:0/1:0,3,32:0	1|0:9:60:.:108,0,99:3	1|0:3:60:1/1:109,9,0:0	1|1:2:60:.:64,6,0:0
Chr17	65739829	.	C	T	999	.	AC=49;AC1=47;AF=0.544;AF1=0.5248;AN=90;DP=225;DP4=46,53,60,60;FQ=999;MQ=46;NumGenotypesChanged=4;PV4=0.68,0.48,1.8e-13,1;R2=0.965;VDB=0.0263	GT:DP:GQ:OG:PL:SP	0|0:4:26:.:0,12,128:0	1|1:4:60:.:125,12,0:0	0|0:5:32:.:0,15,163:0	0|1:7:60:.:158,0,18:0	0|1:4:60:.:27,0,83:0	1|1:6:60:.:182,18,0:0	1|1:5:60:.:150,15,0:0	1|0:3:60:.:69,0,27:0	0|1:8:60:.:37,0,154:3	0|1:3:60:.:32,0,51:0	0|1:3:60:0/0:0,9,92:0	1|1:3:60:.:109,9,0:0	0|1:5:60:.:74,0,59:0	0|0:2:23:.:0,6,69:0	0|1:2:60:.:19,0,33:0	1|1:2:60:.:64,6,0:0	1|0:2:60:.:28,0,33:0	1|0:3:60:.:30,0,68:0	0|0:8:40:.:0,24,231:0	0|1:2:60:.:33,0,33:0	0|1:5:60:0/0:0,15,155:0	0|0:4:60:.:0,12,122:0	1|1:0:60:0/1:0,0,0:0	1|0:6:60:.:80,0,78:0	1|0:3:60:.:58,0,27:0	0|1:5:31:.:114,0,14:0	1|1:6:60:.:185,18,0:0	1|0:4:3:.:18,0,97:0	0|0:4:29:.:0,12,130:0	1|1:5:60:.:139,15,0:0	0|1:4:60:.:41,0,56:5	1|1:8:60:.:224,24,0:0	0|1:6:60:.:87,0,86:0	0|1:10:60:.:161,0,94:0	0|1:3:60:.:32,0,65:0	0|1:4:6:1/1:98,12,0:0	1|0:5:60:.:37,0,99:0	0|0:6:35:.:0,18,177:0	1|0:3:40:.:65,0,24:0	1|0:4:60:.:63,0,52:0	1|1:4:60:.:107,12,0:0
Chr17	65740030	.	AAGGA	AAGGAGGA	999	.	AC=49;AC1=48;AF=0.544;AF1=0.5379;AN=90;DP=300;DP4=76,51,84,70;FQ=999;INDEL;MQ=48;NumGenotypesChanged=0;PV4=0.4,1,7.2e-06,1;R2=0.998;VDB=0.0293	GT:DP:GQ:OG:PL:SP	0|0:8:60:.:0,24,255:0	1|1:6:60:.:213,18,0:0	0|0:4:60:.:0,12,176:0	0|1:11:60:.:199,0,172:0	0|1:4:60:.:71,0,80:0	1|1:4:60:.:175,12,0:0	1|1:9:60:.:255,27,0:0	1|0:5:60:.:157,0,35:0	0|1:10:60:.:155,0,178:0	0|1:6:60:.:119,0,109:4	0|1:9:60:.:159,0,147:7	1|1:4:60:.:165,12,0:0	0|1:9:60:.:165,0,102:0	0|0:3:16:.:0,9,125:0	0|1:2:60:.:44,0,44:0	1|1:5:60:.:202,15,0:0	1|0:4:60:.:38,0,130:0	1|0:4:60:.:129,0,38:0	0|0:8:32:.:0,24,255:0	0|1:0:60:.:0,0,0:0	0|1:8:60:.:121,0,160:4	0|0:10:60:.:0,30,255:0	1|1:3:60:.:141,9,0:0	1|0:6:60:.:103,0,124:0	1|0:3:60:.:41,0,89:0	0|1:5:60:.:30,0,161:0	1|1:10:60:.:255,30,0:0	0|1:5:28:.:35,0,160:0	0|0:9:60:.:0,27,255:0	1|1:4:60:.:176,12,0:0	0|1:5:60:.:126,0,58:0	1|1:8:60:.:255,24,0:0	0|1:7:60:.:106,0,107:0	0|1:7:60:.:144,0,117:0	0|1:5:60:.:84,0,127:0	0|1:1:60:.:0,3,50:0	1|0:8:60:.:93,0,157:0	0|0:5:22:.:0,15,218:0	1|0:8:60:.:127,0,154:0	1|0:5:60:.:14,0,168:0	1|1:5:60:.:161,15,0:0
Chr17	65740106	.	T	A	999	.	AC=55;AC1=57;AF=0.611;AF1=0.6344;AN=90;DP=251;DP4=51,36,82,68;FQ=999;MQ=45;NumGenotypesChanged=4;PV4=0.59,1,1.6e-28,0.42;R2=0.989;VDB=0.0272	GT:DP:GQ:OG:PL:SP	0|0:6:35:.:0,18,167:0	1|1:3:60:.:86,9,0:0	0|0:4:32:.:0,12,115:0	1|1:4:60:.:127,12,0:0	0|1:6:60:.:117,0,43:3	1|1:6:60:.:175,18,0:0	1|1:4:60:.:124,12,0:0	1|0:8:60:.:141,0,58:7	0|1:8:60:.:42,0,143:4	0|1:5:60:.:100,0,60:0	1|1:5:60:.:139,15,0:0	1|1:4:60:.:139,12,0:0	0|1:4:60:.:93,0,18:0	0|1:4:60:.:17,0,90:0	0|1:1:60:.:0,3,34:0	1|1:2:60:.:66,6,0:0	1|0:3:12:1/1:98,9,0:0	1|0:1:60:1/1:35,3,0:0	0|1:11:60:.:92,0,142:6	0|1:2:15:1/1:76,6,0:0	0|1:9:60:.:76,0,143:0	0|0:7:60:.:0,21,169:0	1|1:6:60:.:167,18,0:0	1|0:6:60:.:66,0,61:0	1|0:8:60:.:101,0,102:0	0|1:2:40:.:33,0,22:0	1|1:9:60:.:224,27,0:0	0|1:4:60:.:53,0,55:5	0|0:4:32:.:0,12,128:0	1|1:3:60:.:96,9,0:0	0|1:1:60:.:0,3,37:0	1|1:4:60:.:130,12,0:0	0|1:3:60:.:27,0,42:0	1|1:5:60:.:153,15,0:0	0|1:4:10:1/1:128,12,0:0	0|1:6:60:.:87,0,56:0	1|0:3:60:.:23,0,48:0	1|0:4:60:.:64,0,60:0	1|0:3:60:.:27,0,70:0	1|0:7:60:.:100,0,88:3	1|1:8:60:.:195,24,0:0
Chr17	65740182	.	C	T	999	.	AC=48;AC1=49;AF=0.533;AF1=0.5402;AN=90;DP=313;DP4=64,81,67,91;FQ=999;MQ=45;NumGenotypesChanged=2;PV4=0.82,0.05,6.1e-42,1;R2=1.0;VDB=0.0263	GT:DP:GQ:OG:PL:SP	0|0:7:60:.:0,21,196:0	1|1:3:60:.:80,9,0:0	0|0:7:60:.:0,21,197:0	0|1:8:60:.:63,0,141:0	0|1:5:60:.:89,0,58:0	1|1:3:60:.:82,9,0:0	1|1:4:60:.:125,12,0:0	1|0:7:60:.:147,0,47:4	0|1:13:60:.:27,0,219:3	0|1:3:60:.:26,0,65:0	0|1:12:60:.:131,0,175:0	1|1:5:60:.:150,15,0:0	0|1:8:60:.:142,0,48:0	0|0:5:60:.:0,15,163:0	0|1:1:60:1/1:39,3,0:0	1|1:6:60:.:170,18,0:0	1|0:2:60:1/1:74,6,0:0	1|0:5:60:.:54,0,94:4	0|0:11:60:.:0,33,255:0	0|1:3:60:.:29,0,62:0	0|1:9:60:.:109,0,128:0	0|0:16:60:.:0,48,255:0	1|1:6:60:.:169,18,0:0	1|0:3:60:.:30,0,69:0	1|0:5:60:.:77,0,61:0	0|1:3:60:.:27,0,61:0	1|1:8:60:.:226,24,0:0	0|0:5:60:.:0,15,130:0	0|0:12:60:.:0,36,255:0	1|1:2:60:.:46,6,0:0	0|1:2:60:.:28,0,28:0	1|1:7:60:.:208,21,0:0	0|1:4:60:.:51,0,58:5	0|1:5:60:.:86,0,37:0	0|1:7:60:.:84,0,110:3	0|1:7:60:.:121,0,51:0	1|0:5:60:.:52,0,88:0	0|0:8:60:.:0,24,236:0	1|0:3:60:.:28,0,60:0	1|0:6:60:.:109,0,53:0	1|1:10:60:.:247,30,0:0
Chr17	65740247	.	G	C	999	.	AC=48;AC1=45;AF=0.533;AF1=0.4963;AN=90;DP=327;DP4=68,91,70,83;FQ=999;MQ=46;NumGenotypesChanged=4;PV4=0.65,0.1,4.3e-37,0.34;R2=1.0;VDB=0.0318	GT:DP:GQ:OG:PL:SP	0|0:10:60:.:0,30,255:0	1|1:4:60:.:130,12,0:0	0|0:8:60:.:0,24,229:0	0|1:9:60:.:120,0,107:7	0|1:9:60:.:132,0,102:0	1|1:6:60:.:176,18,0:0	1|1:3:60:.:89,9,0:0	1|0:6:60:.:121,0,55:0	0|1:15:60:.:197,0,174:0	0|1:8:60:.:90,0,97:8	0|1:11:60:.:149,0,126:2	1|1:3:60:.:92,9,0:0	0|1:13:60:.:210,0,94:3	0|0:10:60:.:0,30,249:0	0|1:4:60:0/0:0,12,121:0	1|1:4:60:.:137,12,0:0	1|0:3:60:.:57,0,30:0	1|0:3:60:.:29,0,68:0	0|0:14:60:.:0,39,255:0	0|1:1:60:0/0:0,3,39:0	0|1:9:60:.:104,0,136:0	0|0:19:60:.:0,57,255:0	1|1:4:60:.:132,12,0:0	1|0:6:60:.:77,0,80:4	1|0:7:60:.:54,0,135:0	0|1:6:60:.:76,0,70:0	1|1:2:60:.:62,6,0:0	0|0:1:60:.:0,3,34:0	0|0:4:60:.:0,12,102:0	1|1:5:60:.:134,15,0:0	0|1:5:60:.:93,0,36:0	1|1:10:60:.:255,30,0:0	0|1:1:60:0/0:0,3,35:0	0|1:3:60:.:4,0,67:0	0|1:5:60:.:52,0,86:0	0|1:2:60:0/0:0,6,72:0	1|0:7:60:.:77,0,94:0	0|0:8:60:.:0,24,233:0	1|0:3:60:.:63,0,31:0	1|0:6:60:.:52,0,116:0	1|1:10:60:.:217,14,0:0
Chr17	65740451	.	A	G	999	.	AC=55;AC1=55;AF=0.611;AF1=0.6096;AN=90;DP=217;DP4=25,53,39,88;FQ=999;MQ=41;NumGenotypesChanged=7;PV4=0.88,1,1.4e-24,1;R2=0.995;VDB=0.0276	GT:DP:GQ:OG:PL:SP	0|0:4:29:.:0,12,135:0	1|1:1:60:.:39,3,0:0	0|0:7:40:.:0,21,193:0	1|1:5:60:.:123,15,0:0	0|1:7:60:.:53,0,80:0	1|1:4:60:.:93,12,0:0	1|1:3:60:.:68,9,0:0	1|0:2:60:1/1:60,6,0:0	0|1:7:60:.:33,0,111:0	0|1:2:60:.:18,0,33:0	1|1:11:60:.:200,33,0:0	1|1:3:60:.:71,9,0:0	0|1:13:60:.:179,0,92:0	0|1:7:60:.:84,0,113:0	0|1:7:60:.:62,0,97:0	1|1:3:60:.:76,9,0:0	1|0:3:60:.:50,0,28:0	1|0:7:60:.:82,0,79:4	0|1:9:60:.:66,0,138:0	0|1:2:60:0/0:0,6,68:0	0|1:6:60:.:66,0,56:4	0|0:12:60:.:0,36,255:0	1|1:2:60:.:58,6,0:0	1|0:3:60:.:19,0,23:0	1|0:3:60:.:28,0,59:0	0|1:1:18:1/1:17,3,0:0	1|1:2:60:.:71,6,0:0	0|1:1:40:.:0,3,25:0	0|0:2:26:.:0,6,59:0	1|1:0:60:0/1:0,0,0:0	0|1:1:60:1/1:37,3,0:0	1|1:6:60:.:129,18,0:0	0|1:1:60:.:0,3,41:0	1|1:1:60:.:41,3,0:0	0|1:3:60:.:16,0,65:0	0|1:2:60:.:29,0,34:0	1|0:1:18:1/1:33,3,0:0	1|0:3:12:1/1:88,9,0:0	1|0:2:60:.:19,0,30:0	1|0:1:60:.:0,3,29:0	1|1:6:60:.:155,18,0:0
Chr17	65740477	.	C	T	999	.	AC=48;AC1=47;AF=0.533;AF1=0.5253;AN=90;DP=187;DP4=15,58,30,73;FQ=999;MQ=39;NumGenotypesChanged=9;PV4=0.22,0.028,3.4e-41,1;R2=0.982;VDB=0.0255	GT:DP:GQ:OG:PL:SP	0|0:3:60:.:0,9,87:0	1|1:1:60:.:27,3,0:0	0|0:5:60:.:0,15,150:0	0|1:5:60:.:9,0,111:0	0|1:2:60:1/1:47,6,0:0	1|1:2:60:.:47,6,0:0	1|1:3:60:.:73,9,0:0	1|0:5:60:.:66,0,13:0	0|1:8:60:.:50,0,109:0	0|1:3:60:.:42,0,30:0	0|1:10:60:.:84,0,85:0	1|1:3:60:.:56,9,0:0	0|1:10:60:.:128,0,66:3	0|0:4:60:.:0,12,115:0	0|1:5:60:.:31,0,81:0	1|1:2:60:.:45,6,0:0	1|0:2:60:.:19,0,32:0	1|0:9:60:.:60,0,89:8	0|0:6:60:.:0,18,163:0	0|1:2:60:.:24,0,30:0	0|1:6:60:.:92,0,19:0	0|0:9:60:.:0,27,237:0	1|1:2:60:.:45,6,0:0	1|0:2:22:1/1:27,6,0:0	1|0:3:60:.:5,0,61:0	0|1:1:23:1/1:30,3,0:0	1|1:0:60:0/1:0,0,0:0	0|0:1:40:0/1:0,3,34:0	0|0:2:40:.:0,6,63:0	1|1:0:60:0/1:0,0,0:0	0|1:2:4:1/1:58,6,0:0	1|1:6:60:.:123,18,0:0	0|1:0:31:.:0,0,0:0	0|1:0:60:.:0,0,0:0	0|1:2:60:.:19,0,31:0	0|1:2:60:0/0:0,6,70:0	1|0:1:60:.:0,3,31:0	0|0:1:60:0/1:0,3,39:0	1|0:3:60:.:16,0,59:0	1|0:1:60:.:0,3,33:0	1|1:6:60:.:134,18,0:0
Chr17	65740483	.	G	A	999	.	AC=48;AC1=49;AF=0.533;AF1=0.5393;AN=90;DP=178;DP4=17,52,28,71;FQ=999;MQ=38;NumGenotypesChanged=11;PV4=0.72,0.065,1.4e-39,1;R2=0.982;VDB=0.0240	GT:DP:GQ:OG:PL:SP	0|0:1:60:0/1:0,3,33:0	1|1:1:60:.:27,3,0:0	0|0:5:60:.:0,15,153:0	0|1:7:60:.:3,0,140:0	0|1:3:60:.:49,0,19:0	1|1:2:60:.:47,6,0:0	1|1:3:60:.:66,9,0:0	1|0:6:60:.:112,0,15:0	0|1:7:60:.:56,0,105:0	0|1:3:60:.:44,0,30:0	0|1:9:60:.:86,0,64:0	1|1:2:60:.:28,6,0:0	0|1:12:60:.:134,0,110:3	0|0:5:60:.:0,15,149:0	0|1:5:60:.:31,0,79:0	1|1:2:60:.:45,6,0:0	1|0:2:60:.:19,0,33:0	1|0:7:60:.:73,0,60:4	0|0:5:60:.:0,15,151:0	0|1:2:60:.:24,0,29:0	0|1:6:60:.:96,0,15:0	0|0:9:60:.:0,27,237:0	1|1:2:60:.:45,6,0:0	1|0:2:22:1/1:27,6,0:0	1|0:3:60:.:22,0,56:0	0|1:1:23:1/1:30,3,0:0	1|1:0:60:0/1:0,0,0:0	0|0:1:40:0/1:0,3,38:0	0|0:1:40:0/1:0,3,39:0	1|1:0:60:0/1:0,0,0:0	0|1:3:4:1/1:79,9,0:0	1|1:6:60:.:95,18,0:0	0|1:0:31:.:0,0,0:0	0|1:0:60:.:0,0,0:0	0|1:1:60:1/1:25,3,0:0	0|1:1:60:.:0,3,41:0	1|0:1:60:.:0,3,35:0	0|0:1:60:0/1:0,3,41:0	1|0:4:60:.:13,0,79:0	1|0:1:60:.:0,3,38:0	1|1:4:60:.:93,12,0:0
Chr17	65740534	.	C	T	999	.	AC=13;AC1=12;AF=0.144;AF1=0.1381;AN=90;DP=194;DP4=43,102,19,28;FQ=999;MQ=44;NumGenotypesChanged=4;PV4=0.21,0.0055,2.1e-10,1;R2=0.748;VDB=0.0150	GT:DP:GQ:OG:PL:SP	0|0:1:60:.:0,3,40:0	0|0:3:8:.:0,9,80:0	0|0:7:60:.:0,21,200:0	0|0:3:60:.:0,9,100:0	0|0:11:60:.:0,33,228:0	0|1:1:25:.:27,3,0:0	1|0:0:3:0/0:0,0,0:0	0|0:8:60:.:0,24,223:0	0|1:9:60:.:59,0,118:0	0|0:2:7:.:0,6,69:0	0|0:10:60:.:0,30,234:0	0|1:3:22:.:20,0,30:0	0|0:12:35:.:0,36,255:0	0|0:4:60:.:0,12,112:0	0|0:3:37:.:0,9,94:0	1|0:5:60:.:51,0,49:4	0|0:5:30:.:0,15,153:0	1|0:5:18:.:16,0,117:0	0|0:4:60:.:0,12,122:0	0|0:4:12:.:0,12,120:0	0|0:9:26:.:0,27,223:0	0|0:8:60:.:0,24,222:0	1|0:5:60:.:72,0,54:0	0|0:0:26:.:0,0,0:0	0|0:2:40:.:0,6,65:0	0|0:0:26:.:0,0,0:0	0|0:2:6:.:0,6,77:0	0|0:2:60:.:0,6,67:0	0|0:1:60:.:0,3,36:0	0|0:0:3:.:0,0,0:0	0|0:4:60:.:0,12,137:0	0|0:3:40:.:0,9,78:0	0|1:0:3:0/0:0,0,0:0	0|0:0:18:.:0,0,0:0	0|0:1:40:.:0,3,32:0	0|1:0:4:0/0:0,0,0:0	1|0:1:3:0/0:0,3,41:0	0|0:1:60:.:0,3,33:0	0|0:3:8:.:0,9,99:0	0|0:2:37:.:0,6,67:0	0|0:3:40:.:0,9,94:0
Chr17	65740650	.	C	T	999	.	AC=48;AC1=41;AF=0.533;AF1=0.4586;AN=90;DP=102;DP4=19,30,15,30;FQ=999;MQ=43;NumGenotypesChanged=17;PV4=0.67,0.00039,1e-09,1;R2=0.941;VDB=0.0214	GT:DP:GQ:OG:PL:SP	0|0:5:35:.:0,15,128:0	1|1:0:14:0/1:0,0,0:0	0|0:7:60:.:0,21,193:0	0|1:2:26:.:13,0,22:0	0|1:3:60:.:60,0,27:0	1|1:0:13:0/1:0,0,0:0	1|1:1:37:0/1:31,3,0:0	1|0:3:60:.:50,0,30:0	0|1:2:60:0/0:0,6,69:0	0|1:1:20:.:33,3,0:0	0|1:2:8:0/0:0,6,65:0	1|1:1:16:0/1:41,3,0:0	0|1:9:60:.:119,0,79:6	0|0:5:37:.:0,15,157:0	0|1:2:17:1/1:66,6,0:0	1|1:0:32:0/1:0,0,0:0	1|0:1:11:0/0:0,3,34:0	1|0:3:60:1/1:86,9,0:0	0|0:3:30:.:0,9,109:0	0|1:3:29:0/0:0,9,110:0	0|1:3:60:.:39,0,26:0	0|0:5:60:.:0,15,128:0	1|1:0:35:0/1:0,0,0:0	1|0:0:12:.:0,0,0:0	1|0:0:13:.:0,0,0:0	0|1:1:12:.:21,21,21:0	1|1:0:14:0/1:0,0,0:0	0|0:0:23:0/1:0,0,0:0	0|0:0:23:0/1:0,0,0:0	1|1:2:19:.:60,6,0:0	0|1:1:5:.:34,3,0:0	1|1:0:11:0/1:0,0,0:0	0|1:0:22:.:0,0,0:0	0|1:0:13:.:0,0,0:0	0|1:0:13:.:0,0,0:0	0|1:0:22:.:0,0,0:0	1|0:0:22:.:0,0,0:0	0|0:0:23:0/1:0,0,0:0	1|0:2:28:.:14,0,27:0	1|0:0:13:.:0,0,0:0	1|1:2:16:.:47,6,0:0
Chr17	65740711	.	A	G	999	.	AC=48;AC1=47;AF=0.533;AF1=0.527;AN=90;DP=114;DP4=17,27,26,37;FQ=999;MQ=42;NumGenotypesChanged=18;PV4=0.84,1,2.3e-18,1;R2=0.969;VDB=0.0278	GT:DP:GQ:OG:PL:SP	0|0:2:21:.:0,6,59:0	1|1:0:37:0/1:0,0,0:0	0|0:3:27:.:0,9,95:0	0|1:4:60:.:76,0,25:0	0|1:4:60:.:95,0,27:0	1|1:0:60:0/1:0,0,0:0	1|1:1:60:.:41,3,0:0	1|0:2:60:1/1:73,6,0:0	0|1:3:60:.:20,0,43:0	0|1:2:60:.:26,0,31:0	0|1:3:60:.:21,0,52:0	1|1:0:60:0/1:0,0,0:0	0|1:8:60:.:67,0,130:3	0|0:5:33:.:0,15,127:0	0|1:2:13:1/1:73,6,0:0	1|1:0:37:0/1:0,0,0:0	1|0:3:60:.:23,0,55:0	1|0:2:60:0/0:0,6,52:0	0|0:1:20:0/1:0,3,36:0	0|1:5:60:.:45,0,75:0	0|1:6:60:.:64,0,75:10	0|0:4:60:.:0,12,111:0	1|1:0:37:0/1:0,0,0:0	1|0:0:17:.:0,0,0:0	1|0:0:18:.:0,0,0:0	0|1:0:17:.:0,0,0:0	1|1:0:40:0/1:0,0,0:0	0|0:0:18:0/1:0,0,0:0	0|0:0:18:0/1:0,0,0:0	1|1:2:60:.:70,6,0:0	0|1:4:4:1/1:101,12,0:0	1|1:0:60:0/1:0,0,0:0	0|1:0:18:.:0,0,0:0	0|1:0:60:.:0,0,0:0	0|1:0:18:.:0,0,0:0	0|1:0:18:.:0,0,0:0	1|0:0:18:.:0,0,0:0	0|0:0:18:0/1:0,0,0:0	1|0:1:15:1/1:36,3,0:0	1|0:1:15:1/1:35,3,0:0	1|1:0:60:0/1:0,0,0:0
Chr17	65740740	.	G	A	999	.	AC=48;AC1=46;AF=0.533;AF1=0.5111;AN=90;DP=131;DP4=28,27,32,42;FQ=999;MQ=43;NumGenotypesChanged=14;PV4=0.48,0.011,2.1e-19,1;R2=0.975;VDB=0.0199	GT:DP:GQ:OG:PL:SP	0|0:3:28:.:0,9,108:0	1|1:0:24:0/1:0,0,0:0	0|0:3:31:.:0,9,79:0	0|1:6:60:.:67,0,80:0	0|1:4:60:.:48,0,24:0	1|1:0:24:0/1:0,0,0:0	1|1:2:60:.:48,6,0:0	1|0:4:60:1/1:100,12,0:0	0|1:3:60:.:50,0,24:0	0|1:1:60:.:0,3,34:0	0|1:4:60:.:35,0,56:0	1|1:0:24:0/1:0,0,0:0	0|1:7:60:.:70,0,108:4	0|0:7:60:.:0,21,171:0	0|1:3:60:.:64,0,22:0	1|1:2:60:.:67,6,0:0	1|0:6:60:.:44,0,119:4	1|0:2:60:0/0:0,6,53:0	0|0:5:37:.:0,15,151:0	0|1:5:60:.:59,0,90:0	0|1:6:60:.:73,0,73:10	0|0:5:60:.:0,15,144:0	1|1:0:60:0/1:0,0,0:0	1|0:0:18:.:0,0,0:0	1|0:0:20:.:0,0,0:0	0|1:2:15:1/1:66,6,0:0	1|1:1:27:.:37,3,0:0	0|0:0:22:0/1:0,0,0:0	0|0:0:22:0/1:0,0,0:0	1|1:2:30:.:69,6,0:0	0|1:3:4:1/1:78,9,0:0	1|1:0:21:0/1:0,0,0:0	0|1:0:21:.:0,0,0:0	0|1:0:24:.:0,0,0:0	0|1:0:20:.:0,0,0:0	0|1:0:22:.:0,0,0:0	1|0:1:40:.:0,3,35:0	0|0:2:28:.:0,6,72:0	1|0:2:16:1/1:67,6,0:0	1|0:1:19:1/1:33,3,0:0	1|1:0:21:0/1:0,0,0:0
Chr17	65741058	.	A	G	999	.	AC=55;AC1=53;AF=0.611;AF1=0.5888;AN=90;DP=180;DP4=44,22,60,49;FQ=999;MQ=46;NumGenotypesChanged=5;PV4=0.15,1,9.8e-12,1;R2=0.993;VDB=0.0288	GT:DP:GQ:OG:PL:SP	0|0:4:28:.:0,12,131:0	1|1:3:60:.:100,9,0:0	0|0:4:31:.:0,12,112:0	1|1:5:60:.:152,15,0:0	0|1:5:34:.:107,0,15:0	1|1:5:60:.:127,15,0:0	1|1:3:60:.:89,9,0:0	1|0:9:60:.:97,0,124:0	0|1:3:60:0/0:0,9,83:0	0|1:4:40:.:63,0,21:0	1|1:1:16:.:37,3,0:0	1|1:1:40:.:35,3,0:0	0|1:7:60:.:43,0,124:0	0|1:0:19:.:0,0,0:0	0|1:4:60:.:78,0,27:0	1|1:4:60:.:120,12,0:0	1|0:4:60:.:25,0,62:0	1|0:5:60:.:94,0,61:0	0|1:7:60:.:87,0,89:0	0|1:3:60:.:56,0,30:0	0|1:10:60:.:128,0,110:0	0|0:5:60:.:0,15,153:0	1|1:3:60:.:99,9,0:0	1|0:1:60:.:0,3,36:0	1|0:1:16:1/1:33,3,0:0	0|1:1:60:.:0,3,32:0	1|1:0:60:0/1:0,0,0:0	0|1:1:16:1/1:39,3,0:0	0|0:1:22:0/1:0,3,33:0	1|1:3:60:.:113,9,0:0	0|1:4:29:.:88,0,17:0	1|1:2:60:.:49,6,0:0	0|1:0:19:.:0,0,0:0	1|1:2:60:.:52,6,0:0	0|1:2:60:.:31,0,35:0	0|1:4:60:.:59,0,62:0	1|0:2:60:.:27,0,28:0	1|0:5:60:.:81,0,59:4	1|0:2:22:.:22,0,21:0	1|0:3:60:.:48,0,29:0	1|1:4:60:.:138,12,0:0
Chr17	65741321	.	A	G	999	.	AC=48;AC1=50;AF=0.533;AF1=0.5564;AN=90;DP=238;DP4=45,47,63,71;FQ=999;MQ=43;NumGenotypesChanged=8;PV4=0.79,0.25,2.9e-45,1;R2=0.986;VDB=0.0277	GT:DP:GQ:OG:PL:SP	0|0:6:37:.:0,18,181:0	1|1:3:60:.:102,9,0:0	0|0:5:37:.:0,15,152:0	0|1:6:60:.:13,0,132:0	0|1:6:37:.:137,0,15:0	1|1:6:60:.:179,18,0:0	1|1:7:60:.:186,21,0:0	1|0:11:60:.:149,0,95:6	0|1:3:60:.:21,0,65:0	0|1:6:60:.:57,0,87:4	0|1:6:9:0/0:0,18,190:0	1|1:1:33:.:33,3,0:0	0|1:11:60:.:163,0,105:0	0|0:2:29:.:0,6,69:0	0|1:6:60:.:89,0,77:0	1|1:3:60:.:104,9,0:0	1|0:5:60:.:59,0,90:0	1|0:5:60:.:119,0,24:0	0|0:9:60:.:0,27,236:0	0|1:5:60:.:50,0,80:0	0|1:10:60:.:98,0,142:0	0|0:7:60:.:0,21,213:0	1|1:4:60:.:124,12,0:0	1|0:4:11:1/1:120,12,0:0	1|0:2:60:.:19,0,24:0	0|1:7:60:.:37,0,146:0	1|1:3:37:.:80,9,0:0	0|0:0:23:0/1:0,0,0:0	0|0:1:26:0/1:0,3,33:0	1|1:4:60:.:119,12,0:0	0|1:4:60:.:61,0,46:0	1|1:6:60:.:171,18,0:0	0|1:2:60:.:31,0,33:0	0|1:3:60:.:52,0,30:0	0|1:4:60:.:51,0,51:0	0|1:1:20:1/1:39,3,0:0	1|0:2:17:1/1:61,6,0:0	0|0:1:26:0/1:0,3,35:0	1|0:1:15:.:0,3,31:0	1|0:2:28:0/0:0,6,73:0	1|1:7:60:.:198,21,0:0
Chr17	65741338	.	C	T	999	.	AC=48;AC1=47;AF=0.533;AF1=0.5263;AN=90;DP=219;DP4=38,45,61,68;FQ=999;MQ=43;NumGenotypesChanged=8;PV4=0.89,0.2,1.4e-46,1;R2=0.98;VDB=0.0264	GT:DP:GQ:OG:PL:SP	0|0:6:34:.:0,18,170:0	1|1:4:60:.:110,12,0:0	0|0:3:28:.:0,9,100:0	0|1:4:60:.:19,0,73:0	0|1:6:40:.:140,0,21:0	1|1:7:60:.:187,21,0:0	1|1:7:60:.:167,21,0:0	1|0:11:60:.:134,0,108:6	0|1:5:60:.:20,0,100:0	0|1:3:60:.:43,0,27:0	0|1:3:9:0/0:0,9,105:0	1|1:1:33:.:37,3,0:0	0|1:12:60:.:179,0,63:0	0|0:1:22:0/1:0,3,39:0	0|1:5:60:.:80,0,56:0	1|1:1:60:.:35,3,0:0	1|0:4:60:.:44,0,66:0	1|0:4:60:.:92,0,24:0	0|0:6:37:.:0,18,183:0	0|1:5:60:.:44,0,88:0	0|1:10:60:.:97,0,147:0	0|0:7:60:.:0,21,148:0	1|1:4:60:.:135,12,0:0	1|0:4:8:1/1:121,12,0:0	1|0:2:40:.:9,0,23:0	0|1:6:60:.:50,0,102:0	1|1:1:37:.:37,3,0:0	0|0:2:25:.:0,6,62:0	0|0:1:22:0/1:0,3,36:0	1|1:4:60:.:130,12,0:0	0|1:4:60:.:61,0,47:0	1|1:6:60:.:154,18,0:0	0|1:2:60:.:28,0,35:0	0|1:2:60:0/0:0,6,69:0	0|1:4:60:.:35,0,61:0	0|1:0:19:.:0,0,0:0	1|0:2:13:1/1:61,6,0:0	0|0:2:25:.:0,6,70:0	1|0:2:15:0/0:0,6,58:0	1|0:2:28:0/0:0,6,74:0	1|1:8:60:.:205,24,0:0
Chr17	65741602	.	C	T	8.25	.	AC=1;AC1=1;AF=0.011;AF1=0.01417;AN=90;DP=190;DP4=93,87,2,0;FQ=8.3;MQ=48;NumGenotypesChanged=0;PV4=0.5,1,0.0021,1;R2=0.802;VDB=0.0176	GT:DP:GQ:OG:PL:SP	0|0:4:60:.:0,12,126:0	0|0:1:17:.:0,3,35:0	0|0:4:60:.:0,12,136:0	0|0:5:29:.:0,15,159:0	0|0:9:40:.:0,27,255:0	0|0:3:23:.:0,9,106:0	0|0:7:60:.:0,21,190:0	0|0:5:29:.:0,15,164:0	0|0:4:60:.:0,12,137:0	0|0:2:60:.:0,6,69:0	0|0:4:26:.:0,12,137:0	0|0:2:20:.:0,6,73:0	0|0:6:60:.:0,18,182:0	0|0:2:60:.:0,6,76:0	0|0:1:17:.:0,3,39:0	0|0:2:60:.:0,6,71:0	0|0:5:29:.:0,15,128:0	0|0:7:60:.:0,21,169:0	0|0:3:22:.:0,9,78:0	0|0:4:60:.:0,12,129:0	0|0:5:60:.:0,15,156:0	0|0:5:60:.:0,15,163:0	0|0:1:60:.:0,3,39:0	0|0:3:23:.:0,9,92:0	0|0:5:29:.:0,15,159:0	0|0:5:29:.:0,15,153:0	0|0:0:14:.:0,0,0:0	0|0:2:60:.:0,6,57:0	0|0:1:60:.:0,3,36:0	0|0:3:23:.:0,9,85:0	0|0:4:26:.:0,12,138:0	0|1:3:60:.:53,0,28:0	0|0:4:60:.:0,12,139:0	0|0:0:14:.:0,0,0:0	0|0:1:17:.:0,3,33:0	0|0:2:60:.:0,6,80:0	0|0:3:40:.:0,9,101:0	0|0:0:60:.:0,0,0:0	0|0:0:13:.:0,0,0:0	0|0:2:20:.:0,6,75:0	0|0:4:23:.:0,12,127:0
Chr17	65741746	.	C	T	999	.	AC=50;AC1=58;AF=0.556;AF1=0.6431;AN=90;DP=149;DP4=21,25,40,55;FQ=999;MQ=45;NumGenotypesChanged=11;PV4=0.72,0.12,2.1e-06,1;R2=0.867;VDB=0.0262	GT:DP:GQ:OG:PL:SP	0|0:2:10:.:0,6,52:0	1|1:0:25:0/1:0,0,0:0	0|0:3:16:.:0,9,92:0	0|1:3:60:.:20,0,60:0	0|1:7:60:.:96,0,85:3	1|1:3:37:.:89,9,0:0	1|1:4:60:.:116,12,0:0	1|0:6:60:.:54,0,113:4	0|1:4:60:.:43,0,63:0	0|1:0:7:.:0,0,0:0	0|1:6:32:.:120,0,15:0	1|1:1:27:.:38,3,0:0	0|1:7:60:.:60,0,111:4	0|0:3:15:.:0,9,80:0	0|1:4:34:.:79,0,27:0	1|1:4:60:.:128,12,0:0	1|0:1:5:1/1:39,3,0:0	1|0:2:33:1/1:72,6,0:0	0|0:2:12:.:0,6,71:0	0|1:5:60:.:44,0,91:0	1|1:7:14:.:199,21,0:0	0|0:4:60:.:0,12,119:0	1|1:2:60:.:72,6,0:0	1|0:4:60:.:60,0,62:0	1|0:1:5:1/1:31,3,0:0	0|1:1:5:1/1:39,3,0:0	1|1:0:27:0/1:0,0,0:0	0|0:2:12:.:0,6,72:0	0|0:0:7:0/1:0,0,0:0	1|1:3:37:.:73,9,0:0	0|1:2:8:1/1:69,6,0:0	1|1:1:31:.:26,3,0:0	0|1:0:7:.:0,0,0:0	0|1:1:13:1/1:35,3,0:0	0|1:1:5:1/1:35,3,0:0	0|1:2:3:1/1:68,6,0:0	1|0:2:18:.:22,0,11:0	0|0:2:12:.:0,6,62:0	1|0:0:7:.:0,0,0:0	1|1:4:6:.:133,12,0:0	1|1:4:37:.:124,12,0:0
Chr17	65742094	.	A	G	999	.	AC=49;AC1=43;AF=0.544;AF1=0.4808;AN=90;DP=239;DP4=41,75,39,71;FQ=999;MQ=47;NumGenotypesChanged=7;PV4=1,0.41,9.2e-27,1;R2=0.995;VDB=0.0244	GT:DP:GQ:OG:PL:SP	0|0:10:60:.:0,30,245:0	1|1:1:25:0/1:40,3,0:0	0|0:8:60:.:0,21,199:0	0|1:6:60:.:55,0,121:0	0|1:9:60:.:164,0,44:0	1|1:4:37:.:139,12,0:0	1|1:4:60:.:132,12,0:0	1|0:6:60:.:93,0,93:0	0|1:6:60:.:14,0,117:0	0|1:9:60:.:120,0,88:0	0|1:8:60:.:171,0,35:0	1|1:3:28:.:81,14,8:0	0|1:5:60:.:57,0,100:4	0|0:5:23:.:0,15,117:0	0|1:3:60:.:52,0,30:0	1|1:0:60:0/1:0,0,0:0	1|0:5:60:.:45,0,74:0	1|0:2:60:.:33,0,33:0	1|0:7:60:.:50,0,148:0	0|1:0:28:.:0,0,0:0	0|1:5:60:.:64,0,78:0	0|0:4:60:.:0,12,141:0	1|1:3:60:.:88,9,0:0	1|0:2:18:0/0:0,6,71:0	1|0:1:20:0/0:0,3,39:0	0|1:4:13:0/0:0,12,137:0	1|1:3:30:.:85,9,0:0	0|0:9:35:.:0,27,241:0	0|0:5:60:.:0,15,167:0	1|1:4:37:.:137,12,0:0	0|1:3:60:.:30,0,55:0	1|1:6:40:.:186,18,0:0	0|1:6:60:.:85,0,92:0	0|1:5:60:.:72,0,66:0	0|1:6:60:.:127,0,53:3	0|1:5:60:.:66,0,89:0	1|0:1:34:0/0:0,3,26:0	0|0:7:29:.:0,21,205:0	1|0:1:37:.:37,3,0:0	1|0:8:60:.:113,0,116:0	1|1:6:40:.:175,18,0:0
Chr17	65742174	.	A	G	999	.	AC=55;AC1=53;AF=0.611;AF1=0.5902;AN=90;DP=171;DP4=20,46,39,57;FQ=999;MQ=45;NumGenotypesChanged=10;PV4=0.19,0.17,1.8e-10,1;R2=0.995;VDB=0.0290	GT:DP:GQ:OG:PL:SP	0|0:4:60:.:0,12,110:0	1|1:2:30:.:68,6,0:0	0|0:5:60:.:0,15,126:0	1|1:5:40:.:147,15,0:0	0|1:1:22:.:0,3,38:0	1|1:0:30:0/1:0,0,0:0	1|1:3:60:.:73,9,0:0	1|0:5:60:1/1:159,15,0:0	0|1:7:60:.:97,0,79:0	0|1:4:60:.:60,0,56:0	1|1:7:37:.:185,21,0:0	1|1:1:29:.:40,3,0:0	0|1:1:60:1/1:36,3,0:0	0|1:4:60:.:22,0,97:0	0|1:1:60:1/1:39,3,0:0	1|1:1:32:.:30,3,0:0	1|0:3:60:.:60,0,30:0	1|0:2:60:.:33,0,22:0	1|0:3:60:.:59,0,26:0	0|1:1:25:1/1:38,3,0:0	0|1:4:60:.:22,0,78:0	0|0:4:60:.:0,12,108:0	1|1:5:60:.:143,15,0:0	1|0:3:19:0/0:0,9,91:0	1|0:2:13:0/0:0,6,74:0	0|1:3:60:.:29,0,63:0	1|1:2:27:.:36,6,0:0	0|1:4:40:.:24,0,89:0	0|0:1:60:0/1:0,3,39:0	1|1:0:29:0/1:0,0,0:0	0|1:7:60:.:47,0,141:4	1|1:4:40:.:113,12,0:0	0|1:7:60:.:72,0,96:0	1|1:5:35:.:136,15,0:0	0|1:3:60:.:28,0,64:0	0|1:3:40:.:54,0,26:0	1|0:0:37:.:0,0,0:0	1|0:2:18:0/0:0,6,67:0	1|0:3:60:.:51,0,16:0	1|0:6:60:.:57,0,113:0	1|1:3:37:.:100,9,0:0
Chr17	65742261	.	T	C	999	.	AC=55;AC1=55;AF=0.611;AF1=0.6143;AN=90;DP=152;DP4=20,38,27,60;FQ=999;MQ=42;NumGenotypesChanged=7;PV4=0.72,0.27,3.1e-25,1;R2=0.946;VDB=0.0229	GT:DP:GQ:OG:PL:SP	0|0:6:60:.:0,18,161:0	1|1:3:34:.:87,9,0:0	0|0:2:34:.:0,6,64:0	1|1:6:40:.:171,18,0:0	0|1:2:60:.:31,0,27:0	1|1:3:32:.:98,9,0:0	1|1:4:60:.:107,12,0:0	1|0:6:60:.:54,0,75:0	0|1:7:60:.:62,0,115:0	0|1:4:60:.:44,0,51:0	1|1:4:33:.:132,12,0:0	1|1:0:23:0/1:0,0,0:0	0|1:2:60:0/0:0,6,67:0	0|1:2:10:1/1:63,6,0:0	0|1:4:60:.:56,0,47:0	1|1:1:60:.:39,3,0:0	1|0:3:60:.:63,0,30:0	1|0:2:29:1/1:66,6,0:0	1|0:2:60:.:21,0,29:0	0|1:0:19:.:0,0,0:0	0|1:4:60:.:22,0,69:0	0|0:2:60:.:0,6,74:0	1|1:2:60:.:55,6,0:0	1|0:0:13:.:0,0,0:0	1|0:0:13:.:0,0,0:0	0|1:4:60:.:23,0,73:0	1|1:1:27:.:25,3,0:0	0|1:3:26:.:3,0,43:0	0|0:3:40:.:0,9,89:0	1|1:0:24:0/1:0,0,0:0	0|1:3:40:.:14,0,63:0	1|1:4:34:.:122,12,0:0	0|1:1:60:.:0,3,39:0	1|1:3:30:.:87,9,0:0	0|1:3:3:1/1:72,9,0:0	0|1:3:5:1/1:97,9,0:0	1|0:1:60:.:0,3,35:0	1|0:5:60:.:53,0,88:4	1|0:3:40:.:15,0,60:0	1|0:5:60:.:44,0,88:0	1|1:5:37:.:155,15,0:0
Chr17	65742278	.	G	A	999	.	AC=55;AC1=57;AF=0.611;AF1=0.6272;AN=90;DP=167;DP4=20,37,37,64;FQ=999;MQ=42;NumGenotypesChanged=11;PV4=0.86,0.3,2e-19,0.42;R2=0.942;VDB=0.0268	GT:DP:GQ:OG:PL:SP	0|0:5:37:.:0,15,152:0	1|1:3:35:.:90,9,0:0	0|0:2:30:.:0,6,52:0	1|1:5:37:.:133,15,0:0	0|1:3:60:.:46,0,24:0	1|1:3:33:.:102,9,0:0	1|1:4:60:.:103,12,0:0	1|0:6:60:.:37,0,126:3	0|1:8:60:.:61,0,134:0	0|1:4:60:.:75,0,23:0	1|1:3:31:.:101,9,0:0	1|1:0:23:0/1:0,0,0:0	0|1:4:60:.:27,0,74:0	0|1:1:10:1/1:33,3,0:0	0|1:3:60:.:59,0,29:0	1|1:1:60:.:20,3,0:0	1|0:3:60:.:63,0,27:0	1|0:3:29:1/1:93,9,0:0	1|0:4:60:.:34,0,53:0	0|1:1:18:1/1:39,3,0:0	0|1:6:60:.:67,0,60:4	0|0:3:60:.:0,9,101:0	1|1:4:60:.:127,12,0:0	1|0:2:12:1/1:71,6,0:0	1|0:2:13:0/0:0,6,71:0	0|1:2:18:0/0:0,6,66:0	1|1:0:26:0/1:0,0,0:0	0|1:3:27:.:3,0,56:0	0|0:4:35:.:0,12,111:0	1|1:1:26:.:35,3,0:0	0|1:2:60:.:25,0,35:0	1|1:5:37:.:132,15,0:0	0|1:1:60:.:0,3,34:0	1|1:3:32:.:88,9,0:0	0|1:3:3:1/1:88,9,0:0	0|1:3:5:1/1:93,9,0:0	1|0:1:20:1/1:41,3,0:0	1|0:4:60:.:56,0,58:5	1|0:2:60:.:28,0,35:0	1|0:4:60:.:47,0,63:0	1|1:7:40:.:183,21,0:0
Chr17	65742392	.	T	C	999	.	AC=16;AC1=20;AF=0.178;AF1=0.2295;AN=90;DP=153;DP4=54,62,11,25;FQ=999;MQ=47;NumGenotypesChanged=1;PV4=0.12,0.14,7.1e-06,1;R2=0.791;VDB=0.0188	GT:DP:GQ:OG:PL:SP	0|0:2:24:.:0,6,70:0	0|0:1:7:.:0,3,29:0	0|0:4:35:.:0,12,130:0	1|0:4:29:.:27,0,96:0	0|0:3:12:.:0,9,96:0	0|0:1:4:.:0,3,41:0	0|0:2:33:.:0,6,66:0	1|0:7:60:.:159,0,16:0	0|0:7:40:.:0,18,169:0	0|0:0:23:.:0,0,0:0	1|0:7:60:.:103,0,50:8	1|0:1:20:.:31,3,0:0	0|0:5:40:.:0,15,157:0	0|0:3:12:.:0,9,93:0	0|1:5:40:.:24,0,117:0	0|0:1:22:.:0,3,32:0	0|0:0:6:.:0,0,0:0	0|0:3:60:.:0,9,83:0	0|0:5:20:.:0,15,142:0	0|0:3:29:.:0,9,88:0	0|0:5:40:.:0,15,147:0	0|0:5:60:.:0,15,113:0	0|0:2:37:.:0,6,66:0	0|0:2:10:.:0,6,53:0	0|0:1:4:.:0,3,39:0	0|1:3:60:.:63,0,29:0	0|0:2:10:.:0,6,64:0	0|0:3:9:.:0,9,93:0	0|0:3:29:.:0,9,109:0	0|1:3:60:.:63,0,23:0	0|1:5:60:.:53,0,82:10	1|0:1:6:.:35,3,0:0	0|0:1:21:.:0,3,33:0	0|0:1:3:.:0,3,37:0	0|1:1:6:.:41,3,0:0	0|0:3:17:.:0,9,95:0	0|0:0:17:.:0,0,0:0	0|0:1:7:.:0,3,36:0	1|0:1:14:.:41,3,0:0	1|0:3:60:.:61,0,32:0	1|1:2:12:0/1:67,6,0:0
Chr17	65742437	.	G	C	999	.	AC=16;AC1=13;AF=0.178;AF1=0.1534;AN=90;DP=111;DP4=49,42,6,10;FQ=999;MQ=46;NumGenotypesChanged=8;PV4=0.28,2.5e-05,0.00016,1;R2=0.684;VDB=0.0160	GT:DP:GQ:OG:PL:SP	0|0:0:20:.:0,0,0:0	0|0:1:8:.:0,3,29:0	0|0:3:33:.:0,9,86:0	1|0:1:4:0/0:0,3,36:0	0|0:2:15:.:0,6,68:0	0|0:0:5:.:0,0,0:0	0|0:2:35:.:0,6,68:0	1|0:1:23:.:20,3,0:0	0|0:5:40:.:0,15,143:0	0|0:2:28:.:0,6,70:0	1|0:5:60:.:66,0,42:10	1|0:1:4:0/0:0,3,41:0	0|0:5:60:.:0,15,143:0	0|0:2:15:.:0,6,70:0	0|1:3:60:.:50,0,27:0	0|0:0:23:.:0,0,0:0	0|0:3:11:.:0,9,106:0	0|0:4:60:.:0,12,139:0	0|0:4:26:.:0,12,128:0	0|0:4:35:.:0,12,107:0	0|0:3:33:.:0,9,83:0	0|0:5:60:.:0,15,128:0	0|0:2:40:.:0,6,63:0	0|0:3:15:.:0,9,76:0	0|0:0:5:.:0,0,0:0	0|1:1:5:0/0:0,3,39:0	0|0:2:13:.:0,6,63:0	0|0:0:10:.:0,0,0:0	0|0:0:23:.:0,0,0:0	0|1:2:40:.:33,0,33:0	0|1:2:34:.:29,0,35:0	1|0:2:3:0/0:0,6,65:0	0|0:0:21:.:0,0,0:0	0|0:0:4:.:0,0,0:0	0|1:0:5:0/0:0,0,0:0	0|0:1:18:.:0,3,41:0	0|0:0:18:.:0,0,0:0	0|0:2:10:.:0,6,63:0	1|0:0:6:0/0:0,0,0:0	1|0:1:5:0/0:0,3,35:0	1|1:3:9:0/1:69,9,0:0
Chr17	65742569	.	T	C	999	.	AC=87;AC1=85;AF=0.967;AF1=0.9373;AN=90;DP=131;DP4=2,1,58,63;FQ=24.4;MQ=43;NumGenotypesChanged=0;PV4=0.61,1,0.011,0.067;R2=0.478;VDB=0.0295	GT:DP:GQ:OG:PL:SP	1|1:1:9:.:33,3,0:0	1|1:2:16:.:64,6,0:0	1|1:7:30:.:192,21,0:0	1|1:5:22:.:157,15,0:0	1|1:5:21:.:166,15,0:0	1|1:1:13:.:41,3,0:0	1|1:0:35:.:0,0,0:0	1|1:6:27:.:165,18,0:0	1|1:3:18:.:90,9,0:0	1|1:3:18:.:89,9,0:0	1|1:6:25:.:183,18,0:0	1|1:0:10:.:0,0,0:0	1|1:8:40:.:215,24,0:0	1|1:2:12:.:68,6,0:0	1|1:3:15:.:103,9,0:0	1|1:0:30:.:0,0,0:0	1|1:2:12:.:58,6,0:0	1|1:2:60:.:68,6,0:0	1|1:3:15:.:78,9,0:0	1|1:4:21:.:132,12,0:0	1|1:7:30:.:189,21,0:0	1|1:3:60:.:105,9,0:0	1|1:0:40:.:0,0,0:0	1|1:1:10:.:36,3,0:0	1|0:1:10:.:0,3,32:0	1|1:0:7:.:0,0,0:0	1|1:0:10:.:0,0,0:0	1|1:0:7:.:0,0,0:0	1|1:0:9:.:0,0,0:0	1|1:1:13:.:30,3,0:0	1|1:4:20:.:128,12,0:0	1|1:0:7:.:0,0,0:0	1|1:0:9:.:0,0,0:0	1|1:0:7:.:0,0,0:0	0|1:1:10:.:0,3,35:0	1|1:0:9:.:0,0,0:0	1|1:2:15:.:72,6,0:0	1|1:0:7:.:0,0,0:0	1|1:0:7:.:0,0,0:0	1|1:0:7:.:0,0,0:0	1|1:0:7:.:0,0,0:0
Chr17	65742655	.	G	A	999	.	AC=9;AC1=12;AF=0.100;AF1=0.1414;AN=90;DP=134;DP4=70,37,12,11;FQ=999;MQ=45;NumGenotypesChanged=2;PV4=0.24,0.093,3.7e-05,1;R2=0.853;VDB=0.0218	GT:DP:GQ:OG:PL:SP	0|0:2:28:.:0,6,70:0	0|0:0:12:.:0,0,0:0	0|1:5:15:0/0:0,15,120:0	0|0:4:20:.:0,12,111:0	0|0:3:20:.:0,9,100:0	0|0:0:11:.:0,0,0:0	0|0:0:35:.:0,0,0:0	0|1:3:60:.:13,0,60:0	0|0:4:40:.:0,12,125:0	0|0:1:29:.:0,3,35:0	0|0:5:23:.:0,15,153:0	0|0:0:11:.:0,0,0:0	1|0:8:16:.:32,0,132:3	0|1:3:19:.:30,0,60:0	0|0:3:19:.:0,9,90:0	0|0:2:35:.:0,6,56:0	0|0:4:22:.:0,12,136:0	0|1:9:60:.:137,0,60:3	0|0:2:17:.:0,6,60:0	0|0:4:37:.:0,12,122:0	0|0:11:60:.:0,33,231:0	1|1:11:60:.:239,33,0:0	0|0:1:40:.:0,3,36:0	0|0:1:13:.:0,3,33:0	0|0:1:14:.:0,3,29:0	0|0:0:11:.:0,0,0:0	0|0:1:14:.:0,3,38:0	0|0:0:11:.:0,0,0:0	0|1:0:18:0/0:0,0,0:0	0|0:0:11:.:0,0,0:0	1|0:3:40:.:59,0,28:0	0|0:0:8:.:0,0,0:0	0|0:0:22:.:0,0,0:0	0|0:0:9:.:0,0,0:0	0|0:0:9:.:0,0,0:0	0|0:0:15:.:0,0,0:0	0|0:1:24:.:0,3,27:0	0|0:0:11:.:0,0,0:0	0|0:1:13:.:0,3,35:0	0|0:0:10:.:0,0,0:0	0|0:2:14:.:0,6,67:0
Chr17	65742679	.	G	T	999	.	AC=48;AC1=46;AF=0.533;AF1=0.515;AN=90;DP=129;DP4=28,28,40,28;FQ=999;MQ=45;NumGenotypesChanged=12;PV4=0.37,0.2,0.0047,1;R2=0.74;VDB=0.0347	GT:DP:GQ:OG:PL:SP	0|0:2:21:.:0,6,67:0	1|1:0:6:0/1:0,0,0:0	0|0:5:33:.:0,15,112:0	1|0:2:30:.:31,0,30:0	0|1:2:37:.:33,0,28:0	1|1:0:5:0/1:0,0,0:0	1|1:0:31:0/1:0,0,0:0	1|0:3:60:1/1:101,9,0:0	0|1:3:40:.:52,0,23:0	0|1:1:35:.:0,3,38:0	1|0:6:40:.:37,0,93:0	1|1:0:5:0/1:0,0,0:0	0|1:7:60:.:98,0,83:0	0|0:3:7:.:0,9,105:0	0|1:2:35:.:33,0,31:0	1|1:3:34:.:57,9,0:0	1|0:4:40:.:95,0,27:0	1|0:8:60:.:34,0,166:3	0|0:0:2:0/1:0,0,0:0	0|1:4:60:.:51,0,47:0	0|1:10:60:.:136,0,96:0	0|0:9:60:.:0,27,202:0	1|1:1:37:.:32,3,0:0	1|0:2:32:.:30,0,25:0	1|0:2:27:.:23,0,31:0	0|1:0:5:.:0,0,0:0	1|1:1:8:.:27,3,0:0	0|0:0:2:0/1:0,0,0:0	0|0:1:20:0/1:0,3,22:0	1|1:0:6:0/1:0,0,0:0	0|1:2:2:0/0:0,6,68:0	1|1:1:6:.:41,3,0:0	0|1:0:17:.:0,0,0:0	1|0:0:3:.:0,0,0:0	0|1:0:4:.:0,0,0:0	0|1:0:8:.:0,0,0:0	1|0:0:16:.:0,0,0:0	0|0:0:2:0/1:0,0,0:0	1|0:1:9:1/1:35,3,0:0	1|0:0:5:.:0,0,0:0	1|1:4:13:.:122,12,0:0
Chr17	65742809	.	C	T	999	.	AC=26;AC1=28;AF=0.289;AF1=0.3157;AN=90;DP=133;DP4=37,43,20,29;FQ=999;MQ=43;NumGenotypesChanged=8;PV4=0.59,1,0.00092,0.08;R2=0.865;VDB=0.0283	GT:DP:GQ:OG:PL:SP	0|0:0:14:.:0,0,0:0	1|1:2:3:0/1:68,6,0:0	0|0:5:32:.:0,15,151:0	0|0:8:29:.:0,24,182:0	0|0:3:15:.:0,9,105:0	0|1:2:60:.:29,0,35:0	1|1:0:24:0/0:0,0,0:0	0|0:8:32:.:0,24,208:0	0|1:2:60:.:25,0,33:0	0|1:2:60:.:35,0,35:0	0|0:4:17:.:0,12,99:0	0|1:0:8:0/0:0,0,0:0	0|1:9:60:.:116,0,70:6	0|0:3:17:.:0,9,82:0	0|1:6:12:.:18,0,110:0	1|1:1:19:0/1:32,3,0:0	0|0:2:12:.:0,6,57:0	1|0:4:60:.:71,0,23:0	0|0:4:20:.:0,12,120:0	0|1:2:60:.:29,0,28:0	0|1:10:60:.:137,0,55:0	0|0:6:60:.:0,18,174:0	1|1:1:27:0/1:35,3,0:0	0|0:2:13:.:0,6,60:0	0|0:2:13:.:0,6,64:0	0|0:0:8:.:0,0,0:0	0|1:0:7:0/0:0,0,0:0	0|0:0:9:.:0,0,0:0	0|0:1:20:.:0,3,36:0	1|0:1:6:.:40,3,0:0	0|0:2:13:.:0,6,46:0	0|0:1:8:.:0,3,33:0	0|1:0:16:0/0:0,0,0:0	0|0:0:6:.:0,0,0:0	0|0:1:10:.:0,3,40:0	0|1:1:12:.:40,3,0:0	1|0:1:21:0/0:0,3,20:0	0|0:0:8:.:0,0,0:0	0|0:0:6:.:0,0,0:0	0|0:0:8:.:0,0,0:0	0|0:3:14:.:0,9,97:0
Chr17	65743022	.	G	A	999	.	AC=48;AC1=44;AF=0.533;AF1=0.4936;AN=90;DP=192;DP4=51,30,59,48;FQ=999;MQ=46;NumGenotypesChanged=15;PV4=0.3,0.013,7.5e-15,0.48;R2=0.927;VDB=0.0258	GT:DP:GQ:OG:PL:SP	0|0:5:35:.:0,15,127:0	1|1:3:31:.:104,9,0:0	0|0:7:60:.:0,21,207:0	1|0:7:60:.:125,0,42:0	0|1:3:13:0/0:0,9,103:0	1|1:1:2:0/1:36,3,0:0	1|1:1:40:0/1:34,3,0:0	1|0:6:60:.:74,0,87:0	0|1:4:60:.:85,0,27:0	0|1:2:60:.:33,0,34:0	1|0:3:10:0/0:0,9,94:0	1|1:0:2:0/1:0,0,0:0	0|1:12:60:.:136,0,141:0	0|0:6:30:.:0,18,169:0	0|1:1:10:.:39,3,0:0	1|1:4:60:.:124,12,0:0	1|0:5:60:.:69,0,54:0	1|0:5:60:.:24,0,120:0	0|0:4:23:.:0,12,134:0	0|1:2:34:0/0:0,6,73:0	0|1:8:60:.:18,0,166:3	0|0:9:60:.:0,27,227:0	1|1:2:40:.:67,6,0:0	1|0:2:17:1/1:70,6,0:0	1|0:2:40:.:27,0,31:0	0|1:0:16:.:0,0,0:0	1|1:0:19:0/1:0,0,0:0	0|0:3:21:.:0,9,80:0	0|0:0:18:0/1:0,0,0:0	1|1:0:19:0/1:0,0,0:0	0|1:2:18:1/1:79,6,0:0	1|1:7:34:.:172,21,0:0	0|1:1:32:0/0:0,3,36:0	1|0:1:16:0/0:0,3,36:0	0|1:1:7:0/0:0,3,31:0	0|1:3:12:1/1:107,9,0:0	1|0:6:60:.:91,0,47:0	0|0:2:17:.:0,6,69:0	1|0:3:60:.:64,0,30:0	1|0:1:13:.:38,3,0:0	1|1:5:31:.:165,15,0:0
Chr17	65743108	.	G	A	54.90	.	AC=2;AC1=2;AF=0.022;AF1=0.0305;AN=90;DP=213;DP4=146,58,4,2;FQ=55;MQ=49;NumGenotypesChanged=0;PV4=1,0.0017,5.9e-08,0.17;R2=0.809;VDB=0.0110	GT:DP:GQ:OG:PL:SP	0|0:8:60:.:0,24,191:0	1|0:3:7:.:86,9,0:0	0|0:6:40:.:0,18,168:0	0|0:7:40:.:0,21,208:0	0|0:4:27:.:0,12,125:0	0|0:1:15:.:0,3,35:0	0|0:8:35:.:0,24,173:0	0|0:10:60:.:0,30,246:0	0|0:8:40:.:0,24,195:0	0|0:3:23:.:0,9,103:0	0|0:7:37:.:0,21,203:0	0|0:2:18:.:0,6,60:0	0|0:7:34:.:0,21,190:0	0|0:5:60:.:0,15,154:0	0|0:3:26:.:0,9,106:0	1|0:4:27:.:38,0,60:5	0|0:3:8:.:7,0,59:0	0|0:1:18:.:0,3,38:0	0|0:4:60:.:0,12,116:0	0|0:3:24:.:0,9,101:0	0|0:8:40:.:0,24,213:0	0|0:7:60:.:0,21,213:0	0|0:2:18:.:0,6,72:0	0|0:5:31:.:0,15,126:0	0|0:0:16:.:0,0,0:0	0|0:2:22:.:0,6,62:0	0|0:2:17:.:0,6,53:0	0|0:3:60:.:0,9,97:0	0|0:1:60:.:0,3,13:0	0|0:5:26:.:0,15,151:0	0|0:5:32:.:0,15,132:0	0|0:7:34:.:0,21,159:0	0|0:2:21:.:0,6,74:0	0|0:4:27:.:0,12,118:0	0|0:1:20:.:0,3,41:0	0|0:3:21:.:0,9,98:0	0|0:3:23:.:0,9,110:0	0|0:2:60:.:0,6,63:0	0|0:6:22:.:0,18,150:0	0|0:1:18:.:0,3,37:0	0|0:3:21:.:0,9,77:0
Chr17	65743121	.	GCC	GCCC	999	.	AC=55;AC1=58;AF=0.611;AF1=0.6407;AN=90;DP=219;DP4=51,20,87,42;FQ=999;INDEL;MQ=49;NumGenotypesChanged=6;PV4=0.63,1,1,0.27;R2=0.959;VDB=0.0258	GT:DP:GQ:OG:PL:SP	0|0:7:40:.:0,21,156:0	1|1:2:29:.:57,6,0:0	0|0:6:12:.:0,18,161:0	1|1:6:27:.:166,18,0:0	0|1:5:35:.:100,0,15:0	1|1:1:8:.:39,3,0:0	1|1:8:40:.:168,24,0:0	1|0:8:60:.:134,0,55:0	0|1:7:60:.:113,0,39:0	0|1:3:60:.:28,0,50:0	1|1:5:34:.:143,15,0:0	1|1:2:9:.:66,6,0:0	0|1:11:60:.:133,0,110:6	0|1:5:60:.:92,0,49:0	0|1:3:8:1/1:107,9,0:0	1|1:3:29:.:108,9,0:0	1|0:2:17:0/0:0,6,59:0	1|0:1:60:1/1:39,3,0:0	1|0:3:40:.:68,0,23:0	0|1:3:60:.:67,0,24:0	0|1:7:37:.:16,0,124:0	0|0:7:60:.:0,21,176:0	1|1:2:24:.:76,6,0:0	1|0:6:60:.:51,0,79:0	1|0:0:20:.:0,0,0:0	0|1:2:40:.:32,0,26:0	1|1:3:28:.:95,9,0:0	0|1:3:60:.:29,0,50:0	0|0:0:18:0/1:0,0,0:0	1|1:4:30:.:130,12,0:0	0|1:4:60:.:56,0,53:0	1|1:6:60:.:171,18,0:0	0|1:2:60:.:32,0,27:0	1|1:3:28:.:95,9,0:0	0|1:1:10:1/1:39,3,0:0	0|1:3:60:.:29,0,51:0	1|0:3:60:.:29,0,56:0	1|0:0:15:.:0,0,0:0	1|0:5:60:.:49,0,68:0	1|0:1:12:1/1:38,3,0:0	1|1:3:30:.:108,9,0:0
Chr17	65743483	.	A	G	999	.	AC=6;AC1=6;AF=0.067;AF1=0.0764;AN=90;DP=235;DP4=85,132,6,8;FQ=999;MQ=49;NumGenotypesChanged=0;PV4=0.78,1,0.00092,1;R2=0.879;VDB=0.0147	GT:DP:GQ:OG:PL:SP	0|0:8:29:.:0,24,189:0	0|0:3:34:.:0,9,101:0	0|0:5:24:.:0,15,158:0	1|0:6:60:.:52,0,117:0	0|0:5:23:.:0,15,131:0	1|0:4:60:.:94,0,24:0	0|0:4:37:.:0,12,112:0	0|0:13:60:.:0,39,255:0	0|0:10:37:.:0,30,245:0	0|0:2:14:.:0,6,71:0	0|0:5:20:.:0,15,155:0	1|0:2:21:.:69,6,0:0	0|0:11:60:.:0,33,255:0	0|0:7:25:.:0,21,198:0	0|0:0:9:.:0,0,0:0	0|0:3:34:.:0,9,106:0	1|0:3:60:.:67,0,30:0	0|0:6:60:.:0,18,184:0	0|0:1:8:.:0,3,39:0	0|0:3:17:.:0,9,93:0	0|0:4:20:.:0,12,133:0	0|0:8:60:.:0,24,218:0	0|0:6:40:.:0,18,162:0	0|1:3:60:.:51,0,16:0	0|1:4:60:.:60,0,66:0	0|0:3:17:.:0,9,101:0	0|0:2:27:.:0,6,64:0	0|0:4:16:.:0,12,106:0	0|0:4:20:.:0,12,126:0	0|0:3:28:.:0,9,96:0	0|0:1:15:.:0,3,29:0	0|0:3:32:.:0,9,111:0	0|0:5:23:.:0,15,131:0	0|0:5:21:.:0,15,162:0	0|0:2:12:.:0,6,75:0	0|0:4:20:.:0,12,122:0	0|0:6:26:.:0,18,165:0	0|0:3:13:.:0,9,116:0	0|0:2:14:.:0,6,74:0	0|0:5:23:.:0,15,156:0	0|0:5:37:.:0,15,160:0
Chr17	65743628	.	G	A	999	.	AC=8;AC1=8;AF=0.089;AF1=0.08869;AN=90;DP=161;DP4=33,108,5,11;FQ=999;MQ=48;NumGenotypesChanged=2;PV4=0.54,1,0.001,1;R2=0.949;VDB=0.0213	GT:DP:GQ:OG:PL:SP	0|0:2:30:.:0,6,66:0	0|0:1:60:.:0,3,35:0	0|1:4:37:.:27,0,84:0	0|0:5:60:.:0,15,141:0	0|0:2:33:.:0,6,69:0	0|0:4:60:.:0,12,132:0	0|0:3:60:.:0,9,86:0	0|1:6:60:.:103,0,46:0	0|0:4:40:.:0,12,116:0	0|0:1:30:.:0,3,39:0	0|0:7:60:.:0,21,184:0	0|0:3:60:.:0,9,107:0	1|0:7:60:.:112,0,74:3	0|0:5:34:.:0,15,107:0	0|0:0:20:.:0,0,0:0	0|0:0:60:.:0,0,0:0	0|0:4:37:.:0,12,119:0	0|1:5:60:.:59,0,84:0	0|0:0:27:.:0,0,0:0	0|0:3:30:.:0,9,79:0	0|0:3:37:.:0,9,84:0	1|1:4:60:0/1:119,12,0:0	0|0:3:60:.:0,9,93:0	0|0:3:37:.:0,9,86:0	0|0:3:22:.:0,9,105:0	0|0:3:35:.:0,9,89:0	0|0:3:60:.:0,9,80:0	0|0:3:35:.:0,9,110:0	0|1:3:40:.:30,0,59:0	0|0:3:60:.:0,9,116:0	1|0:3:5:0/0:0,9,85:0	0|0:3:60:.:0,9,105:0	0|0:4:40:.:0,12,121:0	0|0:1:60:.:0,3,39:0	0|0:4:24:.:0,12,90:0	0|0:3:34:.:0,9,100:0	0|0:5:24:.:0,15,153:0	0|0:2:28:.:0,6,65:0	0|0:1:14:.:0,3,34:0	0|0:2:33:.:0,6,68:0	0|0:3:60:.:0,9,102:0
Chr17	65744242	.	C	T	999	.	AC=48;AC1=49;AF=0.533;AF1=0.5465;AN=90;DP=259;DP4=56,44,80,65;FQ=999;MQ=46;NumGenotypesChanged=3;PV4=1,0.014,5.8e-14,1;R2=0.998;VDB=0.0278	GT:DP:GQ:OG:PL:SP	0|0:5:60:.:0,15,160:0	1|1:6:40:.:169,18,0:0	0|0:9:20:.:0,27,220:0	1|0:7:60:.:138,0,18:0	0|1:7:60:.:97,0,75:0	1|1:5:35:.:141,15,0:0	1|1:5:32:.:161,15,0:0	1|0:6:60:.:74,0,91:0	0|1:9:60:.:176,0,8:0	0|1:3:60:.:61,0,27:0	1|0:4:60:.:27,0,91:0	1|1:4:32:.:131,12,0:0	0|1:6:60:.:111,0,56:0	0|0:2:60:.:0,6,64:0	0|1:2:60:.:16,0,33:0	1|1:4:30:.:133,12,0:0	1|0:4:60:.:20,0,96:0	1|0:5:60:.:81,0,49:10	0|0:4:60:.:0,12,111:0	0|1:2:15:0/0:0,6,70:0	0|1:8:60:.:98,0,74:7	0|0:8:60:.:0,24,217:0	1|1:3:26:.:107,9,0:0	1|0:3:60:1/1:87,9,0:0	1|0:1:60:1/1:29,3,0:0	0|1:8:60:.:72,0,131:0	1|1:4:30:.:125,12,0:0	0|0:2:60:.:0,6,72:0	0|0:3:60:.:0,9,108:0	1|1:5:32:.:143,15,0:0	0|1:7:60:.:56,0,95:3	1|1:5:60:.:155,15,0:0	0|1:3:40:.:18,0,64:0	1|0:4:60:.:89,0,23:0	0|1:2:60:.:31,0,33:0	0|1:4:60:.:53,0,68:0	1|0:5:60:.:68,0,29:0	0|0:4:60:.:0,12,137:0	1|0:3:60:.:26,0,59:0	1|0:5:60:.:39,0,85:0	1|1:2:26:.:68,6,0:0
Chr17	65744376	.	T	C	999	.	AC=55;AC1=55;AF=0.611;AF1=0.6131;AN=90;DP=233;DP4=49,30,75,60;FQ=999;MQ=46;NumGenotypesChanged=4;PV4=0.39,1,7.9e-17,1;R2=0.997;VDB=0.0258	GT:DP:GQ:OG:PL:SP	0|0:5:60:.:0,15,120:0	1|1:5:37:.:150,15,0:0	0|0:7:14:.:0,21,160:0	1|1:3:60:.:80,9,0:0	0|1:6:60:.:106,0,42:0	1|1:1:23:.:30,3,0:0	1|1:4:30:.:121,12,0:0	1|0:7:60:.:104,0,77:8	0|1:5:60:.:24,0,109:0	0|1:8:60:.:96,0,101:0	1|1:5:60:.:148,15,0:0	1|1:3:30:.:95,9,0:0	0|1:5:60:.:130,0,22:0	0|1:3:60:.:26,0,41:0	0|1:2:32:0/0:0,6,55:0	1|1:3:27:.:89,9,0:0	1|0:4:60:.:75,0,25:0	1|0:2:60:.:33,0,22:0	1|0:3:60:.:23,0,57:0	0|1:6:60:.:88,0,44:0	0|1:8:60:.:168,0,46:0	0|0:8:60:.:0,24,183:0	1|1:3:26:.:96,9,0:0	1|0:8:60:.:145,0,36:0	1|0:4:60:.:53,0,58:0	0|1:1:60:.:0,3,36:0	1|1:4:30:.:105,12,0:0	0|1:2:60:.:29,0,30:0	0|0:3:60:.:0,9,87:0	1|1:4:30:.:132,12,0:0	0|1:6:60:.:51,0,106:0	1|1:8:60:.:216,24,0:0	0|1:3:40:.:18,0,52:0	1|1:2:30:.:66,6,0:0	0|1:7:60:.:20,0,161:0	0|1:7:60:.:149,0,41:4	1|0:3:60:1/1:102,9,0:0	1|0:5:60:.:19,0,107:0	1|0:1:60:1/1:41,3,0:0	1|0:1:22:1/1:38,3,0:0	1|1:5:35:.:161,15,0:0
Chr17	65744542	.	T	C	999	.	AC=7;AC1=7;AF=0.078;AF1=0.08108;AN=90;DP=301;DP4=149,129,16,6;FQ=999;MQ=49;NumGenotypesChanged=0;PV4=0.12,1,2.6e-16,1;R2=0.999;VDB=0.0272	GT:DP:GQ:OG:PL:SP	0|0:8:60:.:0,24,208:0	0|0:3:60:.:0,9,97:0	0|0:13:60:.:0,39,255:0	0|1:9:60:.:155,0,76:0	0|0:3:60:.:0,9,108:0	0|0:4:60:.:0,12,141:0	0|0:3:60:.:0,9,102:0	0|0:12:60:.:0,36,255:0	0|0:7:60:.:0,21,208:0	0|0:6:60:.:0,18,175:0	0|1:9:60:.:105,0,121:3	0|0:4:60:.:0,12,138:0	0|0:11:60:.:0,33,255:0	0|1:5:60:.:22,0,116:0	0|0:5:60:.:0,15,152:0	0|0:3:60:.:0,9,90:0	0|0:6:60:.:0,18,173:0	0|0:5:60:.:0,15,151:0	1|0:10:60:.:83,0,140:0	0|0:4:60:.:0,12,140:0	0|0:8:60:.:0,24,221:0	0|0:8:60:.:0,24,219:0	0|0:1:60:.:0,3,35:0	0|0:7:60:.:0,21,186:0	0|0:8:60:.:0,24,188:0	0|0:13:60:.:0,39,255:0	0|0:3:60:.:0,9,105:0	0|1:6:60:.:34,0,106:3	0|0:9:60:.:0,27,220:0	0|0:3:60:.:0,9,95:0	0|0:9:60:.:0,27,229:0	0|0:6:60:.:0,18,166:0	0|0:7:60:.:0,21,213:0	0|1:4:60:.:60,0,63:0	0|0:5:60:.:0,15,144:0	0|0:7:60:.:0,21,208:0	0|0:3:60:.:0,9,96:0	1|0:6:60:.:86,0,94:4	0|0:8:60:.:0,24,215:0	0|0:3:22:.:0,9,88:0	0|0:5:60:.:0,15,157:0
Chr17	65744799	.	G	A	999	.	AC=48;AC1=47;AF=0.533;AF1=0.5161;AN=90;DP=292;DP4=53,87,61,81;FQ=999;MQ=47;NumGenotypesChanged=3;PV4=0.4,0.34,1.6e-27,1;R2=0.997;VDB=0.0268	GT:DP:GQ:OG:PL:SP	0|0:4:60:.:0,12,131:0	1|1:5:37:.:153,15,0:0	0|0:12:28:.:0,36,255:0	1|0:9:60:.:130,0,101:3	0|1:3:60:.:30,0,52:0	1|1:5:35:.:158,15,0:0	1|1:2:23:.:66,6,0:0	1|0:7:60:.:88,0,81:3	0|1:10:60:.:164,0,79:0	0|1:6:60:.:56,0,98:3	1|0:12:60:.:74,0,220:0	1|1:5:35:.:122,15,0:0	0|1:9:60:.:121,0,72:6	0|0:6:60:.:0,18,184:0	0|1:6:60:.:84,0,91:0	1|1:5:33:.:167,15,0:0	1|0:3:16:0/0:0,9,95:0	1|0:3:34:.:14,0,46:0	0|0:10:60:.:0,30,226:0	0|1:2:15:0/0:0,6,75:0	0|1:7:60:.:140,0,18:0	0|0:7:60:.:0,21,206:0	1|1:7:40:.:199,21,0:0	1|0:4:60:.:17,0,73:0	1|0:6:60:.:81,0,85:0	0|1:9:60:.:79,0,153:3	1|1:3:27:.:95,9,0:0	0|0:8:60:.:0,24,223:0	0|0:6:60:.:0,18,139:0	1|1:5:32:.:147,15,0:0	0|1:4:60:.:24,0,77:0	1|1:6:60:.:181,18,0:0	0|1:5:60:.:125,0,23:0	1|0:3:60:.:32,0,63:0	0|1:9:60:.:167,0,42:0	0|1:4:60:1/1:137,12,0:0	1|0:3:60:.:61,0,31:0	0|0:6:60:.:0,18,173:0	1|0:6:60:.:18,0,126:0	1|0:7:60:.:90,0,118:0	1|1:7:40:.:185,21,0:0
Chr17	65744906	.	G	A	999	.	AC=76;AC1=76;AF=0.844;AF1=0.8405;AN=90;DP=243;DP4=19,22,116,72;FQ=999;MQ=44;NumGenotypesChanged=1;PV4=0.081,0.14,5.7e-08,0.049;R2=0.96;VDB=0.0298	GT:DP:GQ:OG:PL:SP	1|1:5:34:.:143,15,0:0	1|1:2:60:.:68,6,0:0	1|0:6:60:.:115,0,45:3	1|1:6:60:.:180,18,0:0	1|1:5:40:.:124,15,0:0	1|1:2:60:.:67,6,0:0	1|1:2:60:.:68,6,0:0	1|0:10:60:.:150,0,102:2	1|1:9:60:.:231,27,0:0	1|1:6:40:.:174,18,0:0	1|1:6:60:.:165,18,0:0	1|1:0:60:.:0,0,0:0	0|1:5:60:.:51,0,90:0	1|1:2:24:.:69,6,0:0	1|1:2:11:.:75,6,0:0	1|1:4:60:.:122,12,0:0	1|1:2:25:.:69,6,0:0	1|0:6:60:.:112,0,50:0	1|1:8:30:.:186,24,0:0	1|1:3:16:.:110,9,0:0	1|1:7:60:.:184,21,0:0	0|0:6:60:.:0,18,181:0	1|1:2:60:.:68,6,0:0	1|1:7:60:.:199,21,0:0	1|0:4:60:.:20,0,79:0	1|1:3:30:.:93,9,0:0	1|1:5:60:.:131,15,0:0	1|1:4:30:.:126,12,0:0	1|0:4:60:.:58,0,56:0	1|1:3:60:.:107,9,0:0	0|1:6:60:.:16,0,140:0	1|1:4:60:.:135,12,0:0	1|1:5:40:.:146,15,0:0	1|1:8:60:.:221,24,0:0	0|1:4:60:.:63,0,60:5	1|1:1:23:.:41,3,0:0	1|0:2:40:.:29,0,34:0	1|0:4:2:1/1:133,12,0:0	1|0:6:60:.:38,0,122:3	1|1:3:29:.:110,9,0:0	1|1:6:60:.:176,18,0:0
Chr17	65745150	.	G	A	999	.	AC=48;AC1=48;AF=0.533;AF1=0.5342;AN=90;DP=277;DP4=63,65,58,79;FQ=999;MQ=46;NumGenotypesChanged=5;PV4=0.27,0.49,9.8e-27,1;R2=0.999;VDB=0.0258	GT:DP:GQ:OG:PL:SP	0|0:3:60:.:0,9,88:0	1|1:4:34:.:122,12,0:0	0|0:9:20:.:0,27,224:0	1|0:5:60:.:107,0,14:0	0|1:6:60:.:48,0,105:4	1|1:7:40:.:208,21,0:0	1|1:2:23:.:80,6,0:0	1|0:6:60:.:129,0,19:0	0|1:5:60:.:57,0,83:0	0|1:7:60:.:154,0,13:0	1|0:13:60:.:125,0,189:0	1|1:0:21:0/1:0,0,0:0	0|1:5:60:.:23,0,100:0	0|0:0:60:0/1:0,0,0:0	0|1:8:60:.:73,0,126:8	1|1:5:33:.:139,15,0:0	1|0:6:60:.:61,0,69:0	1|0:3:60:.:66,0,30:0	0|0:6:60:.:0,18,172:0	0|1:1:60:1/1:36,3,0:0	0|1:6:60:.:145,0,23:0	0|0:11:60:.:0,33,255:0	1|1:5:32:.:146,15,0:0	1|0:5:60:.:80,0,49:0	1|0:2:60:0/0:0,6,68:0	0|1:5:60:.:92,0,46:4	1|1:6:37:.:158,18,0:0	0|0:6:60:.:0,18,165:0	0|0:5:60:0/1:2,0,121:0	1|1:3:27:.:109,9,0:0	0|1:11:60:.:106,0,161:3	1|1:2:60:.:58,6,0:0	0|1:3:60:.:28,0,60:0	1|0:6:60:.:52,0,106:0	0|1:5:60:.:60,0,91:4	0|1:2:60:.:30,0,29:0	1|0:5:60:.:90,0,53:0	0|0:8:60:.:0,24,232:0	1|0:6:60:.:71,0,84:4	1|0:5:40:.:14,0,102:0	1|1:5:35:.:137,15,0:0
Chr17	65745348	.	G	A	999	.	AC=43;AC1=43;AF=0.478;AF1=0.4765;AN=90;DP=238;DP4=61,64,54,55;FQ=999;MQ=44;NumGenotypesChanged=6;PV4=1,0.036,5.6e-40,1;R2=0.951;VDB=0.0287	GT:DP:GQ:OG:PL:SP	0|0:3:60:.:0,9,106:0	1|1:4:24:.:100,12,0:0	0|0:11:32:.:0,33,255:0	0|0:7:8:.:0,21,195:0	0|1:7:60:.:91,0,83:3	0|1:8:60:.:62,0,117:0	1|1:4:19:.:122,12,0:0	1|0:9:60:.:103,0,121:3	0|1:5:34:.:24,0,111:0	0|1:2:13:.:3,0,31:0	1|0:5:20:.:14,0,117:0	0|1:1:8:0/0:0,3,29:0	0|0:10:19:.:0,30,188:0	0|0:5:60:.:0,15,153:0	0|1:12:60:.:97,0,191:3	1|1:6:25:.:156,18,0:0	0|0:6:10:.:0,18,174:0	1|0:3:60:1/1:88,9,0:0	0|0:1:60:.:0,3,39:0	0|1:5:31:.:21,0,92:0	0|1:8:60:.:122,0,74:7	0|0:13:60:.:0,39,255:0	1|1:7:28:.:170,21,0:0	1|0:4:60:.:46,0,63:0	1|0:2:34:.:27,0,22:0	0|1:4:60:.:39,0,59:0	1|1:3:16:.:74,9,0:0	0|0:4:60:.:0,12,118:0	0|0:0:60:0/1:0,0,0:0	1|1:0:6:0/1:0,0,0:0	0|1:3:60:.:55,0,32:0	1|1:3:27:.:102,9,0:0	0|1:4:60:.:80,0,15:0	1|0:4:60:.:58,0,23:0	0|1:2:7:0/0:0,6,69:0	0|1:2:60:1/1:75,6,0:0	1|0:3:60:.:62,0,24:0	0|0:3:60:.:0,9,113:0	1|0:2:60:.:31,0,29:0	1|0:4:60:.:83,0,25:0	1|1:2:15:.:72,6,0:0
Chr17	65745376	.	T	C	999	.	AC=48;AC1=53;AF=0.533;AF1=0.5916;AN=90;DP=255;DP4=56,54,61,72;FQ=999;MQ=43;NumGenotypesChanged=9;PV4=0.44,1,1.7e-39,1;R2=0.999;VDB=0.0251	GT:DP:GQ:OG:PL:SP	0|0:2:60:.:0,6,67:0	1|1:3:32:.:82,9,0:0	0|0:11:26:.:0,33,247:0	1|0:4:60:.:79,0,27:0	0|1:9:60:.:93,0,132:3	1|1:7:40:.:145,21,0:0	1|1:5:33:.:146,15,0:0	1|0:7:60:.:45,0,136:0	0|1:4:40:.:17,0,90:0	0|1:3:60:1/1:65,9,0:0	1|0:8:60:.:39,0,159:0	1|1:1:25:.:29,3,0:0	0|1:17:60:.:43,0,210:3	0|0:7:60:.:0,21,173:0	0|1:11:60:.:99,0,181:0	1|1:2:25:.:64,6,0:0	1|0:4:60:1/1:125,12,0:0	1|0:3:60:1/1:93,9,0:0	0|0:1:60:0/1:0,3,39:0	0|1:4:60:.:23,0,72:0	0|1:8:60:.:105,0,55:7	0|0:11:60:.:0,33,253:0	1|1:4:30:.:125,12,0:0	1|0:2:60:.:13,0,33:0	1|0:1:60:1/1:29,3,0:0	0|1:3:60:.:46,0,29:0	1|1:4:31:.:98,12,0:0	0|0:2:60:.:0,6,69:0	0|0:0:60:0/1:0,0,0:0	1|1:2:25:.:59,6,0:0	0|1:5:60:.:77,0,45:0	1|1:3:60:.:96,9,0:0	0|1:4:60:.:62,0,22:0	1|0:4:60:.:63,0,27:0	0|1:2:60:0/0:0,6,68:0	0|1:1:60:1/1:32,3,0:0	1|0:3:60:1/1:97,9,0:0	0|0:4:60:.:0,12,122:0	1|0:2:60:.:31,0,34:0	1|0:5:60:.:86,0,11:0	1|1:2:27:.:66,6,0:0
Chr17	65745407	.	GTCCTCCTCC	GTCCTCC	999	.	AC=48;AC1=48;AF=0.533;AF1=0.5321;AN=90;DP=242;DP4=48,54,46,63;FQ=999;INDEL;MQ=45;NumGenotypesChanged=5;PV4=0.49,1.7e-21,1.1e-19,1;R2=0.994;VDB=0.0312	GT:DP:GQ:OG:PL:SP	0|0:4:60:.:0,12,176:0	1|1:3:32:.:82,9,0:0	0|0:6:12:.:0,18,241:0	1|0:3:60:.:79,0,39:0	0|1:11:60:.:144,0,209:0	1|1:5:37:.:157,15,0:0	1|1:3:27:.:132,9,0:0	1|0:11:60:.:73,0,255:3	0|1:6:60:.:59,0,158:0	0|1:3:60:1/1:130,9,0:0	1|0:8:60:.:128,0,153:3	1|1:1:25:.:29,3,0:0	0|1:16:60:.:66,0,255:3	0|0:7:60:.:0,21,255:0	0|1:10:60:.:82,0,245:0	1|1:3:29:.:136,9,0:0	1|0:6:60:.:135,0,77:0	1|0:2:60:.:40,0,31:0	0|0:2:60:.:0,6,91:0	0|1:1:19:.:0,3,49:0	0|1:5:60:.:108,0,35:0	0|0:8:60:.:0,24,255:0	1|1:1:22:.:29,3,0:0	1|0:3:60:.:40,0,86:0	1|0:1:60:1/1:29,3,0:0	0|1:1:60:1/1:50,3,0:0	1|1:3:28:.:89,9,0:0	0|0:2:60:.:0,6,90:0	0|0:2:60:.:0,6,90:0	1|1:3:27:.:96,9,0:0	0|1:4:60:.:44,0,80:0	1|1:1:60:.:37,3,0:0	0|1:2:16:0/0:0,6,91:0	1|0:2:60:1/1:51,6,0:0	0|1:1:60:.:0,3,50:0	0|1:3:60:.:79,0,41:0	1|0:4:60:.:101,0,38:0	0|0:2:60:.:0,6,100:0	1|0:0:60:.:0,0,0:0	1|0:4:60:.:96,0,25:0	1|1:1:24:.:37,3,0:0
Chr17	65745602	.	G	A	999	.	AC=48;AC1=45;AF=0.533;AF1=0.4984;AN=90;DP=161;DP4=28,42,45,38;FQ=999;MQ=44;NumGenotypesChanged=16;PV4=0.1,0.0099,9.4e-07,1;R2=0.969;VDB=0.0175	GT:DP:GQ:OG:PL:SP	0|0:2:60:.:0,6,73:0	1|1:1:16:0/1:30,3,0:0	0|0:7:14:.:0,21,185:0	1|0:9:60:.:68,0,122:4	0|1:7:60:.:78,0,58:0	1|1:0:13:0/1:0,0,0:0	1|1:2:23:.:54,6,0:0	1|0:9:60:.:64,0,145:3	0|1:8:60:.:88,0,92:0	0|1:1:37:.:21,3,0:0	1|0:2:30:.:14,0,28:0	1|1:0:13:0/1:0,0,0:0	0|1:10:60:.:60,0,131:0	0|0:4:60:.:0,12,124:0	0|1:1:14:0/0:0,3,39:0	1|1:5:30:.:126,15,0:0	1|0:3:30:.:12,0,56:0	1|0:2:60:1/1:67,6,0:0	0|0:2:60:.:0,6,69:0	0|1:3:60:.:24,0,55:0	0|1:9:60:.:116,0,72:3	0|0:6:60:.:0,18,157:0	1|1:1:20:0/1:33,3,0:0	1|0:1:13:0/0:0,3,38:0	1|0:2:30:.:14,0,25:0	0|1:2:11:0/0:0,6,54:0	1|1:1:18:0/1:29,3,0:0	0|0:0:60:0/1:0,0,0:0	0|0:1:60:.:0,3,36:0	1|1:1:17:0/1:27,3,0:0	0|1:2:60:1/1:67,6,0:0	1|1:5:28:.:128,15,0:0	0|1:1:17:0/0:0,3,34:0	1|0:1:14:0/0:0,3,39:0	0|1:0:15:.:0,0,0:0	0|1:0:20:.:0,0,0:0	1|0:1:17:0/0:0,3,37:0	0|0:1:60:.:0,3,41:0	1|0:1:37:.:25,3,0:0	1|0:3:60:.:67,0,31:0	1|1:5:28:.:124,15,0:0
Chr17	65746072	.	T	C	999	.	AC=7;AC1=7;AF=0.078;AF1=0.08232;AN=90;DP=225;DP4=101,98,6,11;FQ=999;MQ=48;NumGenotypesChanged=1;PV4=0.31,1,5.8e-14,1;R2=0.835;VDB=0.0217	GT:DP:GQ:OG:PL:SP	0|0:7:60:.:0,21,164:0	0|0:3:16:.:0,9,106:0	0|0:9:60:.:0,27,212:0	1|0:7:60:.:76,0,107:3	0|0:1:7:.:0,3,39:0	1|0:4:60:.:60,0,69:0	0|0:3:29:.:0,9,96:0	0|0:5:27:.:0,15,136:0	0|0:4:34:.:0,12,128:0	0|0:4:31:.:0,12,118:0	0|0:9:40:.:0,27,211:0	1|0:5:60:.:72,0,59:0	0|0:17:60:.:0,51,255:0	0|0:4:60:.:0,12,130:0	0|0:4:23:.:0,12,111:0	0|0:5:21:.:0,15,136:0	1|0:2:1:0/0:0,6,67:0	0|0:3:29:.:0,9,107:0	0|0:5:60:.:0,15,149:0	0|0:2:28:.:0,6,71:0	0|0:6:40:.:0,18,189:0	0|0:5:60:.:0,15,131:0	0|0:3:27:.:0,9,89:0	1|0:7:27:.:28,0,109:0	1|0:4:60:.:112,12,0:0	0|0:5:27:.:0,15,123:0	0|0:2:10:.:0,6,62:0	0|0:2:60:.:0,6,38:0	0|0:3:60:.:0,9,93:0	0|0:5:17:.:0,15,136:0	0|0:1:16:.:0,3,29:0	0|1:6:60:.:85,0,69:0	0|0:3:27:.:0,9,85:0	0|0:3:12:.:0,9,87:0	0|0:1:16:.:0,3,37:0	0|0:1:21:.:0,3,38:0	0|0:2:25:.:0,6,58:0	0|0:1:60:.:0,3,37:0	0|0:2:19:.:0,6,74:0	0|0:1:6:.:0,3,35:0	0|0:6:19:.:0,18,175:0
Chr17	65746415	.	G	A	999	.	AC=17;AC1=14;AF=0.189;AF1=0.1569;AN=90;DP=251;DP4=118,84,18,19;FQ=999;MQ=47;NumGenotypesChanged=4;PV4=0.28,0.018,1.9e-08,0.46;R2=0.802;VDB=0.0414	GT:DP:GQ:OG:PL:SP	0|0:7:60:.:0,21,182:0	1|0:2:3:.:62,6,0:0	0|0:9:60:.:0,27,221:0	0|0:11:40:.:0,33,238:0	0|0:3:8:.:0,9,102:0	0|0:4:19:.:0,12,137:0	0|0:5:32:.:0,15,145:0	1|0:8:60:.:132,0,54:0	0|0:5:35:.:0,15,151:0	0|0:9:60:.:0,27,211:0	1|0:13:60:.:173,0,121:0	0|0:2:14:.:0,6,70:0	0|0:7:40:.:0,21,188:0	0|0:5:60:.:0,15,132:0	0|1:4:14:.:10,0,89:0	1|0:1:2:0/0:0,3,38:0	0|0:5:14:.:0,15,166:0	0|0:8:40:.:0,24,223:0	0|0:2:60:.:0,6,69:0	0|0:9:60:.:0,27,226:0	0|0:8:60:.:0,24,229:0	0|0:7:60:.:0,21,215:0	0|0:4:27:.:0,12,126:0	0|0:7:29:.:0,21,194:0	0|0:2:14:.:0,6,58:0	0|1:3:60:.:106,9,0:0	1|0:2:2:0/0:0,6,68:0	0|0:5:60:.:0,15,156:0	0|0:4:60:.:0,12,117:0	0|0:5:14:.:0,15,141:0	0|1:4:60:.:66,0,49:0	1|1:4:4:.:112,12,0:0	0|0:5:32:.:0,15,143:0	1|0:2:2:0/0:0,6,70:0	0|1:4:30:.:28,0,73:0	0|0:3:26:.:0,9,97:0	0|0:4:28:.:0,12,142:0	0|0:1:60:.:0,3,39:0	1|0:2:21:.:29,0,35:0	1|0:2:2:0/0:0,6,69:0	1|0:3:26:.:68,0,26:0
Chr17	65746618	.	C	A	6.52	.	AC=1;AC1=1;AF=0.011;AF1=0.01378;AN=90;DP=187;DP4=53,127,1,1;FQ=6.57;MQ=49;NumGenotypesChanged=0;PV4=0.51,1,0.0051,1;R2=0.938;VDB=0.0174	GT:DP:GQ:OG:PL:SP	0|0:6:60:.:0,18,183:0	0|0:2:60:.:0,6,57:0	1|0:9:60:.:51,0,133:0	0|0:10:60:.:0,30,249:0	0|0:3:60:.:0,9,108:0	0|0:0:60:.:0,0,0:0	0|0:2:60:.:0,6,70:0	0|0:7:40:.:0,21,202:0	0|0:5:60:.:0,15,162:0	0|0:8:60:.:0,24,192:0	0|0:6:37:.:0,18,152:0	0|0:0:60:.:0,0,0:0	0|0:7:40:.:0,21,204:0	0|0:1:22:.:0,3,38:0	0|0:7:35:.:0,21,193:0	0|0:2:60:.:0,6,59:0	0|0:4:60:.:0,12,119:0	0|0:7:40:.:0,21,188:0	0|0:2:20:.:0,6,71:0	0|0:4:28:.:0,12,124:0	0|0:6:60:.:0,18,187:0	0|0:2:22:.:0,6,56:0	0|0:4:60:.:0,12,127:0	0|0:2:60:.:0,6,70:0	0|0:1:22:.:0,3,39:0	0|0:2:37:.:0,6,66:0	0|0:6:60:.:0,18,148:0	0|0:5:34:.:0,15,143:0	0|0:1:18:.:0,3,36:0	0|0:6:60:.:0,18,170:0	0|0:6:37:.:0,18,184:0	0|0:2:60:.:0,6,58:0	0|0:2:40:.:0,6,73:0	0|0:2:25:.:0,6,67:0	0|0:3:28:.:0,9,102:0	0|0:3:40:.:0,9,93:0	0|0:4:31:.:0,12,134:0	0|0:2:22:.:0,6,68:0	0|0:2:25:.:0,6,69:0	0|0:0:32:.:0,0,0:0	0|0:5:60:.:0,15,161:0
Chr17	65748007	.	A	G	999	.	AC=48;AC1=46;AF=0.533;AF1=0.5081;AN=90;DP=247;DP4=46,63,53,73;FQ=999;MQ=45;NumGenotypesChanged=3;PV4=1,1,1.5e-16,1;R2=1.0;VDB=0.0221	GT:DP:GQ:OG:PL:SP	0|0:7:60:.:0,21,172:0	1|1:2:60:.:48,6,0:0	0|0:8:60:.:0,24,218:0	1|0:7:60:.:43,0,123:0	0|1:1:60:.:0,3,35:0	1|1:3:60:.:112,9,0:0	1|1:1:60:.:37,3,0:0	1|0:12:60:.:152,0,110:0	0|1:6:60:.:51,0,99:3	0|1:7:60:.:146,0,39:0	1|0:8:60:.:132,0,86:3	1|1:4:60:.:114,12,0:0	0|1:7:60:.:112,0,67:4	0|0:5:60:.:0,15,141:0	0|1:4:60:.:62,0,53:0	1|1:2:60:.:65,6,0:0	1|0:1:60:.:0,3,36:0	1|0:5:60:.:59,0,84:0	0|0:5:60:.:0,15,163:0	0|1:4:60:.:91,0,27:0	0|1:5:60:.:97,0,61:0	0|0:10:60:.:0,30,218:0	1|1:5:60:.:158,15,0:0	1|0:2:60:.:24,0,14:0	1|0:6:60:.:41,0,90:4	0|1:3:60:0/0:0,9,102:0	1|1:2:60:.:63,6,0:0	0|0:3:60:.:0,9,99:0	0|0:3:60:.:0,9,109:0	1|1:4:60:.:138,12,0:0	0|1:3:60:1/1:98,9,0:0	1|1:7:60:.:174,21,0:0	0|1:4:60:.:29,0,85:0	1|0:1:60:.:0,3,31:0	0|1:3:60:.:45,0,25:0	0|1:1:60:1/1:24,3,0:0	1|0:3:60:.:71,0,28:0	0|0:5:60:.:0,15,149:0	1|0:4:60:.:52,0,47:5	1|0:6:60:.:129,0,52:0	1|1:4:60:.:137,12,0:0
Chr17	65748142	.	T	C	999	.	AC=48;AC1=48;AF=0.533;AF1=0.5306;AN=90;DP=257;DP4=50,54,57,91;FQ=999;MQ=46;NumGenotypesChanged=0;PV4=0.15,0.3,1.7e-25,0.33;R2=1.0;VDB=0.0266	GT:DP:GQ:OG:PL:SP	0|0:7:60:.:0,21,160:0	1|1:3:60:.:79,9,0:0	0|0:6:60:.:0,18,180:0	1|0:4:60:.:27,0,81:0	0|1:5:60:.:51,0,91:0	1|1:6:60:.:187,18,0:0	1|1:5:60:.:167,15,0:0	1|0:12:60:.:120,0,171:0	0|1:11:60:.:177,0,109:0	0|1:5:60:.:20,0,118:0	1|0:12:60:.:190,0,92:2	1|1:4:60:.:86,12,0:0	0|1:9:60:.:165,0,63:3	0|0:4:60:.:0,12,138:0	0|1:2:60:.:29,0,24:0	1|1:7:60:.:209,21,0:0	1|0:4:60:.:58,0,51:5	1|0:3:60:.:61,0,30:0	0|0:7:60:.:0,21,211:0	0|1:1:60:.:0,3,35:0	0|1:6:60:.:115,0,60:0	0|0:8:60:.:0,24,203:0	1|1:3:60:.:94,9,0:0	1|0:4:60:.:58,0,57:5	1|0:2:60:.:23,0,33:0	0|1:4:60:.:98,0,19:0	1|1:3:60:.:86,9,0:0	0|0:2:60:.:0,6,69:0	0|0:2:60:.:0,6,70:0	1|1:4:60:.:115,12,0:0	0|1:4:60:.:58,0,53:0	1|1:5:60:.:159,15,0:0	0|1:2:60:.:34,0,28:0	1|0:4:60:.:60,0,51:0	0|1:5:60:.:59,0,75:0	0|1:4:60:.:63,0,61:0	1|0:8:60:.:129,0,48:3	0|0:3:60:.:0,9,101:0	1|0:4:60:.:54,0,59:0	1|0:2:60:.:33,0,28:0	1|1:5:60:.:149,15,0:0
Chr17	65748233	.	T	G	999	.	AC=47;AC1=48;AF=0.522;AF1=0.5279;AN=90;DP=225;DP4=54,46,66,49;FQ=999;MQ=46;NumGenotypesChanged=6;PV4=0.68,0.41,3.9e-20,0.086;R2=0.974;VDB=0.0237	GT:DP:GQ:OG:PL:SP	0|0:6:60:.:0,18,186:0	1|1:2:20:.:63,6,0:0	0|0:7:60:.:0,21,190:0	1|0:8:60:.:47,0,150:0	0|1:2:60:1/1:58,6,0:0	1|1:4:24:.:110,12,0:0	1|1:4:26:.:139,12,0:0	1|0:7:60:.:88,0,121:0	0|0:7:9:.:0,21,204:0	0|1:4:60:.:50,0,58:0	1|0:9:60:.:123,0,80:0	1|1:1:17:.:39,3,0:0	0|1:10:60:.:125,0,114:3	0|0:1:60:0/1:0,3,13:0	0|1:1:9:.:0,3,39:0	1|1:3:23:.:107,9,0:0	1|0:1:10:.:0,3,35:0	1|0:8:60:.:111,0,86:0	0|0:8:60:.:0,24,203:0	0|1:3:60:.:60,0,18:0	0|1:5:60:.:74,0,49:0	0|0:5:60:.:0,15,147:0	1|1:2:20:.:60,6,0:0	1|0:3:10:0/0:0,9,99:0	1|0:7:26:.:8,0,134:0	0|1:6:60:.:111,0,50:4	1|1:2:19:.:65,6,0:0	0|0:5:60:.:0,15,143:0	0|0:2:60:.:0,6,73:0	1|1:4:26:.:114,12,0:0	0|1:2:60:1/1:80,6,0:0	1|1:4:26:.:134,12,0:0	0|1:6:60:.:51,0,108:0	1|0:4:21:.:4,0,76:0	0|1:3:60:1/1:106,9,0:0	0|1:0:13:.:0,0,0:0	1|0:3:60:.:64,0,30:0	0|0:5:60:.:0,15,143:0	1|0:3:60:1/1:105,9,0:0	1|0:8:60:.:174,0,11:0	1|1:8:40:.:225,24,0:0
Chr17	65748325	.	T	C	999	.	AC=48;AC1=47;AF=0.533;AF1=0.5261;AN=90;DP=209;DP4=56,39,47,60;FQ=999;MQ=46;NumGenotypesChanged=7;PV4=0.036,0.36,1.5e-16,0.27;R2=0.979;VDB=0.0251	GT:DP:GQ:OG:PL:SP	0|0:2:60:.:0,6,73:0	1|1:6:35:.:192,18,0:0	0|0:2:60:.:0,6,70:0	1|0:7:40:.:18,0,160:0	0|1:3:60:.:59,0,25:0	1|1:4:30:.:125,12,0:0	1|1:1:22:.:37,3,0:0	1|0:6:60:.:79,0,86:0	0|1:4:6:0/0:0,12,122:0	0|1:5:60:.:86,0,63:0	1|0:8:60:.:98,0,109:0	1|1:2:23:.:81,6,0:0	0|1:5:60:.:90,0,57:0	0|0:5:60:.:0,15,154:0	0|1:4:8:0/0:0,12,128:0	1|1:5:33:.:163,15,0:0	1|0:5:40:.:24,0,108:0	1|0:2:60:.:28,0,33:0	0|0:7:60:.:0,21,191:0	0|1:2:60:1/1:70,6,0:0	0|1:7:60:.:65,0,99:15	0|0:4:60:.:0,12,113:0	1|1:2:24:.:73,6,0:0	1|0:4:33:.:20,0,93:0	1|0:2:60:.:30,0,22:0	0|1:0:23:.:0,0,0:0	1|1:1:21:.:37,3,0:0	0|0:5:60:.:0,15,131:0	0|0:2:60:.:0,6,66:0	1|1:3:27:.:85,9,0:0	0|1:7:60:.:115,0,49:0	1|1:0:19:0/1:0,0,0:0	0|1:3:60:1/1:91,9,0:0	1|0:3:60:.:31,0,56:0	0|1:1:60:1/1:33,3,0:0	0|1:1:60:1/1:35,3,0:0	1|0:5:60:.:56,0,84:4	0|0:4:60:.:0,12,133:0	1|0:4:60:.:29,0,85:0	1|0:9:60:.:118,0,115:0	1|1:5:34:.:158,15,0:0
Chr17	65748523	.	A	C	999	.	AC=47;AC1=48;AF=0.522;AF1=0.5302;AN=90;DP=299;DP4=83,61,92,52;FQ=999;MQ=46;NumGenotypesChanged=2;PV4=0.33,0.19,5.3e-16,1;R2=0.997;VDB=0.0319	GT:DP:GQ:OG:PL:SP	0|0:6:60:.:0,18,190:0	1|1:4:27:.:117,12,0:0	0|0:10:60:.:0,30,225:0	1|0:12:60:.:48,0,214:3	0|1:9:60:.:164,0,60:0	1|1:6:30:.:167,18,0:0	1|1:4:25:.:142,12,0:0	1|0:4:60:.:97,0,13:0	0|1:4:60:.:27,0,94:0	0|1:6:35:.:20,0,148:0	1|0:11:60:.:85,0,177:0	1|1:5:28:.:148,15,0:0	0|1:7:60:.:78,0,113:0	0|0:8:60:.:0,24,220:0	0|1:4:60:.:27,0,95:0	1|1:3:23:.:96,9,0:0	1|0:6:60:.:117,0,60:0	1|0:5:60:.:76,0,61:0	0|0:11:60:.:0,33,255:0	0|1:5:60:.:78,0,57:0	0|1:11:60:.:32,0,212:3	0|0:10:60:.:0,30,231:0	1|0:3:15:.:65,0,27:0	1|0:5:60:.:120,0,24:0	1|0:4:60:.:36,0,60:0	0|1:5:60:.:37,0,76:0	1|1:7:34:.:204,21,0:0	0|0:4:60:.:0,12,107:0	0|0:3:60:.:0,9,97:0	1|1:6:32:.:177,18,0:0	0|1:8:60:.:154,0,42:3	1|1:1:19:.:35,3,0:0	0|1:3:60:.:48,0,31:0	1|0:1:60:1/1:40,3,0:0	0|1:3:60:.:32,0,59:0	0|1:3:60:1/1:107,9,0:0	1|0:5:40:.:26,0,112:0	0|0:4:60:.:0,12,133:0	1|0:4:60:.:27,0,99:0	1|0:7:60:.:76,0,112:0	1|1:4:28:.:130,12,0:0
Chr17	65748695	.	T	C	999	.	AC=47;AC1=46;AF=0.522;AF1=0.5098;AN=90;DP=315;DP4=69,76,87,68;FQ=999;MQ=46;NumGenotypesChanged=2;PV4=0.17,0.0064,2.7e-27,1;R2=0.994;VDB=0.0265	GT:DP:GQ:OG:PL:SP	0|0:9:60:.:0,27,237:0	1|1:3:21:.:89,9,0:0	0|0:10:60:.:0,30,221:0	1|0:7:60:.:88,0,82:3	0|1:8:60:.:139,0,43:3	1|1:3:22:.:98,9,0:0	1|1:4:24:.:104,12,0:0	1|0:4:60:.:25,0,80:0	0|1:11:60:.:90,0,176:0	0|1:6:32:.:16,0,129:0	1|0:11:60:.:85,0,140:11	1|1:2:19:.:51,6,0:0	0|1:10:60:.:114,0,118:7	0|0:9:60:.:0,27,230:0	0|1:5:60:.:86,0,57:0	1|1:2:19:.:65,6,0:0	1|0:3:60:.:27,0,58:0	1|0:8:60:.:148,0,46:0	0|0:6:60:.:0,18,174:0	0|1:6:60:.:74,0,55:0	0|1:16:60:.:121,0,213:2	0|0:10:60:.:0,30,244:0	1|0:4:15:.:85,0,27:0	1|0:3:60:.:63,0,28:0	1|0:3:37:.:17,0,49:0	0|1:6:60:.:89,0,78:0	1|1:7:34:.:183,21,0:0	0|0:7:60:.:0,21,149:0	0|0:5:60:.:0,15,168:0	1|1:5:28:.:134,15,0:0	0|1:7:60:.:102,0,87:3	1|1:4:27:.:80,12,0:0	0|1:4:60:.:46,0,56:0	1|0:2:60:.:29,0,25:0	0|1:2:13:0/0:0,6,68:0	0|1:3:60:.:59,0,32:0	1|0:2:60:1/1:64,6,0:0	0|0:4:60:.:0,12,105:0	1|0:5:60:.:107,0,19:0	1|0:4:60:.:28,0,88:0	1|1:6:32:.:177,18,0:0
Chr17	65748848	.	ACCCCC	ACCCC	999	.	AC=48;AC1=47;AF=0.533;AF1=0.5217;AN=90;DP=346;DP4=92,57,98,78;FQ=999;INDEL;MQ=46;NumGenotypesChanged=3;PV4=0.31,9e-14,8e-08,1;R2=0.963;VDB=0.0325	GT:DP:GQ:OG:PL:SP	0|0:6:60:.:0,18,95:0	1|1:4:27:.:70,12,0:0	0|0:6:60:.:0,18,86:0	1|0:12:60:.:83,0,38:3	0|1:13:60:.:68,0,48:23	1|1:8:40:.:117,24,0:0	1|1:8:40:.:121,24,0:0	1|0:11:60:.:39,0,82:0	0|1:8:60:.:64,0,33:0	0|1:5:35:.:22,0,42:0	1|0:12:60:.:49,0,66:3	1|1:9:60:.:129,27,0:0	0|1:6:2:0/0:0,18,95:0	0|0:4:60:.:0,12,70:0	0|1:6:60:.:38,0,39:0	1|1:7:40:.:100,21,0:0	1|0:4:40:.:25,0,25:5	1|0:7:60:.:62,1,0:0	0|0:7:60:.:0,21,109:0	0|1:7:60:.:53,0,31:4	0|1:15:60:.:46,0,87:6	0|0:7:60:.:0,21,111:0	1|1:2:24:.:40,6,0:0	1|0:7:60:.:50,0,36:0	1|0:4:4:0/0:0,12,73:0	0|1:6:60:.:39,0,39:0	1|1:5:32:.:85,15,0:0	0|0:6:60:.:0,18,95:0	0|0:4:60:.:0,12,69:0	1|1:6:35:.:86,18,0:0	0|1:11:60:.:59,0,57:0	1|1:5:30:.:69,15,0:0	0|1:1:40:1/1:20,3,0:0	1|0:3:60:.:31,0,11:0	0|1:5:40:.:30,0,22:0	0|1:5:60:.:36,0,25:0	1|0:6:60:.:47,0,19:4	0|0:11:60:.:0,33,130:0	1|0:6:34:.:22,0,56:0	1|0:4:60:.:38,0,8:0	1|1:6:34:.:99,18,0:0
Chr17	65749395	.	C	G	999	.	AC=36;AC1=36;AF=0.400;AF1=0.3953;AN=90;DP=219;DP4=63,76,37,36;FQ=999;G3=0.49,0.2493,0.2606;HWE=0.0277;MQ=44;NumGenotypesChanged=5;PV4=0.47,7.5e-95,2.4e-107,1;R2=0.963;VDB=0.0106	GT:DP:GQ:OG:PL:SP	0|0:11:60:.:0,33,255:0	1|1:1:13:0/1:16,3,0:0	0|0:8:60:.:0,24,224:0	1|0:2:60:1/1:26,6,0:0	0|1:9:19:.:4,0,189:0	1|1:4:60:.:54,12,0:0	1|1:4:60:.:46,12,0:0	1|0:7:60:.:21,0,99:8	0|0:2:20:.:0,6,69:0	0|0:6:5:.:0,2,146:0	0|0:6:22:.:0,3,146:0	1|1:1:17:0/1:16,3,0:0	0|1:12:2:0/0:0,3,223:0	0|0:8:60:.:0,24,202:0	0|0:2:21:.:0,6,71:0	1|1:5:60:.:66,15,0:0	1|0:2:30:.:7,0,31:0	1|0:3:37:.:6,0,58:0	0|0:11:60:.:0,33,255:0	0|1:3:40:.:7,0,67:0	0|1:5:60:.:26,0,65:0	0|0:7:60:.:0,21,206:0	1|1:1:19:0/1:13,3,0:0	0|0:2:21:.:0,6,64:0	0|0:7:16:.:0,5,164:0	0|1:4:18:.:4,0,99:0	1|1:4:60:.:62,12,0:0	0|0:3:60:.:0,9,95:0	0|0:9:60:.:0,27,252:0	1|1:2:29:.:30,6,0:0	0|1:2:60:.:11,0,33:0	1|1:2:23:.:29,6,0:0	0|1:1:60:.:16,3,0:0	0|0:1:8:.:0,3,31:0	0|0:2:21:.:0,6,72:0	0|0:2:13:.:0,6,71:0	1|0:5:60:.:18,0,92:0	0|0:3:60:.:0,9,104:0	0|0:1:10:.:0,3,39:0	0|0:2:30:.:0,6,82:0	1|1:4:60:.:55,12,0:0
Chr17	65749398	.	A	G	999	.	AC=36;AC1=35;AF=0.400;AF1=0.3903;AN=90;DP=219;DP4=64,77,37,36;FQ=999;G3=0.497,0.2411,0.2619;HWE=0.0213;MQ=44;NumGenotypesChanged=5;PV4=0.47,7.3e-99,6.1e-105,1;R2=0.963;VDB=0.0108	GT:DP:GQ:OG:PL:SP	0|0:10:60:.:0,30,255:0	1|1:1:13:0/1:16,3,0:0	0|0:8:60:.:0,24,214:0	1|0:2:60:1/1:26,6,0:0	0|1:9:19:.:4,0,189:0	1|1:4:60:.:54,12,0:0	1|1:4:60:.:46,12,0:0	1|0:7:60:.:21,0,88:8	0|0:2:20:.:0,6,69:0	0|0:6:5:.:0,2,151:0	0|0:7:22:.:0,6,171:0	1|1:1:17:0/1:16,3,0:0	0|1:12:2:0/0:0,3,230:0	0|0:8:60:.:0,24,216:0	0|0:2:21:.:0,6,70:0	1|1:5:60:.:66,15,0:0	1|0:2:30:.:7,0,33:0	1|0:3:37:.:6,0,59:0	0|0:12:60:.:0,36,255:0	0|1:3:40:.:7,0,67:0	0|1:5:60:.:26,0,65:0	0|0:7:60:.:0,21,202:0	1|1:1:19:0/1:13,3,0:0	0|0:2:21:.:0,6,69:0	0|0:7:16:.:0,5,166:0	0|1:4:18:.:4,0,97:0	1|1:4:60:.:62,12,0:0	0|0:3:60:.:0,9,101:0	0|0:9:60:.:0,27,255:0	1|1:2:29:.:30,6,0:0	0|1:2:60:.:11,0,35:0	1|1:2:23:.:29,6,0:0	0|1:1:60:.:16,3,0:0	0|0:1:8:.:0,3,37:0	0|0:2:21:.:0,6,74:0	0|0:2:13:.:0,6,68:0	1|0:5:60:.:18,0,96:0	0|0:3:60:.:0,9,107:0	0|0:1:10:.:0,3,40:0	0|0:3:30:.:0,9,110:0	1|1:4:60:.:55,12,0:0
Chr17	65749402	.	A	C	999	.	AC=36;AC1=35;AF=0.400;AF1=0.3849;AN=90;DP=219;DP4=64,77,37,36;FQ=999;G3=0.5009,0.2349,0.2643;HWE=0.0158;MQ=44;NumGenotypesChanged=5;PV4=0.47,8.6e-100,3.6e-104,1;R2=0.963;VDB=0.0108	GT:DP:GQ:OG:PL:SP	0|0:10:60:.:0,30,255:0	1|1:1:13:0/1:16,3,0:0	0|0:7:60:.:0,21,211:0	1|0:2:60:1/1:26,6,0:0	0|1:9:19:.:4,0,187:0	1|1:4:60:.:54,12,0:0	1|1:4:60:.:46,12,0:0	1|0:5:60:.:25,0,63:0	0|0:3:20:.:0,9,108:0	0|0:7:5:.:0,5,166:0	0|0:8:22:.:0,9,193:0	1|1:1:17:0/1:16,3,0:0	0|1:12:2:0/0:0,3,228:0	0|0:7:60:.:0,21,193:0	0|0:2:21:.:0,6,70:0	1|1:5:60:.:66,15,0:0	1|0:2:30:.:7,0,32:0	1|0:2:37:.:9,0,12:0	0|0:12:60:.:0,36,255:0	0|1:3:40:.:7,0,66:0	0|1:5:60:.:26,0,65:0	0|0:7:60:.:0,21,206:0	1|1:1:19:0/1:13,3,0:0	0|0:2:21:.:0,6,68:0	0|0:7:16:.:0,5,166:0	0|1:4:18:.:4,0,99:0	1|1:4:60:.:62,12,0:0	0|0:5:60:.:0,15,147:0	0|0:8:60:.:0,24,235:0	1|1:2:29:.:30,6,0:0	0|1:2:60:.:11,0,35:0	1|1:2:23:.:29,6,0:0	0|1:1:60:.:16,3,0:0	0|0:1:8:.:0,3,35:0	0|0:2:21:.:0,6,72:0	0|0:2:13:.:0,6,68:0	1|0:5:60:.:18,0,95:0	0|0:3:60:.:0,9,109:0	0|0:1:10:.:0,3,34:0	0|0:3:30:.:0,9,112:0	1|1:4:60:.:55,12,0:0
Chr17	65749405	.	A	C	999	.	AC=36;AC1=35;AF=0.400;AF1=0.3924;AN=90;DP=214;DP4=59,76,37,36;FQ=999;G3=0.4851,0.2546,0.2603;HWE=0.0266;MQ=44;NumGenotypesChanged=4;PV4=0.38,4.9e-94,1.8e-97,1;R2=0.96;VDB=0.0106	GT:DP:GQ:OG:PL:SP	0|0:10:60:.:0,30,245:0	1|1:1:13:0/1:16,3,0:0	0|0:7:60:.:0,21,205:0	1|0:2:60:1/1:26,6,0:0	0|1:9:19:.:4,0,183:0	1|1:4:60:.:54,12,0:0	1|1:4:60:.:46,12,0:0	1|0:5:60:.:25,0,59:0	0|0:3:18:.:0,9,106:0	0|0:7:4:.:0,5,164:0	0|0:7:21:.:0,6,169:0	1|1:1:17:0/1:16,3,0:0	0|1:11:2:.:0,0,205:0	0|0:7:60:.:0,21,199:0	0|0:2:20:.:0,6,64:0	1|1:5:60:.:66,15,0:0	1|0:2:30:.:7,0,32:0	1|0:2:37:.:9,0,16:0	0|0:11:60:.:0,33,240:0	0|1:2:40:.:10,0,33:0	0|1:5:60:.:26,0,63:0	0|0:4:60:.:0,12,124:0	1|1:1:19:0/1:13,3,0:0	0|0:2:20:.:0,6,68:0	0|0:6:15:.:0,2,133:0	0|1:4:18:.:4,0,94:0	1|1:4:60:.:62,12,0:0	0|0:5:60:.:0,15,146:0	0|0:8:60:.:0,24,224:0	1|1:2:29:.:30,6,0:0	0|1:2:60:.:11,0,34:0	1|1:2:24:.:29,6,0:0	0|1:1:60:.:16,3,0:0	0|0:1:8:.:0,3,37:0	0|0:2:20:.:0,6,70:0	0|0:2:12:.:0,6,65:0	1|0:5:60:.:18,0,68:0	0|0:3:60:.:0,9,110:0	0|0:1:10:.:0,3,32:0	0|0:3:27:.:0,9,110:0	1|1:4:60:.:55,12,0:0
Chr17	65749734	.	A	G	999	.	AC=48;AC1=50;AF=0.533;AF1=0.5538;AN=90;DP=235;DP4=34,63,49,80;FQ=999;MQ=44;NumGenotypesChanged=5;PV4=0.68,1,3.7e-22,0.037;R2=1.0;VDB=0.0284	GT:DP:GQ:OG:PL:SP	0|0:3:60:.:0,9,108:0	1|1:2:33:.:53,6,0:0	0|0:6:60:.:0,18,155:0	1|0:4:60:.:57,0,59:0	0|1:3:60:.:30,0,60:0	1|1:3:37:.:92,9,0:0	1|1:6:60:.:140,18,0:0	1|0:10:60:.:74,0,159:0	0|1:8:60:.:122,0,41:0	0|1:1:60:1/1:35,3,0:0	1|0:8:60:.:135,0,78:0	1|1:3:40:.:82,9,0:0	0|1:13:60:.:184,0,112:0	0|0:5:60:0/1:7,0,93:0	0|1:2:60:.:24,0,33:0	1|1:4:40:.:120,12,0:0	1|0:4:60:.:85,0,27:0	1|0:3:60:1/1:108,9,0:0	0|0:7:60:.:0,21,208:0	0|1:6:60:.:69,0,85:0	0|1:6:60:.:82,0,81:0	0|0:4:60:.:0,12,106:0	1|1:5:60:.:148,15,0:0	1|0:6:60:.:47,0,99:0	1|0:0:27:.:0,0,0:0	0|1:5:60:.:54,0,82:0	1|1:3:37:.:88,9,0:0	0|0:3:60:.:0,9,87:0	0|0:6:60:.:0,18,180:0	1|1:3:60:.:85,9,0:0	0|1:5:60:.:83,0,56:0	1|1:4:37:.:119,12,0:0	0|1:4:60:.:57,0,66:0	1|0:4:60:.:17,0,81:0	0|1:1:60:1/1:37,3,0:0	0|1:3:24:0/0:0,9,93:0	1|0:4:60:.:41,0,68:0	0|0:3:60:.:0,9,113:0	1|0:2:60:.:23,0,18:0	1|0:3:60:.:23,0,60:0	1|1:4:37:.:130,12,0:0
Chr17	65749962	.	G	A	999	.	AC=48;AC1=46;AF=0.533;AF1=0.5068;AN=90;DP=162;DP4=24,37,34,58;FQ=999;MQ=44;NumGenotypesChanged=10;PV4=0.87,0.096,9.3e-16,1;R2=0.963;VDB=0.0231	GT:DP:GQ:OG:PL:SP	0|0:1:60:0/1:0,3,33:0	1|1:0:13:0/1:0,0,0:0	0|0:2:60:.:0,6,76:0	1|0:4:60:.:82,0,20:0	0|1:3:60:.:68,0,18:0	1|1:1:18:.:34,3,0:0	1|1:0:16:0/1:0,0,0:0	1|0:7:60:.:110,0,70:3	0|1:6:60:.:89,0,52:0	0|1:0:12:.:0,0,0:0	1|0:7:60:.:68,0,98:4	1|1:3:25:.:93,9,0:0	0|1:9:60:.:134,0,34:3	0|0:5:60:.:0,15,154:0	0|1:1:13:.:0,3,37:0	1|1:3:23:.:80,9,0:0	1|0:2:60:1/1:50,6,0:0	1|0:6:60:.:132,0,10:0	0|0:5:60:.:0,15,142:0	0|1:5:60:.:44,0,81:0	0|1:5:60:.:58,0,76:0	0|0:7:60:.:0,21,179:0	1|1:2:22:.:69,6,0:0	1|0:2:60:.:33,0,33:0	1|0:1:60:1/1:32,3,0:0	0|1:4:60:.:81,0,24:0	1|1:4:26:.:119,12,0:0	0|0:1:60:0/1:0,3,39:0	0|0:1:60:0/1:0,3,33:0	1|1:1:18:.:28,3,0:0	0|1:3:60:1/1:93,9,0:0	1|1:4:25:.:131,12,0:0	0|1:2:40:.:20,0,31:0	1|0:1:12:.:0,3,25:0	0|1:1:22:1/1:9,3,0:0	0|1:1:8:.:0,3,25:0	1|0:2:40:.:23,0,33:0	0|0:3:60:.:0,9,96:0	1|0:1:13:.:0,3,40:0	1|0:4:6:0/0:0,12,133:0	1|1:2:19:.:69,6,0:0
Chr17	65750002	.	T	C	999	.	AC=49;AC1=45;AF=0.544;AF1=0.5049;AN=90;DP=174;DP4=28,50,26,65;FQ=999;MQ=44;NumGenotypesChanged=6;PV4=0.33,0.13,4.9e-18,0.26;R2=0.934;VDB=0.0251	GT:DP:GQ:OG:PL:SP	0|0:3:40:.:0,9,110:0	1|1:0:14:0/1:0,0,0:0	0|0:7:32:.:0,21,197:0	1|0:6:60:.:58,0,86:0	0|1:3:40:.:26,0,57:0	1|1:1:14:.:37,3,0:0	1|1:1:19:.:41,3,0:0	1|0:8:60:.:123,0,72:7	0|1:8:60:.:110,0,80:0	0|1:0:17:.:0,0,0:0	1|0:8:60:.:109,0,107:0	1|1:1:17:.:37,3,0:0	0|1:7:60:.:138,0,43:0	0|0:7:30:.:0,21,184:0	0|1:0:13:.:0,0,0:0	1|1:3:23:.:81,9,0:0	1|0:0:12:.:0,0,0:0	1|0:5:40:.:116,0,24:0	0|0:6:27:.:0,18,160:0	0|1:6:60:.:112,0,54:0	0|1:4:4:0/0:0,12,118:0	0|0:5:27:.:0,15,133:0	1|1:1:18:.:35,3,0:0	1|0:2:10:0/0:0,6,68:0	1|0:1:12:.:0,3,39:0	0|1:4:60:.:82,0,25:0	1|1:4:24:.:132,12,0:0	0|0:3:18:.:0,9,91:0	0|0:2:20:.:0,6,70:0	1|1:2:21:.:42,6,0:0	0|1:5:40:.:88,0,26:0	1|1:3:21:.:82,9,0:0	0|1:4:60:.:65,0,55:0	1|0:3:60:.:31,0,64:0	0|1:2:5:1/1:47,6,0:0	0|1:1:27:1/1:35,3,0:0	1|0:3:37:.:33,0,28:0	0|1:3:18:.:26,0,57:0	1|0:0:9:.:0,0,0:0	1|0:2:25:1/1:56,6,0:0	1|1:3:20:.:86,9,0:0
Chr17	65750232	.	C	T	999	.	AC=20;AC1=20;AF=0.222;AF1=0.2245;AN=90;DP=165;DP4=75,55,23,9;FQ=999;MQ=48;NumGenotypesChanged=4;PV4=0.16,0.03,6.3e-06,0.27;R2=0.913;VDB=0.0206	GT:DP:GQ:OG:PL:SP	1|1:5:22:.:163,15,0:0	0|0:1:26:.:0,3,41:0	0|0:3:12:.:0,9,88:0	0|0:6:32:.:0,18,167:0	1|0:1:25:.:34,3,0:0	0|0:2:29:.:0,6,64:0	0|0:2:28:.:0,6,64:0	0|0:8:60:.:0,24,219:0	1|0:6:60:.:85,0,51:0	1|0:5:40:.:115,0,23:0	0|0:8:37:.:0,24,211:0	0|0:1:26:.:0,3,35:0	0|0:4:28:.:0,12,131:0	1|0:7:60:.:56,0,132:0	1|0:2:6:0/0:0,6,69:0	0|0:0:23:.:0,0,0:0	0|1:4:60:.:59,0,62:0	0|0:3:29:.:0,9,104:0	0|1:1:9:0/0:0,3,38:0	1|0:1:8:0/0:0,3,23:0	1|0:4:60:.:52,0,30:0	0|0:7:40:.:0,21,205:0	0|0:3:32:.:0,9,107:0	0|1:4:60:.:66,0,27:0	0|0:1:23:.:0,3,32:0	1|0:4:24:.:14,0,86:0	0|0:3:32:.:0,9,93:0	1|0:6:60:.:39,0,100:12	1|0:0:10:0/0:0,0,0:0	0|0:2:29:.:0,6,76:0	0|0:4:32:.:0,12,125:0	0|0:1:27:.:0,3,41:0	1|0:3:35:.:25,0,63:0	0|0:0:13:.:0,0,0:0	0|0:4:32:.:0,12,118:0	1|0:3:31:.:24,0,55:0	0|0:6:35:.:0,18,172:0	0|0:1:4:.:0,3,39:0	0|0:1:21:.:0,3,34:0	0|1:3:32:.:26,0,61:0	0|0:3:34:.:0,9,104:0
Chr17	65750499	.	G	A	999	.	AC=26;AC1=22;AF=0.289;AF1=0.2487;AN=90;DP=108;DP4=11,75,1,20;FQ=999;MQ=47;NumGenotypesChanged=11;PV4=0.45,0.078,9.9e-08,0.32;R2=0.741;VDB=0.0136	GT:DP:GQ:OG:PL:SP	0|0:3:16:.:0,9,89:0	0|1:2:17:.:22,0,35:0	0|0:3:19:.:0,9,95:0	1|0:0:3:0/0:0,0,0:0	0|0:3:7:.:0,9,80:0	1|0:2:32:.:29,0,35:0	1|1:2:7:0/1:69,6,0:0	0|0:8:27:.:0,24,200:0	0|1:4:23:.:28,0,78:0	0|1:5:60:.:51,0,72:0	0|0:5:25:.:0,15,130:0	1|1:1:4:0/1:35,3,0:0	0|1:4:60:.:41,0,61:0	0|0:0:9:.:0,0,0:0	0|0:2:12:.:0,6,65:0	0|1:1:4:.:37,3,0:0	0|0:3:10:.:0,9,95:0	1|0:0:5:0/0:0,0,0:0	0|0:4:21:.:0,12,133:0	0|1:2:6:.:51,6,0:0	0|1:2:2:0/0:0,6,73:0	0|0:3:21:.:0,9,97:0	1|1:1:6:0/1:35,3,0:0	0|0:2:14:.:0,6,67:0	0|0:2:16:.:0,6,67:0	0|0:3:12:.:0,9,89:0	0|1:0:4:0/0:0,0,0:0	0|0:1:12:.:0,3,39:0	0|0:2:15:.:0,6,78:0	1|1:1:5:0/1:35,3,0:0	0|0:1:8:.:0,3,35:0	0|0:1:6:.:0,3,29:0	0|1:1:8:.:29,3,0:0	1|0:1:2:0/0:0,3,39:0	0|0:2:16:.:0,6,65:0	0|1:3:28:.:32,0,65:0	1|0:3:37:.:58,0,22:0	0|0:2:17:.:0,6,68:0	0|0:2:14:.:0,6,62:0	0|0:5:20:.:0,15,129:0	0|1:2:2:0/0:0,6,68:0
Chr17	65750562	.	G	A	999	.	AC=48;AC1=45;AF=0.533;AF1=0.4974;AN=90;DP=58;DP4=2,29,3,24;FQ=999;MQ=45;NumGenotypesChanged=16;PV4=0.66,0.24,4e-06,0.48;R2=0.838;VDB=0.0188	GT:DP:GQ:OG:PL:SP	0|0:1:40:.:0,3,40:0	1|1:1:9:0/1:40,3,0:0	0|0:0:29:0/1:0,0,0:0	1|0:0:10:.:0,0,0:0	0|1:5:24:.:15,0,105:0	1|1:1:9:0/1:37,3,0:0	1|1:2:12:.:67,6,0:0	1|0:3:60:.:60,0,30:0	0|1:2:5:0/0:0,6,63:0	0|1:2:5:0/0:0,6,71:0	1|0:2:60:.:35,0,24:0	1|1:1:9:0/1:37,3,0:0	0|1:2:40:.:31,0,35:0	0|0:1:30:.:0,3,19:0	0|1:1:7:0/0:0,3,39:0	1|1:0:7:0/1:0,0,0:0	1|0:1:20:.:39,3,0:0	1|0:1:17:.:13,3,0:0	0|0:4:40:.:0,12,118:0	0|1:1:29:.:37,3,0:0	0|1:1:26:.:22,3,0:0	0|0:2:31:.:0,6,73:0	1|1:0:6:0/1:0,0,0:0	1|0:0:10:.:0,0,0:0	1|0:0:10:.:0,0,0:0	0|1:0:10:.:0,0,0:0	1|1:1:9:0/1:30,3,0:0	0|0:0:26:0/1:0,0,0:0	0|0:1:24:.:0,3,39:0	1|1:2:12:.:59,6,0:0	0|1:0:10:.:0,0,0:0	1|1:0:7:0/1:0,0,0:0	0|1:1:31:.:29,3,0:0	1|0:0:9:.:0,0,0:0	0|1:1:7:0/0:0,3,38:0	0|1:1:7:0/0:0,3,40:0	1|0:3:60:.:62,0,28:0	0|0:1:24:.:0,3,39:0	1|0:0:10:.:0,0,0:0	1|0:3:60:.:55,0,32:0	1|1:2:12:.:74,6,0:0
Chr17	65750940	.	T	G	999	.	AC=29;AC1=37;AF=0.322;AF1=0.4163;AN=90;DP=75;DP4=19,7,17,0;FQ=999;MQ=42;NumGenotypesChanged=18;PV4=0.031,0.011,0.0057,1;R2=0.292;VDB=0.0187	GT:DP:GQ:OG:PL:SP	0|0:1:3:.:0,3,15:0	0|0:0:3:0/1:0,0,0:0	1|1:2:6:.:27,6,0:0	0|0:0:2:0/1:0,0,0:0	1|1:2:3:.:40,6,0:0	0|0:0:3:0/1:0,0,0:0	0|0:1:5:.:0,3,29:0	0|1:2:24:.:21,0,31:0	1|1:1:2:0/1:23,3,0:0	1|1:1:2:0/1:21,3,0:0	0|0:1:5:.:0,3,33:0	0|0:0:3:0/1:0,0,0:0	1|0:2:14:.:10,0,30:0	1|0:0:3:.:0,0,0:0	0|0:1:4:.:0,3,35:0	0|1:2:12:.:16,0,7:0	0|1:0:3:.:0,0,0:0	0|1:2:19:.:15,0,30:0	0|1:0:3:.:0,0,0:0	1|0:2:11:.:9,0,31:0	1|1:1:2:0/1:27,3,0:0	1|1:2:7:.:49,6,0:0	0|0:0:3:0/1:0,0,0:0	0|0:2:6:.:0,6,56:0	0|0:0:3:0/1:0,0,0:0	1|0:0:3:.:0,0,0:0	0|0:0:3:0/1:0,0,0:0	1|0:1:4:.:22,3,0:0	1|1:0:2:0/1:0,0,0:0	0|0:1:5:.:0,3,36:0	1|0:2:2:0/0:0,6,57:0	0|0:1:7:.:0,3,38:0	1|1:1:2:0/1:15,3,0:0	0|0:0:2:0/1:0,0,0:0	0|0:2:7:.:0,6,35:0	1|0:0:3:.:0,0,0:0	0|0:0:2:0/1:0,0,0:0	0|0:0:2:0/1:0,0,0:0	0|0:0:3:0/1:0,0,0:0	0|0:1:4:.:0,3,28:0	0|0:2:9:.:0,6,50:0
Chr17	65751253	.	G	A	999	.	AC=47;AC1=49;AF=0.522;AF1=0.5452;AN=90;DP=121;DP4=30,16,47,25;FQ=999;MQ=44;NumGenotypesChanged=12;PV4=1,0.31,2.7e-12,1;R2=0.945;VDB=0.0232	GT:DP:GQ:OG:PL:SP	0|0:5:60:.:0,15,142:0	1|1:3:19:.:85,9,0:0	0|0:3:31:.:0,9,103:0	1|0:3:60:.:50,0,29:0	0|1:1:9:.:0,3,36:0	1|1:0:10:0/1:0,0,0:0	1|1:5:23:.:151,15,0:0	1|0:3:60:.:59,0,28:0	0|1:4:60:.:82,0,27:0	0|1:5:60:.:54,0,95:0	1|0:0:13:.:0,0,0:0	1|1:1:12:.:32,3,0:0	0|1:4:30:.:19,0,99:0	0|0:2:30:.:0,6,57:0	0|1:4:60:.:77,0,19:0	1|1:3:18:.:75,9,0:0	1|0:1:20:1/1:39,3,0:0	1|0:1:9:.:0,3,39:0	0|0:2:34:.:0,6,75:0	0|1:4:37:.:25,0,85:0	0|1:4:60:.:34,0,60:5	0|0:1:29:0/1:0,3,37:0	1|0:3:15:.:57,0,24:0	1|0:4:60:.:94,0,23:0	1|0:1:10:.:0,3,39:0	0|1:1:10:.:0,3,28:0	1|1:0:10:0/1:0,0,0:0	0|0:1:26:0/1:0,3,37:0	0|0:0:22:0/1:0,0,0:0	1|1:3:18:.:93,9,0:0	0|1:3:60:.:63,0,31:0	1|1:1:13:.:37,3,0:0	0|1:4:60:.:58,0,63:0	1|0:1:16:1/1:41,3,0:0	0|1:0:13:.:0,0,0:0	0|1:1:27:1/1:37,3,0:0	1|0:2:19:1/1:66,6,0:0	0|0:1:23:0/1:0,3,32:0	1|0:0:12:.:0,0,0:0	1|0:2:21:1/1:46,6,0:0	1|1:3:18:.:103,9,0:0
Chr17	65751295	.	GCCCCCCCCCC	GCCCCCCCCC	34.30	.	AC=26;AC1=24;AF=0.289;AF1=0.2622;AN=90;DP=155;DP4=37,52,13,19;FQ=35.6;INDEL;MQ=43;NumGenotypesChanged=11;PV4=1,0.00099,1,1;R2=0.696;VDB=0.0245	GT:DP:GQ:OG:PL:SP	1|1:3:13:.:24,9,0:0	0|0:2:34:.:0,6,18:0	1|1:2:10:0/1:18,6,0:0	0|0:0:6:.:0,0,0:0	1|0:4:15:.:9,0,7:0	0|0:2:30:.:0,6,18:0	0|0:6:40:.:0,18,45:0	0|0:2:3:.:0,6,20:0	1|0:6:19:.:12,0,12:0	1|0:4:14:.:7,0,9:0	0|0:4:16:.:0,12,35:0	0|0:2:32:.:0,6,18:0	1|0:3:13:1/1:28,9,0:0	1|0:0:4:0/0:0,0,0:0	1|0:5:11:.:5,0,14:0	0|0:2:34:.:0,6,18:0	0|1:0:8:0/0:0,0,0:0	0|1:2:12:.:20,6,0:0	0|1:1:4:.:10,3,0:0	1|0:4:14:.:9,0,9:0	1|0:12:5:0/0:0,4,30:9	1|1:2:9:0/1:18,6,0:0	0|0:2:30:.:0,6,18:0	0|1:4:5:0/0:0,1,15:0	0|0:1:8:.:0,3,10:0	1|0:0:8:0/0:0,0,0:0	0|0:1:30:.:0,3,10:0	1|0:0:4:0/0:0,0,0:0	1|1:0:4:0/0:0,0,0:0	0|0:2:30:.:0,6,20:0	0|0:2:3:.:0,6,20:0	0|0:2:35:.:0,6,20:0	1|0:0:7:0/0:0,0,0:0	0|0:1:8:.:0,3,10:0	0|0:0:6:.:0,0,0:0	1|0:2:11:.:4,0,4:0	0|0:2:10:.:0,6,20:0	0|0:2:6:.:0,6,18:0	0|0:0:5:.:0,0,0:0	0|1:1:13:.:10,3,0:0	0|0:2:35:.:0,6,20:0
Chr17	65751387	.	GTTTTTTTTTT	GTTTTTTTTTTTT	999	.	AC=29;AC1=40;AF=0.322;AF1=0.45;AN=90;DP=192;DP4=42,21,75,30;FQ=999;G3=0.4244,0.2223,0.3533;HWE=0.0426;INDEL;MQ=48;NumGenotypesChanged=12;PV4=0.6,1,0.018,1;R2=0.883;VDB=0.0248	GT:DP:GQ:OG:PL:SP	1|1:6:34:.:86,18,0:0	0|0:2:24:.:0,6,18:0	1|1:7:37:.:79,21,0:0	0|0:1:9:.:0,3,10:0	1|0:1:17:.:10,10,10:0	0|0:1:19:0/1:10,10,10:0	0|0:5:20:0/1:42,42,42:0	0|1:4:20:.:40,1,0:0	1|0:4:25:.:12,1,7:0	1|0:0:17:.:0,0,0:0	0|0:3:15:.:0,9,24:0	0|0:3:22:.:10,13,15:0	1|0:3:12:.:27,14,11:0	1|0:1:5:.:20,3,0:0	1|0:1:14:0/0:0,3,10:0	0|0:7:24:.:21,27,28:0	0|1:2:23:.:14,0,4:0	0|1:5:12:1/1:44,20,14:0	0|1:9:22:.:38,0,17:0	1|0:4:10:1/1:69,12,0:0	1|0:2:18:.:21,7,4:0	1|1:2:22:.:36,6,0:0	0|0:5:22:.:26,29,30:0	0|1:2:7:0/0:0,6,18:0	0|0:1:9:.:0,3,10:0	1|0:5:31:.:22,0,14:0	0|0:4:24:.:9,15,20:0	1|0:3:2:1/1:49,9,0:0	1|1:1:12:0/1:20,3,0:0	0|0:1:20:0/1:10,10,10:0	1|0:6:17:.:2,0,22:0	0|0:6:37:.:0,18,41:0	1|0:5:12:1/1:58,26,17:0	0|0:2:9:.:4,7,11:0	0|0:4:17:.:0,12,33:0	1|0:3:15:1/1:33,7,1:0	0|0:3:9:.:10,13,15:0	0|0:4:15:.:0,12,29:0	0|0:3:9:.:0,9,28:0	0|1:1:13:0/0:0,3,10:0	0|0:4:32:.:0,12,36:0
Chr17	65751450	.	C	T	999	.	AC=8;AC1=7;AF=0.089;AF1=0.08371;AN=90;DP=204;DP4=109,66,15,6;FQ=999;MQ=47;NumGenotypesChanged=2;PV4=0.48,0.49,0.002,1;R2=0.917;VDB=0.0160	GT:DP:GQ:OG:PL:SP	0|0:4:20:.:0,12,128:0	0|0:3:28:.:0,9,106:0	0|1:1:12:.:23,3,0:0	0|0:3:26:.:0,9,102:0	0|0:0:12:.:0,0,0:0	0|0:2:27:.:0,6,65:0	0|0:7:60:.:0,21,203:0	0|1:8:60:.:106,0,113:0	0|0:2:17:.:0,6,71:0	0|0:2:17:.:0,6,66:0	0|0:7:40:.:0,21,199:0	0|0:2:27:.:0,6,74:0	1|0:1:5:0/0:0,3,29:0	0|0:2:16:.:0,6,63:0	0|0:2:17:.:0,6,78:0	0|0:3:29:.:0,9,90:0	0|0:4:23:.:0,12,112:0	0|1:6:60:.:114,0,17:0	0|0:6:29:.:0,18,159:0	0|0:3:17:.:0,9,103:0	0|0:9:37:.:0,27,221:0	1|1:4:12:0/1:123,12,0:0	0|0:3:33:.:0,9,93:0	0|0:4:19:.:0,12,134:0	0|0:3:27:.:0,9,72:0	0|0:6:29:.:0,18,162:0	0|0:3:29:.:0,9,99:0	0|0:3:18:.:0,9,95:0	0|1:7:60:.:75,0,92:0	0|0:4:35:.:0,12,119:0	1|0:6:60:.:117,0,52:4	0|0:5:35:.:0,15,153:0	0|0:8:35:.:0,24,207:0	0|0:3:27:.:0,9,102:0	0|0:1:24:.:0,3,41:0	0|0:4:19:.:0,12,137:0	0|0:5:35:.:0,15,142:0	0|0:2:28:.:0,6,64:0	0|0:2:19:.:0,6,74:0	0|0:5:21:.:0,15,176:0	0|0:4:32:.:0,12,126:0
Chr17	65751457	.	A	G	999	.	AC=26;AC1=24;AF=0.289;AF1=0.265;AN=90;DP=210;DP4=84,47,37,30;FQ=999;MQ=47;NumGenotypesChanged=5;PV4=0.28,0.3,1.4e-09,1;R2=0.923;VDB=0.0227	GT:DP:GQ:OG:PL:SP	0|0:4:60:.:0,12,132:0	0|0:4:10:.:0,12,122:0	0|0:2:60:.:0,6,74:0	0|0:3:28:.:0,9,94:0	0|1:0:13:0/0:0,0,0:0	1|0:2:8:0/0:0,6,70:0	1|1:7:32:.:185,21,0:0	0|0:8:40:.:0,24,211:0	0|1:3:60:.:63,0,10:0	0|1:2:60:.:70,6,0:0	0|0:8:60:.:0,24,198:0	1|1:2:3:0/1:59,6,0:0	0|1:2:28:.:14,0,21:0	0|0:1:60:.:0,3,14:0	0|0:2:5:.:0,6,78:0	0|1:3:7:0/0:0,9,90:0	0|0:3:31:.:0,9,91:0	1|0:6:23:.:9,0,134:0	0|0:5:60:.:0,15,141:0	0|1:3:40:.:30,0,41:0	0|1:10:60:.:108,0,112:4	0|0:4:60:.:0,12,130:0	1|1:4:18:.:131,12,0:0	0|0:4:19:.:0,12,126:0	0|0:4:25:.:0,12,101:0	0|0:7:40:.:0,21,171:0	0|1:3:33:.:50,0,27:0	0|0:3:60:.:0,9,85:0	0|0:8:60:.:0,24,157:0	1|1:4:18:.:124,12,0:0	0|0:7:60:.:0,21,210:0	0|0:5:33:.:0,15,143:0	0|1:8:60:.:104,0,89:0	1|0:3:60:.:61,0,29:0	0|0:1:16:.:0,3,41:0	0|1:4:60:.:96,0,26:0	1|0:5:60:.:73,0,53:0	0|0:3:60:.:0,9,98:0	0|0:2:19:.:0,6,76:0	0|0:4:27:.:0,12,143:0	0|1:2:60:.:35,0,31:0
Chr17	65751745	.	C	T	999	.	AC=48;AC1=48;AF=0.533;AF1=0.5337;AN=90;DP=216;DP4=42,57,44,64;FQ=999;MQ=46;NumGenotypesChanged=5;PV4=0.89,0.017,4.2e-23,0.47;R2=0.999;VDB=0.0260	GT:DP:GQ:OG:PL:SP	0|0:5:60:.:0,15,138:0	1|1:2:40:.:74,6,0:0	0|0:7:60:.:0,21,211:0	1|0:4:60:.:29,0,59:0	0|1:1:24:.:0,3,39:0	1|1:3:37:.:88,9,0:0	1|1:4:37:.:106,12,0:0	1|0:7:60:.:106,0,87:0	0|1:5:60:.:24,0,121:0	0|1:4:60:.:58,0,66:0	1|0:5:60:.:107,0,26:0	1|1:2:32:.:73,6,0:0	0|1:4:60:.:28,0,86:0	0|0:5:60:.:0,15,155:0	0|1:2:37:.:7,0,30:0	1|1:2:33:.:68,6,0:0	1|0:3:60:.:5,0,69:0	1|0:3:60:1/1:89,9,0:0	0|0:8:60:.:0,24,220:0	0|1:2:60:.:33,0,33:0	0|1:6:60:.:125,0,53:0	0|0:3:60:.:0,9,109:0	1|1:1:27:.:33,3,0:0	1|0:3:60:1/1:79,9,0:0	1|0:1:60:.:0,3,39:0	0|1:7:60:.:112,0,78:0	1|1:6:60:.:150,18,0:0	0|0:2:60:.:0,6,75:0	0|0:12:60:.:0,36,255:0	1|1:2:30:.:56,6,0:0	0|1:4:60:.:70,0,27:0	1|1:7:60:.:181,21,0:0	0|1:2:21:0/0:0,6,69:0	1|0:5:60:.:16,0,127:0	0|1:2:60:.:34,0,28:0	0|1:2:60:1/1:78,6,0:0	1|0:7:60:.:47,0,122:8	0|0:3:60:.:0,9,97:0	1|0:1:60:1/1:19,3,0:0	1|0:5:60:.:90,0,64:0	1|1:7:60:.:203,21,0:0
Chr17	65751820	.	T	C	999	.	AC=77;AC1=76;AF=0.856;AF1=0.84;AN=90;DP=270;DP4=18,20,117,101;FQ=999;MQ=44;NumGenotypesChanged=2;PV4=0.49,0.29,6.4e-15,1;R2=0.945;VDB=0.0272	GT:DP:GQ:OG:PL:SP	1|1:8:40:.:210,24,0:0	1|1:6:60:.:174,18,0:0	1|1:8:34:.:217,24,0:0	1|0:14:60:.:204,0,105:0	1|1:6:35:.:154,18,0:0	1|1:3:32:.:98,9,0:0	1|1:1:22:.:38,3,0:0	1|1:13:60:.:255,39,0:0	1|1:6:37:.:176,18,0:0	1|1:9:60:.:220,27,0:0	1|0:10:60:.:70,0,173:0	1|1:2:27:.:69,6,0:0	1|1:7:28:.:194,21,0:0	1|0:5:60:.:52,0,87:0	1|1:3:23:.:100,9,0:0	1|1:6:40:.:184,18,0:0	1|1:9:60:.:215,27,0:0	1|1:4:24:.:122,12,0:0	0|1:7:60:.:87,0,103:0	1|1:0:10:.:0,0,0:0	1|1:6:37:.:169,18,0:0	1|1:10:37:.:240,30,0:0	1|1:5:34:.:147,15,0:0	1|1:4:9:.:128,12,0:0	1|0:5:33:.:91,0,24:0	1|1:6:40:.:188,18,0:0	1|1:5:37:.:162,15,0:0	1|0:3:28:.:66,0,30:0	1|1:0:9:.:0,0,0:0	1|1:2:25:.:61,6,0:0	1|1:4:23:.:129,12,0:0	1|1:4:60:.:109,12,0:0	1|1:5:34:.:158,15,0:0	1|0:4:11:0/0:0,12,134:0	0|1:3:27:.:0,9,107:0	1|1:3:18:.:101,9,0:0	1|0:7:60:.:80,0,110:0	0|0:5:25:.:0,15,153:0	1|0:0:8:1/1:0,0,0:0	1|1:6:20:.:188,18,0:0	1|1:5:37:.:126,15,0:0
Chr17	65751906	.	G	A	999	.	AC=21;AC1=20;AF=0.233;AF1=0.2271;AN=90;DP=186;DP4=66,66,30,22;FQ=999;MQ=46;NumGenotypesChanged=4;PV4=0.41,0.28,7.2e-06,1;R2=0.867;VDB=0.0239	GT:DP:GQ:OG:PL:SP	1|1:6:22:.:154,18,0:0	0|0:2:60:.:0,6,69:0	1|0:7:60:.:128,0,38:0	0|0:3:23:.:0,9,106:0	1|0:3:60:.:69,0,27:0	0|0:1:60:.:0,3,41:0	0|0:3:60:.:0,9,99:0	0|0:2:11:.:0,6,65:0	1|0:7:60:.:130,0,43:4	1|0:6:60:.:53,0,87:0	0|0:2:20:.:0,6,67:0	0|0:3:60:.:0,9,94:0	0|0:5:16:.:0,15,162:0	1|0:4:40:.:83,0,27:0	1|0:4:60:.:58,0,50:0	0|0:3:60:.:0,9,103:0	0|1:5:60:.:70,0,55:0	0|0:2:11:.:0,6,67:0	0|1:7:30:.:141,0,18:0	1|0:1:5:0/0:0,3,39:0	1|0:6:60:.:50,0,131:3	0|0:7:21:.:0,21,196:0	0|0:2:60:.:0,6,50:0	0|1:3:2:0/0:0,9,94:0	0|0:5:29:.:0,15,148:0	1|0:3:60:.:45,0,24:0	0|0:2:60:.:0,6,65:0	1|0:1:11:.:39,3,0:0	1|0:5:27:.:22,0,125:0	0|0:0:60:.:0,0,0:0	0|0:5:19:.:0,15,144:0	0|0:5:60:.:0,15,156:0	1|0:5:60:.:121,0,19:0	0|0:2:19:.:0,6,70:0	0|0:3:23:.:0,9,103:0	1|0:1:6:0/0:0,3,34:0	0|0:2:19:.:0,6,69:0	0|0:8:34:.:0,24,217:0	0|0:0:9:.:0,0,0:0	0|1:2:4:0/0:0,6,71:0	0|0:7:60:.:0,21,196:0
Chr17	65752432	.	C	G	999	.	AC=43;AC1=43;AF=0.478;AF1=0.4816;AN=90;DP=307;DP4=81,67,81,65;FQ=999;MQ=47;NumGenotypesChanged=0;PV4=0.91,0.17,1.5e-26,1;R2=0.988;VDB=0.0322	GT:DP:GQ:OG:PL:SP	1|1:11:60:.:246,33,0:0	0|0:2:37:.:0,6,69:0	1|1:9:60:.:246,27,0:0	0|1:7:60:.:49,0,112:3	1|0:10:60:.:107,0,103:0	0|0:7:60:.:0,21,208:0	0|0:3:28:.:0,9,102:0	0|1:9:60:.:72,0,158:3	1|1:7:1:.:205,21,0:0	1|0:5:40:.:122,0,20:0	0|1:14:60:.:162,0,166:2	0|0:4:32:.:0,12,114:0	1|0:15:60:.:110,0,224:2	1|1:2:60:.:73,6,0:0	1|0:5:60:.:95,0,63:0	0|0:5:37:.:0,15,162:0	0|1:8:60:.:52,0,146:0	0|1:5:60:.:119,0,24:0	1|1:4:60:.:140,12,0:0	1|0:4:60:.:80,0,27:0	1|0:6:60:.:54,0,116:0	1|1:10:60:.:246,30,0:0	0|0:2:25:.:0,6,69:0	0|1:3:60:.:69,0,26:0	0|1:3:60:.:23,0,60:0	1|0:8:60:.:148,0,41:0	0|0:3:31:.:0,9,103:0	1|1:4:60:.:113,12,0:0	1|1:7:60:.:207,21,0:0	0|0:4:31:.:0,12,118:0	1|0:6:60:.:22,0,143:0	0|0:8:60:.:0,24,223:0	1|0:7:60:.:69,0,113:4	0|1:4:60:.:52,0,61:5	1|0:4:60:.:63,0,63:0	1|0:6:60:.:68,0,93:0	0|1:3:60:.:73,0,26:0	1|1:2:60:.:72,6,0:0	0|1:0:60:.:0,0,0:0	0|1:4:60:.:29,0,91:0	0|0:5:37:.:0,15,152:0
Chr17	65752703	.	G	A	999	.	AC=42;AC1=39;AF=0.467;AF1=0.4407;AN=90;DP=337;DP4=93,84,76,78;FQ=999;MQ=48;NumGenotypesChanged=4;PV4=0.58,0.35,1.4e-46,1;R2=1.0;VDB=0.0300	GT:DP:GQ:OG:PL:SP	1|1:18:60:.:255,54,0:0	0|0:8:60:.:0,24,225:0	1|1:7:60:.:197,21,0:0	0|1:9:60:.:154,0,72:8	1|0:7:60:.:80,0,102:0	0|0:5:40:.:0,15,158:0	0|0:6:40:.:0,18,186:0	0|1:11:60:.:61,0,182:0	1|0:9:60:.:184,0,51:0	1|0:7:60:.:146,0,52:0	0|1:15:60:.:174,0,189:2	0|0:3:34:.:0,9,110:0	1|0:9:60:.:50,0,178:0	1|1:5:60:.:146,15,0:0	1|0:3:60:.:29,0,69:0	0|0:5:40:.:0,15,156:0	0|1:1:60:0/0:0,3,31:0	0|1:6:60:.:21,0,149:0	1|1:10:60:.:248,30,0:0	1|0:2:60:0/0:0,6,71:0	1|0:7:60:.:141,0,47:0	1|1:10:60:0/1:223,0,3:0	0|0:9:60:.:0,27,237:0	0|1:2:60:0/0:0,6,70:0	0|1:5:60:.:54,0,95:4	1|0:10:60:.:73,0,169:3	0|0:8:60:.:0,24,202:0	1|1:5:60:.:142,15,0:0	1|1:7:60:.:209,21,0:0	0|0:2:30:.:0,6,65:0	1|0:10:60:.:141,0,134:0	0|0:6:60:.:0,18,177:0	1|0:9:60:.:32,0,160:4	0|1:6:60:.:122,0,59:0	1|0:8:60:.:13,0,181:0	1|0:3:60:.:70,0,32:0	0|1:3:60:.:72,0,25:0	1|1:11:60:.:255,33,0:0	0|1:7:60:.:46,0,119:0	0|1:4:60:.:29,0,97:0	0|0:4:40:.:0,12,130:0
Chr17	65753088	.	G	A	999	.	AC=41;AC1=41;AF=0.456;AF1=0.4616;AN=90;DP=255;DP4=59,64,57,51;FQ=999;MQ=46;NumGenotypesChanged=5;PV4=0.51,0.11,5.9e-08,1;R2=0.979;VDB=0.0216	GT:DP:GQ:OG:PL:SP	1|1:6:32:.:165,18,0:0	0|0:6:60:.:0,18,136:0	1|1:8:35:.:200,24,0:0	0|1:7:60:.:111,0,70:0	1|0:6:60:.:111,0,56:0	0|0:3:37:.:0,9,113:0	0|0:4:35:.:0,12,118:0	0|0:7:7:.:0,21,209:0	1|0:8:60:.:140,0,55:0	1|0:4:60:.:55,0,68:0	0|1:5:60:1/1:132,15,0:0	0|0:5:40:.:0,15,147:0	1|0:6:60:.:36,0,97:0	1|1:5:9:0/1:113,0,7:0	1|0:3:60:.:58,0,30:0	0|0:4:40:.:0,12,104:0	0|1:7:60:.:71,0,93:3	0|1:7:60:.:81,0,108:0	1|1:2:21:.:69,6,0:0	1|0:1:23:.:15,3,0:0	1|0:6:60:.:85,0,47:4	1|1:8:33:.:205,24,0:0	0|0:1:27:.:0,3,26:0	0|1:5:60:.:54,0,81:0	0|1:5:60:.:38,0,77:0	1|0:4:60:.:73,0,17:0	0|0:6:60:.:0,18,181:0	1|1:4:27:.:117,12,0:0	1|1:1:14:0/1:36,3,0:0	0|0:4:35:.:0,12,116:0	1|0:6:60:.:95,0,62:0	0|0:4:60:.:0,12,135:0	1|0:5:60:.:53,0,85:0	0|1:4:60:.:78,0,28:0	1|0:6:60:.:84,0,77:0	1|0:2:60:.:35,0,29:0	0|1:6:60:.:64,0,78:0	1|1:6:32:.:167,18,0:0	0|1:2:40:1/1:64,6,0:0	0|1:1:15:0/0:0,3,35:0	0|0:5:40:.:0,15,160:0
Chr17	65753192	.	G	T	999	.	AC=48;AC1=47;AF=0.533;AF1=0.5255;AN=90;DP=175;DP4=27,44,23,54;FQ=999;MQ=46;NumGenotypesChanged=12;PV4=0.3,0.0087,1e-05,1;R2=0.994;VDB=0.0196	GT:DP:GQ:OG:PL:SP	0|0:4:32:.:0,12,125:0	1|1:2:40:.:56,6,0:0	0|0:0:20:0/1:0,0,0:0	1|0:2:60:0/0:0,6,66:0	0|1:2:21:0/0:0,6,64:0	1|1:2:33:.:55,6,0:0	1|1:3:33:.:71,9,0:0	1|0:4:60:.:47,0,63:0	0|1:3:60:.:50,0,24:0	0|1:6:60:.:52,0,66:10	1|0:4:60:.:20,0,79:0	1|1:0:25:0/1:0,0,0:0	0|1:2:21:0/0:0,6,71:0	0|0:3:29:.:0,9,71:0	0|1:1:20:1/1:36,3,0:0	1|1:1:30:.:35,3,0:0	1|0:5:60:.:50,0,89:0	1|0:2:60:.:29,0,33:0	0|0:5:35:.:0,15,152:0	0|1:1:24:.:0,3,37:0	0|1:7:60:.:79,0,99:0	0|0:7:40:.:0,21,194:0	1|1:3:33:.:100,9,0:0	1|0:6:60:.:54,0,105:3	1|0:5:60:.:40,0,78:0	0|1:1:20:1/1:30,3,0:0	1|1:4:40:.:116,12,0:0	0|0:0:20:0/1:0,0,0:0	0|0:3:29:.:0,9,104:0	1|1:2:30:.:58,6,0:0	0|1:4:60:.:18,0,70:0	1|1:2:60:.:56,6,0:0	0|1:1:20:1/1:13,3,0:0	1|0:3:60:.:28,0,26:0	0|1:5:60:.:67,0,48:0	0|1:2:18:1/1:68,6,0:0	1|0:2:21:0/0:0,6,70:0	0|0:4:32:.:0,12,91:0	1|0:2:18:1/1:68,6,0:0	1|0:1:40:.:0,3,21:0	1|1:7:60:.:192,21,0:0
Chr17	65753426	.	G	T	999	.	AC=40;AC1=42;AF=0.444;AF1=0.4695;AN=90;DP=159;DP4=44,42,31,34;FQ=999;MQ=42;NumGenotypesChanged=11;PV4=0.74,0.048,0.00077,1;R2=0.924;VDB=0.0158	GT:DP:GQ:OG:PL:SP	1|1:2:15:.:62,6,0:0	0|0:6:60:.:0,18,104:0	0|1:6:6:.:118,0,15:0	0|1:7:60:.:85,0,80:8	1|0:1:9:0/0:0,3,35:0	0|0:2:26:.:0,6,64:0	0|0:0:16:0/1:0,0,0:0	0|1:7:60:.:66,0,62:15	1|0:6:60:.:33,0,105:0	1|0:5:60:.:75,0,51:0	0|1:6:60:.:76,0,34:0	0|0:0:18:0/1:0,0,0:0	1|0:7:60:.:65,0,105:3	1|1:1:11:0/1:33,3,0:0	1|0:1:9:0/0:0,3,37:0	0|0:4:32:.:0,12,116:0	0|1:5:60:.:39,0,85:0	0|1:4:35:.:22,0,90:0	1|1:2:14:.:68,6,0:0	1|0:1:16:.:33,3,0:0	1|0:6:60:.:78,0,87:4	1|1:7:32:.:180,21,0:0	0|0:0:16:0/1:0,0,0:0	0|1:2:29:1/1:59,6,0:0	0|1:1:8:0/0:0,3,22:0	1|0:0:12:.:0,0,0:0	0|0:1:22:.:0,3,39:0	1|1:0:8:0/1:0,0,0:0	1|1:3:18:.:80,9,0:0	0|0:2:22:.:0,6,73:0	1|0:2:32:.:18,0,35:0	0|0:2:60:.:0,6,68:0	1|0:1:9:0/0:0,3,39:0	0|1:3:30:.:20,0,63:0	1|0:2:60:.:33,0,21:0	1|0:0:11:.:0,0,0:0	0|1:2:27:.:17,0,33:0	1|0:4:18:.:80,0,25:0	0|1:1:32:.:41,3,0:0	0|1:1:40:.:41,3,0:0	0|0:4:31:.:0,12,116:0
Chr17	65753435	.	TC	TCC	999	.	AC=90;AC1=90;AF=1.00;AF1=1;AN=90;DP=154;DP4=0,0,63,68;FQ=-41.2;INDEL;MQ=41;NumGenotypesChanged=0;VDB=0.0270	GT:DP:GQ:OG:PL:SP	1|1:3:60:.:96,9,0:0	1|1:4:60:.:100,12,0:0	1|1:5:60:.:134,15,0:0	1|1:6:60:.:139,18,0:0	1|1:0:60:.:0,0,0:0	1|1:2:60:.:64,6,0:0	1|1:0:60:.:0,0,0:0	1|1:5:60:.:110,15,0:0	1|1:7:60:.:170,21,0:0	1|1:4:60:.:94,12,0:0	1|1:3:60:.:82,9,0:0	1|1:0:60:.:0,0,0:0	1|1:6:60:.:145,18,0:0	1|1:1:60:.:33,3,0:0	1|1:1:60:.:26,3,0:0	1|1:5:60:.:147,15,0:0	1|1:7:60:.:155,21,0:0	1|1:4:60:.:96,12,0:0	1|1:3:60:.:83,9,0:0	1|1:1:60:.:22,3,0:0	1|1:6:60:.:155,18,0:0	1|1:6:60:.:164,18,0:0	1|1:0:60:.:0,0,0:0	1|1:1:60:.:35,3,0:0	1|1:1:60:.:29,3,0:0	1|1:0:60:.:0,0,0:0	1|1:1:60:.:35,3,0:0	1|1:0:60:.:0,0,0:0	1|1:4:60:.:109,12,0:0	1|1:2:60:.:66,6,0:0	1|1:2:60:.:52,6,0:0	1|1:2:60:.:62,6,0:0	1|1:2:60:.:61,6,0:0	1|1:2:60:.:61,6,0:0	1|1:2:60:.:51,6,0:0	1|1:0:60:.:0,0,0:0	1|1:0:60:.:0,0,0:0	1|1:1:60:.:37,3,0:0	1|1:1:60:.:36,3,0:0	1|1:1:60:.:37,3,0:0	1|1:4:60:.:113,12,0:0
Chr17	65753465	.	G	A	999	.	AC=48;AC1=38;AF=0.533;AF1=0.423;AN=90;DP=135;DP4=26,35,31,31;FQ=999;MQ=40;NumGenotypesChanged=15;PV4=0.47,0.00077,0.002,1;R2=0.986;VDB=0.0250	GT:DP:GQ:OG:PL:SP	0|0:4:37:.:0,12,124:0	1|1:2:22:.:51,6,0:0	0|0:5:40:.:0,15,145:0	1|0:5:60:.:61,0,43:0	0|1:3:60:.:53,0,27:0	1|1:0:17:0/1:0,0,0:0	1|1:0:19:0/1:0,0,0:0	1|0:6:60:.:50,0,85:0	0|1:6:60:.:93,0,48:0	0|1:5:60:.:47,0,79:0	1|0:3:30:.:11,0,56:0	1|1:0:18:0/1:0,0,0:0	0|1:5:60:.:37,0,83:0	0|0:2:32:.:0,6,67:0	0|1:2:40:.:20,0,33:0	1|1:4:29:.:111,12,0:0	1|0:8:60:.:84,0,75:0	1|0:5:60:.:46,0,50:0	0|0:1:29:.:0,3,29:0	0|1:1:19:0/0:0,3,29:0	0|1:4:60:.:23,0,82:0	0|0:4:37:.:0,12,128:0	1|1:0:19:0/1:0,0,0:0	1|0:1:16:0/0:0,3,39:0	1|0:2:40:.:21,0,33:0	0|1:1:16:0/0:0,3,32:0	1|1:0:17:0/1:0,0,0:0	0|0:0:26:0/1:0,0,0:0	0|0:4:37:.:0,12,106:0	1|1:0:19:0/1:0,0,0:0	0|1:1:16:0/0:0,3,33:0	1|1:1:19:0/1:38,3,0:0	0|1:2:60:.:21,0,29:0	1|0:0:21:.:0,0,0:0	0|1:2:40:.:21,0,21:0	0|1:0:21:.:0,0,0:0	1|0:1:19:0/0:0,3,15:0	0|0:1:29:.:0,3,29:0	1|0:1:16:0/0:0,3,35:0	1|0:1:16:0/0:0,3,33:0	1|1:4:29:.:94,12,0:0
Chr17	65753585	.	C	T	999	.	AC=28;AC1=30;AF=0.311;AF1=0.3372;AN=90;DP=192;DP4=87,36,41,22;FQ=999;MQ=47;NumGenotypesChanged=8;PV4=0.5,1,1.7e-13,1;R2=0.892;VDB=0.0264	GT:DP:GQ:OG:PL:SP	0|0:4:60:.:0,12,113:0	0|1:1:6:.:29,3,0:0	0|0:10:60:.:0,30,250:0	0|0:5:21:.:0,15,130:0	0|1:7:27:.:18,0,129:0	1|0:5:20:.:89,0,14:0	1|1:3:32:.:110,9,0:0	0|0:8:29:.:0,24,220:0	0|1:4:60:.:86,0,27:0	0|1:4:60:.:25,0,83:0	0|0:12:40:.:0,36,247:0	1|1:1:4:0/1:37,3,0:0	0|1:3:60:1/1:94,9,0:0	0|0:8:60:.:0,24,180:0	0|0:1:3:.:0,3,37:0	1|1:5:9:.:151,15,0:0	0|0:1:9:.:0,3,34:0	1|0:3:60:.:56,0,25:0	0|0:6:60:.:0,18,183:0	0|1:7:60:.:86,0,115:0	0|1:6:60:.:98,0,41:0	0|0:6:60:.:0,18,157:0	1|1:0:19:0/1:0,0,0:0	0|0:0:7:0/1:0,0,0:0	0|0:2:12:.:0,6,65:0	0|0:1:9:.:0,3,31:0	0|1:2:3:1/1:65,6,0:0	0|0:2:60:.:0,6,69:0	0|0:1:60:.:0,3,31:0	1|1:0:18:0/1:0,0,0:0	0|0:4:18:.:0,12,117:0	0|0:3:12:.:0,9,93:0	0|1:0:26:.:0,0,0:0	1|0:2:60:.:34,0,35:0	0|0:1:9:.:0,3,38:0	0|1:2:60:1/1:62,6,0:0	1|0:2:60:1/1:73,6,0:0	0|0:1:60:.:0,3,35:0	0|0:1:9:.:0,3,39:0	0|0:3:15:.:0,9,107:0	0|1:3:60:.:32,0,60:0
Chr17	65754356	.	G	A	999	.	AC=48;AC1=44;AF=0.533;AF1=0.4834;AN=90;DP=212;DP4=27,66,31,72;FQ=999;MQ=45;NumGenotypesChanged=8;PV4=0.88,0.48,5.3e-21,1;R2=0.989;VDB=0.0221	GT:DP:GQ:OG:PL:SP	0|0:7:40:.:0,21,199:0	1|1:1:19:0/1:35,3,0:0	0|0:5:37:.:0,15,135:0	1|0:6:60:.:75,0,67:0	0|1:3:15:1/1:78,9,0:0	1|1:5:33:.:161,15,0:0	1|1:3:33:.:86,9,0:0	1|0:8:40:.:166,0,15:0	0|1:8:60:.:114,0,66:3	0|1:2:37:.:31,0,14:0	1|0:5:35:.:16,0,106:0	1|1:1:22:0/1:23,3,0:0	0|1:8:60:.:90,0,90:4	0|0:3:30:.:0,9,106:0	0|1:4:60:.:57,0,60:0	1|1:0:18:0/1:0,0,0:0	1|0:5:60:.:67,0,49:4	1|0:2:60:.:20,0,30:0	0|0:7:40:.:0,21,181:0	0|1:8:60:.:151,0,48:0	0|1:5:60:.:82,0,51:0	0|0:10:60:.:0,30,249:0	1|1:0:24:0/1:0,0,0:0	1|0:2:60:.:31,0,19:0	1|0:2:60:.:27,0,27:0	0|1:3:12:0/0:0,9,86:0	1|1:4:30:.:98,12,0:0	0|0:1:24:.:0,3,38:0	0|0:4:34:.:0,12,115:0	1|1:2:30:.:72,6,0:0	0|1:6:60:.:118,0,17:0	1|1:4:28:.:116,12,0:0	0|1:5:60:.:91,0,45:0	1|0:0:22:.:0,0,0:0	0|1:1:17:0/0:0,3,41:0	0|1:5:60:.:103,0,25:0	1|0:3:60:.:27,0,65:0	0|0:3:30:.:0,9,99:0	1|0:0:18:.:0,0,0:0	1|0:2:14:0/0:0,6,55:0	1|1:4:30:.:138,12,0:0
Chr17	65754500	.	G	A	999	.	AC=48;AC1=49;AF=0.533;AF1=0.5387;AN=90;DP=253;DP4=51,52,64,78;FQ=999;MQ=45;NumGenotypesChanged=4;PV4=0.52,1,5.8e-21,0.47;R2=1.0;VDB=0.0252	GT:DP:GQ:OG:PL:SP	0|0:5:60:.:0,15,132:0	1|1:2:60:.:71,6,0:0	0|0:10:60:.:0,30,255:0	1|0:6:60:.:43,0,97:0	0|1:11:60:.:181,0,103:0	1|1:3:60:.:90,9,0:0	1|1:5:60:.:121,15,0:0	1|0:8:60:.:167,0,44:0	0|1:11:60:.:195,0,53:6	0|1:4:60:.:25,0,57:0	1|0:6:60:.:52,0,92:0	1|1:4:60:.:98,12,0:0	0|1:10:60:.:127,0,130:0	0|0:6:60:.:0,18,166:0	0|1:4:60:.:27,0,89:0	1|1:6:60:.:180,18,0:0	1|0:3:60:.:60,0,18:0	1|0:11:60:.:140,0,130:6	0|0:4:60:.:0,12,133:0	0|1:1:60:.:0,3,39:0	0|1:10:60:.:109,0,145:0	0|0:5:60:.:0,15,113:0	1|1:4:60:.:118,12,0:0	1|0:0:60:.:0,0,0:0	1|0:2:60:1/1:67,6,0:0	0|1:1:60:.:0,3,39:0	1|1:1:60:.:39,3,0:0	0|0:2:60:.:0,6,64:0	0|0:5:60:0/1:13,0,106:0	1|1:4:60:.:139,12,0:0	0|1:6:60:.:86,0,59:0	1|1:1:60:.:34,3,0:0	0|1:3:60:.:21,0,59:0	1|0:1:60:1/1:34,3,0:0	0|1:0:60:.:0,0,0:0	0|1:1:60:1/1:40,3,0:0	1|0:4:60:.:93,0,23:0	0|0:6:60:.:0,18,166:0	1|0:1:60:.:0,3,28:0	1|0:5:60:.:74,0,61:0	1|1:8:60:.:230,24,0:0
Chr17	65754876	.	C	G	999	.	AC=48;AC1=48;AF=0.533;AF1=0.5284;AN=90;DP=280;DP4=74,55,58,78;FQ=999;MQ=47;NumGenotypesChanged=3;PV4=0.02,0.084,5.3e-26,1;R2=1.0;VDB=0.0298	GT:DP:GQ:OG:PL:SP	0|0:4:60:.:0,12,81:0	1|1:2:60:.:67,6,0:0	0|0:9:60:.:0,27,228:0	1|0:7:60:.:78,0,85:0	0|1:8:60:.:142,0,50:3	1|1:3:60:.:106,9,0:0	1|1:2:60:.:65,6,0:0	1|0:6:60:.:54,0,102:12	0|1:7:60:.:56,0,134:0	0|1:7:60:.:99,0,78:0	1|0:8:60:.:85,0,128:3	1|1:0:60:0/1:0,0,0:0	0|1:11:60:.:63,0,193:0	0|0:14:60:.:0,6,254:0	0|1:6:60:.:91,0,75:4	1|1:4:60:.:114,12,0:0	1|0:5:60:.:24,0,103:0	1|0:7:60:.:77,0,84:4	0|0:4:60:.:0,12,120:0	0|1:1:60:1/1:37,3,0:0	0|1:7:60:.:56,0,123:4	0|0:7:60:.:0,21,209:0	1|1:7:60:.:190,21,0:0	1|0:4:60:.:63,0,60:0	1|0:5:60:.:17,0,118:0	0|1:2:60:.:27,0,29:0	1|1:5:60:.:152,15,0:0	0|0:3:60:.:0,9,91:0	0|0:5:60:.:0,15,128:0	1|1:3:60:.:72,9,0:0	0|1:8:60:.:47,0,142:0	1|1:5:60:.:166,15,0:0	0|1:1:60:1/1:35,3,0:0	1|0:5:60:.:47,0,82:4	0|1:7:60:.:102,0,91:0	0|1:2:60:.:29,0,33:0	1|0:6:60:.:90,0,89:0	0|0:2:60:.:0,6,70:0	1|0:1:60:.:0,3,36:0	1|0:6:60:.:123,0,57:0	1|1:4:60:.:109,12,0:0
Chr17	65755041	.	A	G	4.84	.	AC=1;AC1=1;AF=0.011;AF1=0.01282;AN=90;DP=276;DP4=121,135,1,1;FQ=4.88;MQ=49;NumGenotypesChanged=0;PV4=1,1,0.0031,1;R2=0.872;VDB=0.0094	GT:DP:GQ:OG:PL:SP	0|0:7:32:.:0,21,189:0	0|0:3:60:.:0,9,108:0	0|0:8:37:.:0,24,208:0	0|0:7:40:.:0,21,185:0	0|0:2:20:.:0,6,53:0	0|0:4:60:.:0,12,138:0	0|0:4:60:.:0,12,122:0	0|0:10:60:.:0,30,250:0	0|0:5:29:.:0,15,149:0	1|0:8:60:.:49,0,151:0	0|0:9:60:.:0,27,235:0	0|0:2:60:.:0,6,60:0	0|0:16:60:.:0,48,255:0	0|0:5:27:.:0,15,116:0	0|0:6:32:.:0,18,176:0	0|0:6:60:.:0,18,164:0	0|0:3:23:.:0,9,105:0	0|0:5:34:.:0,15,148:0	0|0:3:21:.:0,9,109:0	0|0:2:20:.:0,6,76:0	0|0:2:20:.:0,6,73:0	0|0:12:60:.:0,36,255:0	0|0:2:60:.:0,6,54:0	0|0:7:35:.:0,21,204:0	0|0:2:23:.:0,6,71:0	0|0:1:17:.:0,3,30:0	0|0:5:60:.:0,15,143:0	0|0:8:37:.:0,24,183:0	0|0:8:37:.:0,24,208:0	0|0:1:60:.:0,3,30:0	0|0:4:31:.:0,12,105:0	0|0:1:60:.:0,3,39:0	0|0:3:23:.:0,9,110:0	0|0:5:32:.:0,15,118:0	0|0:1:20:.:0,3,35:0	0|0:5:29:.:0,15,158:0	0|0:7:40:.:0,21,201:0	0|0:2:20:.:0,6,72:0	0|0:2:23:.:0,6,55:0	0|0:0:14:.:0,0,0:0	0|0:8:60:.:0,24,209:0
Chr17	65755257	.	G	C	999	.	AC=48;AC1=45;AF=0.533;AF1=0.5044;AN=90;DP=248;DP4=62,46,66,64;FQ=999;MQ=46;NumGenotypesChanged=3;PV4=0.36,0.23,5.7e-37,1;R2=1.0;VDB=0.0322	GT:DP:GQ:OG:PL:SP	0|0:7:60:.:0,21,189:0	1|1:0:60:0/1:0,0,0:0	0|0:10:60:.:0,30,248:0	1|0:9:60:.:146,0,84:0	0|1:3:60:.:57,0,30:0	1|1:8:60:.:219,24,0:0	1|1:5:60:.:157,15,0:0	1|0:4:60:.:92,0,20:0	0|1:5:60:.:23,0,114:0	0|1:3:60:.:61,0,30:0	1|0:11:60:.:148,0,108:2	1|1:2:60:.:72,6,0:0	0|1:14:60:.:188,0,146:0	0|0:2:60:.:0,6,71:0	0|1:3:60:.:27,0,59:0	1|1:2:60:.:64,6,0:0	1|0:4:60:.:13,0,93:0	1|0:3:60:.:30,0,59:0	0|0:1:60:0/1:0,3,33:0	0|1:2:60:.:32,0,33:0	0|1:8:60:.:77,0,127:3	0|0:7:60:.:0,21,190:0	1|1:2:60:.:65,6,0:0	1|0:4:60:.:50,0,54:5	1|0:2:60:.:19,0,24:0	0|1:3:60:.:24,0,62:0	1|1:5:60:.:138,15,0:0	0|0:4:60:.:0,12,117:0	0|0:6:60:.:0,18,165:0	1|1:6:60:.:150,18,0:0	0|1:2:60:0/0:0,6,63:0	1|1:2:60:.:64,6,0:0	0|1:0:60:.:0,0,0:0	1|0:0:60:.:0,0,0:0	0|1:2:60:.:28,0,28:0	0|1:4:60:.:61,0,53:0	1|0:5:60:.:20,0,110:0	0|0:5:60:.:0,15,141:0	1|0:1:60:.:0,3,36:0	1|0:6:60:.:81,0,84:0	1|1:6:60:.:184,18,0:0
Chr17	65755331	.	C	G	999	.	AC=49;AC1=47;AF=0.544;AF1=0.5192;AN=90;DP=251;DP4=69,42,73,58;FQ=999;MQ=43;NumGenotypesChanged=6;PV4=0.36,0.25,5.1e-35,0.25;R2=0.99;VDB=0.0288	GT:DP:GQ:OG:PL:SP	0|0:11:60:.:0,33,253:0	1|1:3:60:.:89,9,0:0	0|0:7:60:.:0,21,211:0	1|0:2:60:1/1:64,6,0:0	0|1:8:60:.:117,0,45:3	1|1:6:60:.:137,18,0:0	1|1:2:60:.:40,6,0:0	1|0:10:60:.:105,0,127:0	0|1:6:60:.:65,0,56:12	0|1:4:60:.:13,0,87:0	1|0:7:60:.:109,0,76:3	1|1:1:60:.:33,3,0:0	0|1:12:60:.:116,0,181:0	0|0:10:60:.:0,30,213:0	0|1:1:24:.:0,3,39:0	1|1:3:60:.:101,9,0:0	1|0:5:60:1/1:156,15,0:0	1|0:2:60:0/0:0,6,64:0	0|1:4:26:.:24,0,95:0	0|1:2:60:0/0:0,6,76:0	0|1:8:60:.:74,0,106:3	0|0:9:60:.:0,27,233:0	1|1:4:60:.:102,12,0:0	1|0:4:60:.:59,0,49:0	1|0:3:30:.:48,0,30:0	0|1:3:34:.:63,0,27:0	1|1:3:60:.:81,9,0:0	0|0:3:60:.:0,9,106:0	0|0:7:60:.:0,21,180:0	1|1:4:60:.:131,12,0:0	0|1:4:60:.:88,0,25:0	1|0:4:60:.:83,0,27:0	0|1:3:60:0/0:0,9,96:0	1|0:3:60:.:65,0,28:0	0|1:1:60:.:0,3,34:0	0|1:1:10:1/1:41,3,0:0	1|0:5:60:.:22,0,103:0	0|0:3:60:.:0,9,91:0	1|0:2:60:.:19,0,30:0	1|1:3:10:.:103,9,0:0	1|1:6:60:.:151,18,0:0
Chr17	65755380	.	G	A	999	.	AC=50;AC1=48;AF=0.556;AF1=0.5362;AN=90;DP=244;DP4=52,43,70,66;FQ=999;MQ=41;NumGenotypesChanged=3;PV4=0.69,0.12,6.7e-48,0.42;R2=0.983;VDB=0.0281	GT:DP:GQ:OG:PL:SP	0|0:4:40:.:0,12,91:0	1|1:6:60:.:165,18,0:0	0|0:7:60:.:0,21,172:0	1|0:4:60:.:43,0,57:0	0|1:9:60:.:108,0,65:0	1|1:5:40:.:99,15,0:0	1|1:3:33:.:82,9,0:0	1|0:6:60:.:54,0,78:4	0|1:6:60:.:90,0,59:0	0|1:4:60:.:47,0,62:0	1|0:7:60:.:74,0,113:0	1|1:0:26:0/1:0,0,0:0	0|1:9:60:.:105,0,77:0	0|0:10:60:.:0,30,227:0	0|1:2:60:.:31,0,31:0	1|1:4:40:.:109,12,0:0	1|0:3:60:.:22,0,30:0	1|0:2:60:.:31,0,33:0	0|1:4:37:.:17,0,95:0	0|1:2:21:0/0:0,6,68:0	0|1:9:60:.:140,0,61:0	0|0:4:40:.:0,12,124:0	1|1:5:40:.:115,15,0:0	1|0:2:60:.:21,0,18:0	1|1:4:10:.:105,12,0:0	0|1:1:12:1/1:34,3,0:0	1|1:1:30:.:23,3,0:0	0|0:5:40:.:0,15,145:0	0|0:7:60:.:0,21,159:0	1|1:4:37:.:118,12,0:0	0|1:5:60:.:68,0,67:0	1|0:5:60:.:94,0,24:0	0|1:4:60:.:17,0,81:0	1|0:3:60:.:54,0,32:0	0|1:2:60:.:13,0,29:0	0|1:0:10:.:0,0,0:0	1|0:4:60:.:49,0,63:0	0|0:4:37:.:0,12,128:0	1|0:4:60:.:50,0,61:0	1|1:3:13:.:86,9,0:0	1|1:7:60:.:164,21,0:0
Chr17	65755384	.	T	C	999	.	AC=50;AC1=48;AF=0.556;AF1=0.5367;AN=90;DP=238;DP4=52,40,65,62;FQ=999;MQ=41;NumGenotypesChanged=2;PV4=0.49,1,2e-49,1;R2=0.984;VDB=0.0283	GT:DP:GQ:OG:PL:SP	0|0:4:40:.:0,12,105:0	1|1:6:60:.:163,18,0:0	0|0:8:60:.:0,24,182:0	1|0:5:60:.:38,0,79:0	0|1:9:60:.:116,0,53:0	1|1:4:40:.:90,12,0:0	1|1:3:33:.:74,9,0:0	1|0:6:60:.:54,0,64:4	0|1:6:60:.:85,0,55:0	0|1:4:60:.:33,0,56:0	1|0:7:60:.:71,0,86:0	1|1:0:26:0/1:0,0,0:0	0|1:7:60:.:113,0,48:0	0|0:8:60:.:0,24,186:0	0|1:2:60:.:31,0,27:0	1|1:4:40:.:100,12,0:0	1|0:3:60:.:37,0,28:0	1|0:3:60:.:54,0,30:0	0|1:5:37:.:7,0,114:0	0|1:1:24:.:0,3,32:0	0|1:10:60:.:137,0,74:0	0|0:4:40:.:0,12,88:0	1|1:5:40:.:120,15,0:0	1|0:2:60:.:21,0,15:0	1|1:4:10:.:113,12,0:0	0|1:1:12:1/1:34,3,0:0	1|1:1:30:.:23,3,0:0	0|0:4:40:.:0,12,105:0	0|0:6:60:.:0,18,103:0	1|1:4:37:.:124,12,0:0	0|1:4:60:.:46,0,62:0	1|0:5:60:.:106,0,17:0	0|1:4:60:.:17,0,72:0	1|0:2:60:.:31,0,21:0	0|1:2:60:.:25,0,30:0	0|1:0:10:.:0,0,0:0	1|0:4:60:.:49,0,51:0	0|0:4:37:.:0,12,130:0	1|0:4:60:.:50,0,52:0	1|1:2:13:.:74,6,0:0	1|1:7:60:.:174,21,0:0
Chr17	65755812	.	C	T	999	.	AC=48;AC1=49;AF=0.533;AF1=0.5435;AN=90;DP=143;DP4=7,54,5,67;FQ=999;MQ=46;NumGenotypesChanged=10;PV4=0.38,0.14,6.3e-10,1;R2=0.912;VDB=0.0268	GT:DP:GQ:OG:PL:SP	0|0:4:21:.:0,12,122:0	1|1:1:40:.:18,3,0:0	0|0:5:25:.:0,15,147:0	1|0:3:40:.:58,0,28:0	0|1:7:60:.:77,0,91:0	1|1:2:33:.:71,6,0:0	1|1:0:24:0/1:0,0,0:0	1|0:6:60:.:88,0,77:0	0|1:3:60:.:27,0,57:0	0|1:3:40:.:56,0,30:0	1|0:6:60:.:50,0,95:0	1|1:3:35:.:99,9,0:0	0|1:3:60:.:26,0,57:0	0|1:1:12:1/1:36,3,0:0	0|1:2:7:1/1:66,6,0:0	1|1:2:33:.:69,6,0:0	1|0:3:40:.:65,0,29:0	1|0:3:60:.:30,0,66:0	0|0:1:8:0/1:0,3,39:0	0|1:1:24:.:0,3,36:0	0|1:0:12:.:0,0,0:0	0|0:0:13:0/1:0,0,0:0	1|1:3:33:.:84,9,0:0	1|0:3:40:.:63,0,30:0	1|0:2:5:1/1:64,6,0:0	0|1:5:40:.:80,0,32:0	1|1:1:30:.:32,3,0:0	0|0:2:15:.:0,6,65:0	0|0:4:22:.:0,12,119:0	1|1:1:27:.:35,3,0:0	0|1:5:60:.:88,0,36:0	1|0:2:7:1/1:49,6,0:0	0|1:2:7:1/1:69,6,0:0	1|0:1:24:.:0,3,41:0	0|1:1:60:.:0,3,41:0	0|1:4:60:.:56,0,51:0	1|0:3:19:0/0:0,9,87:0	0|0:4:22:.:0,12,118:0	1|0:0:13:.:0,0,0:0	1|0:2:4:1/1:73,6,0:0	1|1:1:30:.:40,3,0:0
Chr17	65755962	.	G	A	33.70	.	AC=2;AC1=4;AF=0.022;AF1=0.05239;AN=90;DP=68;DP4=47,18,3,0;FQ=33.9;MQ=47;NumGenotypesChanged=0;PV4=0.56,1,0.00027,1;R2=0.462;VDB=0.0174	GT:DP:GQ:OG:PL:SP	0|0:0:7:.:0,0,0:0	0|0:0:60:.:0,0,0:0	0|0:2:14:.:0,6,66:0	0|0:0:11:.:0,0,0:0	0|0:2:15:.:0,6,69:0	0|0:0:60:.:0,0,0:0	0|0:0:60:.:0,0,0:0	0|0:2:20:.:0,6,73:0	0|0:3:18:.:0,9,98:0	0|0:0:10:.:0,0,0:0	0|0:0:11:.:0,0,0:0	0|0:1:60:.:0,3,35:0	0|0:2:20:.:0,6,71:0	0|0:1:10:.:0,3,39:0	0|0:2:15:.:0,6,78:0	0|0:3:60:.:0,9,110:0	0|0:2:15:.:0,6,60:0	0|0:2:20:.:0,6,75:0	0|0:2:13:.:0,6,69:0	1|0:1:19:.:31,3,0:0	1|0:3:60:.:61,0,30:0	0|0:1:14:.:0,3,36:0	0|0:0:60:.:0,0,0:0	0|0:1:12:.:0,3,37:0	0|0:0:10:.:0,0,0:0	0|0:0:10:.:0,0,0:0	0|0:0:60:.:0,0,0:0	0|0:0:8:.:0,0,0:0	0|0:1:11:.:0,3,34:0	0|0:0:60:.:0,0,0:0	0|0:2:20:.:0,6,68:0	0|0:0:10:.:0,0,0:0	0|0:4:21:.:0,12,127:0	0|0:0:11:.:0,0,0:0	0|0:0:11:.:0,0,0:0	0|0:0:10:.:0,0,0:0	0|0:0:11:.:0,0,0:0	0|0:1:11:.:0,3,40:0	0|0:1:14:.:0,3,40:0	0|0:1:12:.:0,3,40:0	0|0:1:60:.:0,3,20:0
Chr17	65756036	.	A	G	999	.	AC=46;AC1=40;AF=0.511;AF1=0.4489;AN=90;DP=77;DP4=29,8,29,9;FQ=999;MQ=47;NumGenotypesChanged=13;PV4=1,0.32,4.9e-06,1;R2=0.901;VDB=0.0327	GT:DP:GQ:OG:PL:SP	0|0:1:17:.:0,3,37:0	1|1:0:12:0/1:0,0,0:0	0|0:1:18:.:0,3,33:0	1|0:2:40:.:19,0,27:0	0|1:2:35:.:29,0,18:0	1|1:0:14:0/1:0,0,0:0	1|1:2:19:.:71,6,0:0	1|0:0:16:.:0,0,0:0	0|1:1:13:0/0:0,3,30:0	0|1:2:60:.:28,0,33:0	1|0:1:15:.:34,3,0:0	1|0:0:3:.:0,0,0:0	0|1:4:60:.:61,0,50:0	0|0:1:17:.:0,3,39:0	0|1:1:14:0/0:0,3,38:0	1|1:2:19:.:56,6,0:0	1|0:1:15:.:36,3,0:0	1|0:1:16:.:39,3,0:0	0|0:1:17:.:0,3,41:0	0|1:0:10:.:0,0,0:0	0|1:3:8:0/0:0,9,94:0	0|0:5:30:.:0,15,143:0	1|1:1:15:0/1:39,3,0:0	1|0:0:16:.:0,0,0:0	1|0:1:20:0/0:0,3,24:0	0|1:1:15:.:26,3,0:0	1|1:0:13:0/1:0,0,0:0	0|0:1:17:.:0,3,37:0	0|0:0:15:0/1:0,0,0:0	1|1:1:15:0/1:38,3,0:0	0|1:4:60:.:23,0,63:0	1|0:0:17:.:0,0,0:0	0|1:3:40:.:49,0,22:0	1|0:1:11:0/0:0,3,38:0	0|1:0:14:.:0,0,0:0	0|1:2:8:0/0:0,6,71:0	1|0:0:6:.:0,0,0:0	0|0:2:20:.:0,6,68:0	1|0:0:15:.:0,0,0:0	1|0:1:21:0/0:0,3,38:0	1|1:2:20:.:57,6,0:0
Chr17	65756478	.	G	A	16.10	.	AC=1;AC1=1;AF=0.011;AF1=0.01971;AN=90;DP=142;DP4=68,67,2,1;FQ=16.2;MQ=48;NumGenotypesChanged=0;PV4=1,1,0.014,0.047;R2=0.518;VDB=0.0033	GT:DP:GQ:OG:PL:SP	0|0:3:20:.:0,9,92:0	0|0:0:60:.:0,0,0:0	0|0:7:33:.:0,21,181:0	0|0:6:28:.:0,18,163:0	0|0:5:29:.:0,15,161:0	0|0:1:60:.:0,3,29:0	0|0:2:60:.:0,6,65:0	0|0:6:34:.:0,18,178:0	0|0:4:26:.:0,12,118:0	0|0:1:17:.:0,3,29:0	0|0:2:16:.:0,6,74:0	0|0:0:60:.:0,0,0:0	0|0:12:15:.:1,0,233:0	0|0:4:22:.:0,12,117:0	0|0:8:37:.:0,24,224:0	0|0:2:60:.:0,6,72:0	0|0:4:26:.:0,12,134:0	0|0:3:25:.:0,9,108:0	0|0:3:18:.:0,9,87:0	0|0:5:29:.:0,15,151:0	0|0:9:40:.:0,27,227:0	0|0:6:30:.:0,18,143:0	0|0:0:60:.:0,0,0:0	0|0:3:23:.:0,9,100:0	0|0:2:17:.:0,6,70:0	0|0:1:17:.:0,3,33:0	0|0:1:60:.:0,3,39:0	0|0:0:9:.:0,0,0:0	0|0:1:15:.:0,3,39:0	0|0:0:60:.:0,0,0:0	0|0:2:22:.:0,6,61:0	0|0:0:14:.:0,0,0:0	0|0:0:14:.:0,0,0:0	0|0:0:11:.:0,0,0:0	0|0:0:11:.:0,0,0:0	0|0:0:14:.:0,0,0:0	0|1:2:60:.:66,6,0:0	0|0:0:8:.:0,0,0:0	0|0:1:13:.:0,3,39:0	0|0:0:14:.:0,0,0:0	0|0:4:60:.:0,12,117:0
Chr17	65756579	.	C	T	131	.	AC=8;AC1=8;AF=0.089;AF1=0.08789;AN=90;DP=85;DP4=46,26,5,4;FQ=131;MQ=46;NumGenotypesChanged=4;PV4=0.72,1,3.4e-06,0.38;R2=0.915;VDB=0.0336	GT:DP:GQ:OG:PL:SP	0|0:1:19:.:0,3,33:0	0|0:1:60:.:0,3,33:0	0|1:4:60:.:27,0,57:0	0|0:5:33:.:0,15,129:0	0|0:2:23:.:0,6,61:0	0|0:0:60:.:0,0,0:0	0|0:0:60:.:0,0,0:0	0|1:4:60:0/0:0,12,129:0	0|0:2:23:.:0,6,51:0	0|0:3:26:.:0,9,89:0	0|0:2:24:.:0,6,73:0	0|0:0:60:.:0,0,0:0	1|0:5:60:.:53,0,67:0	0|0:2:21:.:0,6,54:0	0|0:3:26:.:0,9,92:0	0|0:1:60:.:0,3,39:0	0|0:2:23:.:0,6,63:0	0|1:2:5:0/0:0,6,68:0	0|0:2:21:.:0,6,62:0	0|0:2:23:.:0,6,63:0	0|0:2:23:.:0,6,80:0	1|1:6:60:.:130,18,0:0	0|0:1:60:.:0,3,29:0	0|0:0:18:.:0,0,0:0	0|0:1:20:.:0,3,39:0	0|0:0:17:.:0,0,0:0	0|0:1:60:.:0,3,38:0	0|0:0:15:.:0,0,0:0	0|1:1:8:0/0:0,3,23:0	0|0:0:60:.:0,0,0:0	1|0:2:29:0/0:0,6,55:0	0|0:0:18:.:0,0,0:0	0|0:0:18:.:0,0,0:0	0|0:0:18:.:0,0,0:0	0|0:0:18:.:0,0,0:0	0|0:0:18:.:0,0,0:0	0|0:0:18:.:0,0,0:0	0|0:0:15:.:0,0,0:0	0|0:1:20:.:0,3,40:0	0|0:0:18:.:0,0,0:0	0|0:3:60:.:0,9,100:0
Chr17	65756583	.	G	A	14.60	.	AC=2;AC1=4;AF=0.022;AF1=0.04596;AN=90;DP=88;DP4=53,31,2,0;FQ=14.8;MQ=46;NumGenotypesChanged=0;PV4=0.53,1,0.41,1;R2=0.542	GT:DP:GQ:OG:PL:SP	0|1:1:10:.:37,3,0:0	0|0:1:60:.:0,3,27:0	0|0:4:21:.:0,12,125:0	0|0:5:25:.:0,15,150:0	0|0:3:18:.:0,9,85:0	0|0:0:60:.:0,0,0:0	0|0:0:60:.:0,0,0:0	0|0:5:60:.:0,15,157:0	0|0:2:15:.:0,6,53:0	0|0:3:18:.:0,9,94:0	0|0:2:16:.:0,6,71:0	0|0:0:60:.:0,0,0:0	0|0:7:60:.:0,21,166:0	0|0:2:12:.:0,6,72:0	0|0:3:18:.:0,9,96:0	0|0:0:60:.:0,0,0:0	0|0:2:15:.:0,6,66:0	0|0:1:18:.:0,3,39:0	0|0:2:13:.:0,6,68:0	0|0:2:15:.:0,6,75:0	0|0:2:15:.:0,6,74:0	0|0:6:60:.:0,18,155:0	0|0:1:60:.:0,3,34:0	0|0:0:10:.:0,0,0:0	0|0:1:13:.:0,3,39:0	0|0:0:10:.:0,0,0:0	0|0:1:60:.:0,3,38:0	0|0:1:10:.:0,3,33:0	0|0:1:12:.:0,3,36:0	0|0:0:60:.:0,0,0:0	0|0:2:60:.:0,6,60:0	0|0:0:10:.:0,0,0:0	0|0:0:10:.:0,0,0:0	0|0:0:10:.:0,0,0:0	0|0:1:13:.:0,3,35:0	0|0:0:10:.:0,0,0:0	0|0:0:10:.:0,0,0:0	0|0:0:7:.:0,0,0:0	0|0:1:13:.:0,3,35:0	0|0:0:10:.:0,0,0:0	0|0:3:60:.:0,9,85:0
Chr17	65756627	.	T	A	999	.	AC=9;AC1=13;AF=0.100;AF1=0.148;AN=90;DP=105;DP4=41,40,7,10;FQ=999;MQ=45;NumGenotypesChanged=1;PV4=0.6,0.46,2.1e-08,0.37;R2=0.844;VDB=0.0286	GT:DP:GQ:OG:PL:SP	0|0:3:17:.:0,9,83:0	0|0:0:60:.:0,0,0:0	0|1:1:9:.:37,3,0:0	0|0:6:29:.:0,18,170:0	0|0:2:17:.:0,6,71:0	0|0:0:60:.:0,0,0:0	0|0:1:60:.:0,3,26:0	0|1:6:60:.:83,0,76:0	0|0:3:20:.:0,9,96:0	0|0:3:20:.:0,9,76:0	0|0:3:20:.:0,9,101:0	0|0:1:60:.:0,3,33:0	1|0:3:60:.:30,0,51:0	0|1:1:6:.:15,3,0:0	0|0:5:26:.:0,15,125:0	0|0:1:60:.:0,3,35:0	0|0:3:20:.:0,9,108:0	0|1:4:33:.:38,0,58:5	0|0:0:9:.:0,0,0:0	0|0:3:20:.:0,9,96:0	0|0:3:20:.:0,9,84:0	1|1:8:60:.:189,24,0:0	0|0:1:60:.:0,3,38:0	0|0:2:17:.:0,6,48:0	0|0:3:20:.:0,9,73:0	0|0:0:11:.:0,0,0:0	0|0:1:60:.:0,3,34:0	0|0:2:14:.:0,6,68:0	0|1:0:7:0/0:0,0,0:0	0|0:1:60:.:0,3,35:0	1|0:3:60:.:28,0,65:0	0|0:1:14:.:0,3,36:0	0|0:0:11:.:0,0,0:0	0|0:0:12:.:0,0,0:0	0|0:1:14:.:0,3,33:0	0|0:0:11:.:0,0,0:0	0|0:0:12:.:0,0,0:0	0|0:0:9:.:0,0,0:0	0|0:2:17:.:0,6,64:0	0|0:1:14:.:0,3,35:0	0|0:2:60:.:0,6,70:0
Chr17	65756993	.	C	T	999	.	AC=44;AC1=46;AF=0.489;AF1=0.5111;AN=90;DP=219;DP4=46,71,38,55;FQ=999;MQ=47;NumGenotypesChanged=8;PV4=0.89,0.16,1.2e-15,0.26;R2=0.963;VDB=0.0264	GT:DP:GQ:OG:PL:SP	1|1:4:32:.:114,12,0:0	0|0:2:14:.:0,6,74:0	1|1:3:32:.:67,9,0:0	0|1:4:60:.:48,0,66:0	1|0:4:60:.:87,0,20:0	0|0:3:19:.:0,9,101:0	0|0:3:60:.:0,9,83:0	0|1:5:60:.:17,0,109:0	1|0:7:60:.:82,0,98:0	1|0:3:60:.:25,0,62:0	0|1:4:35:.:77,0,25:0	0|0:5:25:.:0,15,151:0	1|0:8:60:.:40,0,138:4	1|1:2:26:.:68,6,0:0	1|0:5:60:.:24,0,115:0	0|0:3:19:.:0,9,97:0	1|1:9:16:.:219,27,0:0	0|1:3:32:1/1:98,9,0:0	1|1:5:35:.:146,15,0:0	1|0:1:20:1/1:39,3,0:0	1|0:8:60:.:102,0,99:4	1|1:10:60:.:225,30,0:0	0|0:4:40:.:0,12,113:0	0|1:2:17:0/0:0,6,66:0	0|1:1:8:1/1:27,3,0:0	1|0:4:34:.:88,0,24:0	0|0:2:17:.:0,6,58:0	1|1:1:23:.:37,3,0:0	1|1:5:37:.:142,15,0:0	0|0:8:60:.:0,24,214:0	1|0:5:32:.:80,0,22:4	0|1:5:9:0/0:0,15,147:0	1|0:5:60:.:73,0,57:4	0|1:3:60:.:26,0,63:0	1|0:6:60:.:22,0,147:0	1|0:4:60:.:55,0,56:5	0|1:2:12:1/1:64,6,0:0	1|1:3:29:.:86,9,0:0	0|1:1:8:1/1:35,3,0:0	0|1:1:8:1/1:31,3,0:0	0|0:6:29:.:0,18,191:0
Chr17	65757091	.	T	C	999	.	AC=41;AC1=43;AF=0.456;AF1=0.4739;AN=90;DP=272;DP4=60,78,60,64;FQ=999;MQ=45;NumGenotypesChanged=4;PV4=0.46,0.18,2.5e-14,1;R2=0.962;VDB=0.0250	GT:DP:GQ:OG:PL:SP	1|1:9:37:.:232,27,0:0	0|0:3:60:.:0,9,104:0	1|1:9:40:.:229,27,0:0	0|1:13:60:.:132,0,121:6	1|0:6:60:.:88,0,79:0	0|0:2:60:.:0,6,73:0	0|0:5:60:.:0,15,157:0	0|1:7:60:.:131,0,56:0	1|0:7:60:.:48,0,108:0	1|0:1:33:.:23,3,0:0	0|1:7:10:.:0,1,126:0	0|0:8:60:.:0,24,205:0	1|0:9:60:.:93,0,136:0	1|0:4:17:.:61,0,25:0	1|0:3:60:.:55,0,29:0	0|0:3:60:.:0,9,76:0	0|1:7:60:.:72,0,102:0	0|1:3:60:.:30,0,59:0	1|1:8:32:.:215,24,0:0	1|0:8:60:.:140,0,70:7	1|0:6:60:.:72,0,78:0	1|1:8:60:.:177,24,0:0	0|0:5:60:.:0,15,160:0	0|1:1:10:0/0:0,3,35:0	0|1:2:5:0/0:0,6,66:0	1|0:4:37:.:24,0,87:0	0|0:0:60:0/1:0,0,0:0	1|1:5:24:.:137,15,0:0	1|1:7:33:.:163,21,0:0	0|0:5:60:.:0,15,124:0	1|0:6:60:.:86,0,82:0	0|0:7:7:.:0,21,184:0	1|0:5:60:1/1:138,15,0:0	0|1:3:40:.:32,0,66:0	1|0:4:60:.:43,0,56:0	1|0:4:34:.:21,0,92:0	0|1:5:60:.:87,0,54:4	1|1:2:14:.:61,6,0:0	0|1:1:40:.:41,3,0:0	0|1:6:60:.:84,0,79:0	0|0:5:60:.:0,15,149:0
Chr17	65757173	.	C	T	999	.	AC=15;AC1=15;AF=0.167;AF1=0.1686;AN=90;DP=237;DP4=115,78,24,11;FQ=999;MQ=48;NumGenotypesChanged=1;PV4=0.35,7.1e-05,1.8e-11,1;R2=0.908;VDB=0.0265	GT:DP:GQ:OG:PL:SP	0|0:5:13:.:0,15,159:0	0|0:3:60:.:0,9,105:0	1|0:8:60:.:110,0,43:0	0|0:3:30:.:0,9,107:0	1|0:7:40:.:33,0,139:4	0|0:3:60:.:0,9,93:0	0|0:0:60:.:0,0,0:0	0|0:8:60:.:0,24,213:0	0|0:5:16:.:0,15,139:0	1|0:5:60:.:82,0,52:0	0|0:11:60:.:0,33,255:0	0|0:8:60:.:0,24,180:0	0|0:12:60:.:0,36,255:0	1|0:4:60:.:58,0,56:5	1|0:4:60:.:40,0,59:0	0|0:3:60:.:0,9,100:0	0|0:2:6:.:0,6,66:0	0|0:5:18:.:0,15,146:0	0|1:6:60:.:113,0,47:3	1|0:6:60:.:83,0,81:0	1|0:2:22:.:16,0,24:0	0|0:7:60:.:0,21,191:0	0|0:4:60:.:0,12,116:0	0|1:2:28:.:22,0,31:0	0|0:4:34:.:0,12,118:0	0|0:3:8:.:0,9,87:0	0|0:4:60:.:0,12,129:0	1|0:3:60:.:64,0,30:0	1|0:2:18:.:12,0,23:0	0|0:5:60:.:0,15,167:0	0|0:8:60:.:0,24,185:0	0|1:9:13:.:7,0,201:0	1|0:5:60:.:111,0,22:0	0|0:3:30:.:0,9,92:0	0|0:3:30:.:0,9,98:0	1|0:0:7:0/0:0,0,0:0	0|0:4:34:.:0,12,126:0	0|0:5:34:.:0,15,148:0	0|0:4:29:.:0,12,131:0	0|0:3:6:.:0,9,86:0	0|0:0:60:.:0,0,0:0
Chr17	65757287	.	C	T	999	.	AC=77;AC1=78;AF=0.856;AF1=0.8581;AN=90;DP=241;DP4=18,12,95,101;FQ=999;MQ=44;NumGenotypesChanged=2;PV4=0.33,0.038,2.2e-09,1;R2=0.99;VDB=0.0263	GT:DP:GQ:OG:PL:SP	1|1:8:60:.:221,24,0:0	1|1:3:33:.:93,9,0:0	1|1:5:60:.:166,15,0:0	1|0:6:60:.:40,0,119:4	1|1:5:40:.:158,15,0:0	1|1:2:32:.:70,6,0:0	1|1:1:26:.:40,3,0:0	1|1:9:60:.:229,27,0:0	1|1:7:60:.:213,21,0:0	1|1:2:32:.:68,6,0:0	1|0:5:60:.:16,0,122:0	1|1:4:26:.:114,12,0:0	1|1:9:60:.:225,27,0:0	1|0:4:60:.:5,0,77:0	1|1:8:60:.:211,24,0:0	1|1:3:32:.:105,9,0:0	1|1:8:60:.:189,24,0:0	1|1:4:37:.:139,12,0:0	0|1:9:60:.:83,0,153:3	1|1:5:37:.:160,15,0:0	1|1:5:40:.:159,15,0:0	1|1:6:60:.:177,18,0:0	1|1:2:29:.:60,6,0:0	1|1:3:40:.:79,9,0:0	1|0:4:60:.:54,0,56:0	1|1:3:60:.:87,9,0:0	1|1:3:33:.:110,9,0:0	1|0:2:60:.:31,0,33:0	1|1:3:14:.:69,9,0:0	1|1:7:60:.:190,21,0:0	1|1:4:60:.:119,12,0:0	1|1:3:60:.:72,9,0:0	1|1:4:37:.:137,12,0:0	1|0:4:60:.:63,0,68:0	0|1:3:60:.:30,0,63:0	1|1:5:40:.:160,15,0:0	1|0:2:13:.:0,6,60:0	0|0:3:60:0/1:0,9,106:0	1|0:0:20:1/1:0,0,0:0	1|1:3:60:.:79,9,0:0	1|1:6:60:.:191,18,0:0
Chr17	65757611	.	T	C	999	.	AC=43;AC1=41;AF=0.478;AF1=0.453;AN=90;DP=193;DP4=37,60,44,31;FQ=999;MQ=47;NumGenotypesChanged=9;PV4=0.009,1,6.4e-15,1;R2=0.998;VDB=0.0221	GT:DP:GQ:OG:PL:SP	1|1:9:60:.:231,27,0:0	0|0:1:28:.:0,3,25:0	1|1:1:60:0/1:28,3,0:0	0|1:6:60:.:70,0,72:0	1|0:5:60:.:43,0,51:4	0|0:1:30:.:0,3,33:0	0|0:1:27:.:0,3,38:0	0|1:4:60:.:27,0,70:0	1|0:6:60:.:60,0,89:0	1|0:2:60:.:34,0,29:0	0|1:8:60:.:73,0,93:0	0|0:2:22:.:0,6,74:0	1|0:6:60:.:110,0,49:4	1|1:5:60:.:138,15,0:0	1|0:4:60:.:24,0,57:0	0|0:4:35:.:0,12,107:0	0|1:2:60:.:33,0,30:0	0|1:2:60:0/0:0,6,57:0	1|1:5:60:.:121,15,0:0	1|0:2:60:.:16,0,23:0	1|0:3:21:1/1:57,12,6:0	1|1:6:60:.:163,18,0:0	0|0:1:27:.:0,3,23:0	0|1:1:60:0/0:0,3,39:0	0|1:3:60:0/0:0,9,79:0	1|0:2:24:0/0:0,6,70:0	0|0:3:34:.:0,9,94:0	1|1:1:60:0/1:30,3,0:0	1|1:2:60:.:72,6,0:0	0|0:5:40:.:0,15,141:0	1|0:8:60:.:42,0,139:4	0|1:2:60:0/0:0,6,71:0	1|0:1:24:.:37,3,0:0	0|1:3:60:.:60,0,28:0	1|0:0:33:.:0,0,0:0	1|0:1:60:0/0:0,3,26:0	0|1:4:40:.:81,0,21:0	1|1:2:60:.:67,6,0:0	0|1:2:60:.:33,0,29:0	0|1:8:60:.:52,0,130:0	0|0:1:30:.:0,3,31:0
Chr17	65758204	.	C	A	999	.	AC=44;AC1=47;AF=0.489;AF1=0.5193;AN=90;DP=190;DP4=64,36,51,32;FQ=999;MQ=46;NumGenotypesChanged=8;PV4=0.76,0.11,2.9e-19,1;R2=0.961;VDB=0.0221	GT:DP:GQ:OG:PL:SP	1|1:9:40:.:220,27,0:0	0|0:1:26:0/1:0,3,41:0	1|1:3:28:.:91,9,0:0	0|1:4:60:.:25,0,91:0	1|0:4:60:.:51,0,60:0	0|0:3:23:.:0,9,104:0	0|0:3:35:.:0,9,113:0	1|1:2:4:.:67,6,0:0	1|0:8:60:.:98,0,62:3	1|0:3:60:.:61,0,30:0	0|1:3:60:.:28,0,61:0	0|0:1:28:0/1:0,3,35:0	1|0:5:60:.:48,0,50:0	1|1:2:25:.:44,6,0:0	1|0:4:60:.:56,0,60:0	0|0:1:17:0/1:0,3,32:0	0|1:6:60:.:75,0,79:4	0|1:3:60:.:28,0,52:0	1|1:4:31:.:89,12,0:0	1|0:4:12:1/1:108,12,0:0	1|0:6:6:0/0:0,18,158:0	1|1:2:60:.:73,6,0:0	0|0:8:32:.:0,10,140:0	0|1:2:60:.:25,0,33:0	0|1:0:29:.:0,0,0:0	1|0:0:17:.:0,0,0:0	0|0:2:27:.:0,6,75:0	1|1:2:25:.:60,6,0:0	1|1:5:33:.:129,15,0:0	0|0:4:34:.:0,12,118:0	1|0:2:29:1/1:67,6,0:0	0|1:7:37:.:19,0,129:0	1|0:2:33:.:14,0,34:0	0|1:2:16:1/1:64,6,0:0	1|0:6:60:.:18,0,134:0	1|0:1:17:1/1:41,3,0:0	0|1:3:60:.:14,0,57:0	1|1:3:60:.:106,9,0:0	0|1:2:60:.:24,0,19:0	0|1:6:60:.:93,0,95:0	0|0:8:60:.:0,24,219:0
Chr17	65758212	.	A	G	3.04	.	AC=1;AC1=1;AF=0.011;AF1=0.01267;AN=90;DP=225;DP4=114,97,2,2;FQ=3.07;MQ=45;NumGenotypesChanged=0;PV4=1,9.8e-05,1,1;R2=0.999;VDB=0.0108	GT:DP:GQ:OG:PL:SP	0|0:10:60:.:0,30,242:0	0|0:2:60:.:0,6,75:0	0|0:3:60:.:0,9,97:0	0|0:6:60:.:0,18,166:0	0|0:5:60:.:0,15,146:0	0|0:3:60:.:0,9,93:0	0|0:4:60:.:0,12,122:0	0|0:3:60:.:0,9,99:0	0|0:9:60:.:0,27,227:0	0|0:3:60:.:0,9,102:0	0|0:3:60:.:0,9,92:0	0|0:1:32:.:0,3,27:0	0|0:7:60:.:0,18,177:0	0|0:3:60:.:0,9,93:0	0|0:5:60:.:0,15,138:0	0|0:4:60:.:0,12,123:0	0|0:7:60:.:0,21,199:0	0|0:6:60:.:0,18,156:0	0|0:5:60:.:0,15,140:0	0|0:4:60:.:0,12,114:0	0|0:4:60:.:0,12,116:0	0|0:3:60:.:0,9,97:0	0|0:9:60:.:0,27,205:0	0|0:2:60:.:0,6,74:0	0|0:3:60:.:0,9,94:0	0|0:1:40:.:0,3,39:0	0|0:1:60:.:0,3,39:0	0|0:4:60:.:0,12,117:0	0|0:5:60:.:0,15,122:0	0|0:4:60:.:0,12,121:0	0|0:3:60:.:0,9,94:0	0|1:6:60:.:46,0,71:0	0|0:2:60:.:0,6,71:0	0|0:2:60:.:0,6,56:0	0|0:5:60:.:0,15,152:0	0|0:1:60:.:0,3,38:0	0|0:3:60:.:0,9,95:0	0|0:3:60:.:0,9,91:0	0|0:1:60:.:0,3,27:0	0|0:6:60:.:0,18,183:0	0|0:8:60:.:0,24,212:0
Chr17	65758252	.	A	G	999	.	AC=42;AC1=42;AF=0.467;AF1=0.4622;AN=90;DP=209;DP4=63,43,50,42;FQ=999;MQ=45;NumGenotypesChanged=7;PV4=0.48,1,4e-21,1;R2=0.996;VDB=0.0214	GT:DP:GQ:OG:PL:SP	1|1:9:60:.:227,27,0:0	0|0:2:32:.:0,6,61:0	1|1:1:60:0/1:13,3,0:0	0|1:5:60:.:52,0,89:0	1|0:2:60:0/0:0,6,75:0	0|0:4:35:.:0,12,120:0	0|0:4:33:.:0,12,140:0	0|1:3:60:.:28,0,66:0	1|0:0:24:.:0,0,0:0	1|0:2:18:1/1:67,6,0:0	0|1:4:60:.:56,0,48:0	0|0:2:22:.:0,6,75:0	1|0:12:60:.:153,0,94:3	1|1:2:60:.:71,6,0:0	1|0:5:60:.:66,0,56:0	0|0:3:33:.:0,9,107:0	0|1:5:60:.:80,0,50:0	0|1:5:60:.:67,0,49:0	1|1:5:60:.:132,15,0:0	1|0:3:15:1/1:88,9,0:0	1|0:3:60:.:20,0,62:0	1|1:9:60:.:233,27,0:0	0|0:2:27:.:0,6,53:0	0|1:4:60:.:50,0,50:0	0|1:3:60:.:21,0,54:0	1|0:3:24:0/0:0,9,90:0	0|0:3:33:.:0,9,81:0	1|1:6:60:.:159,18,0:0	1|1:6:60:.:163,18,0:0	0|0:2:27:.:0,6,73:0	1|0:3:60:.:65,0,32:0	0|0:6:60:.:0,18,148:0	1|0:5:60:.:66,0,72:0	0|1:1:60:0/0:0,3,41:0	1|0:5:60:.:21,0,93:0	1|0:1:20:.:39,3,0:0	0|1:1:60:0/0:0,3,37:0	1|1:3:60:.:104,9,0:0	0|1:0:40:.:0,0,0:0	0|1:3:60:.:57,0,25:0	0|0:9:60:.:0,27,224:0
Chr17	65758929	.	G	A	999	.	AC=40;AC1=37;AF=0.444;AF1=0.4082;AN=90;DP=193;DP4=81,29,51,21;FQ=999;MQ=39;NumGenotypesChanged=11;PV4=0.74,1,9e-05,0.19;R2=0.888;VDB=0.0304	GT:DP:GQ:OG:PL:SP	1|1:7:30:.:159,21,0:0	0|0:2:22:.:0,6,53:0	1|1:8:31:.:183,24,0:0	0|1:4:27:.:17,0,61:0	1|0:8:60:.:134,0,5:0	0|0:6:37:.:0,18,117:0	0|0:2:60:.:0,6,62:0	0|1:5:60:.:69,0,37:0	1|0:3:60:.:55,0,29:0	1|0:3:60:.:44,0,20:0	0|1:5:60:.:67,0,39:0	0|0:2:23:.:0,6,61:0	1|0:9:60:.:39,0,159:0	1|1:3:14:.:81,9,0:0	0|0:2:3:.:0,6,53:0	0|0:3:27:.:0,9,98:0	0|1:4:4:0/0:0,12,93:0	0|1:2:60:.:31,0,23:0	1|1:3:14:.:84,9,0:0	1|0:3:27:.:20,0,41:0	0|0:8:17:.:0,24,196:0	1|1:7:60:.:180,21,0:0	0|0:4:60:.:0,12,99:0	0|1:2:29:.:22,0,23:0	0|1:2:13:1/1:64,6,0:0	1|0:3:26:.:22,0,46:0	0|0:4:30:.:0,12,104:0	1|1:2:12:.:53,6,0:0	1|1:1:10:0/1:29,3,0:0	0|0:0:34:0/1:0,0,0:0	1|0:4:9:1/1:109,12,0:0	0|0:3:25:.:0,9,70:0	1|0:1:5:0/0:0,3,31:0	0|1:3:30:.:20,0,59:0	1|0:1:8:0/0:0,3,37:0	1|0:1:5:0/0:0,3,29:0	0|1:1:8:0/0:0,3,29:0	1|1:0:8:0/1:0,0,0:0	0|1:2:6:0/0:0,6,53:0	0|1:3:60:.:44,0,26:0	0|0:3:28:.:0,9,72:0
Chr17	65759342	.	T	C	999	.	AC=48;AC1=51;AF=0.533;AF1=0.5686;AN=90;DP=224;DP4=54,38,69,43;FQ=999;MQ=42;NumGenotypesChanged=7;PV4=0.77,0.25,0.17,1;R2=0.999;VDB=0.0258	GT:DP:GQ:OG:PL:SP	0|0:11:60:.:0,33,241:0	1|1:1:27:.:40,3,0:0	0|0:2:60:.:0,6,64:0	1|0:8:60:.:40,0,110:3	0|1:3:60:.:26,0,51:0	1|1:4:40:.:105,12,0:0	1|1:6:60:.:147,18,0:0	1|0:7:60:.:75,0,80:4	0|1:6:60:.:47,0,122:3	0|1:5:60:.:14,0,86:0	1|0:6:60:.:115,0,55:0	1|1:4:37:.:115,12,0:0	0|1:6:60:.:70,0,71:0	0|0:6:60:.:0,18,151:0	0|1:1:60:1/1:39,3,0:0	1|1:7:60:.:151,21,0:0	1|0:5:60:.:81,0,57:0	1|0:2:60:1/1:54,6,0:0	0|0:3:60:.:0,9,87:0	0|1:1:40:.:0,3,27:0	0|1:10:60:.:137,0,53:0	0|0:3:60:.:0,9,90:0	1|1:5:60:.:84,15,0:0	1|0:0:27:.:0,0,0:0	1|0:2:60:.:31,0,14:0	0|1:2:24:1/1:63,6,0:0	1|1:5:40:.:109,15,0:0	0|0:3:60:.:0,9,83:0	0|0:1:60:0/1:0,3,29:0	1|1:2:60:.:67,6,0:0	0|1:7:60:.:30,0,110:0	1|1:4:35:.:117,12,0:0	0|1:2:60:.:23,0,35:0	1|0:3:21:0/0:0,9,90:0	0|1:4:60:1/1:117,12,0:0	0|1:3:60:.:53,0,20:0	1|0:6:60:.:115,0,21:0	0|0:4:60:.:0,12,119:0	1|0:1:60:1/1:39,3,0:0	1|0:3:60:.:50,0,23:0	1|1:4:40:.:114,12,0:0
Chr17	65759479	.	T	C	999	.	AC=47;AC1=45;AF=0.522;AF1=0.4983;AN=90;DP=251;DP4=66,51,62,61;FQ=999;MQ=42;NumGenotypesChanged=3;PV4=0.37,1,0.0073,1;R2=0.982;VDB=0.0272	GT:DP:GQ:OG:PL:SP	0|0:6:60:.:0,18,138:0	1|1:3:25:.:89,9,0:0	0|0:2:60:.:0,6,49:0	1|0:6:60:.:34,0,86:12	0|1:5:60:.:39,0,78:4	1|1:7:40:.:196,21,0:0	1|1:6:60:.:171,18,0:0	1|0:7:60:.:51,0,128:0	0|1:6:60:.:46,0,87:4	0|1:9:60:.:113,0,116:3	1|0:14:60:.:146,0,139:0	1|1:3:28:.:112,9,0:0	0|1:9:60:.:91,0,124:3	0|0:4:60:.:0,12,124:0	0|1:5:60:.:62,0,76:0	1|1:4:31:.:132,12,0:0	1|0:3:11:0/0:0,9,104:0	1|0:6:60:.:36,0,94:12	0|0:6:60:.:0,18,151:0	0|1:4:60:.:56,0,47:0	0|1:7:60:.:33,0,122:0	0|0:6:60:.:0,18,147:0	1|1:3:60:.:76,9,0:0	1|0:4:9:0/0:0,12,122:0	0|0:5:1:.:0,15,126:0	0|1:1:24:.:39,3,0:0	1|1:3:28:.:98,9,0:0	0|0:3:60:.:0,9,93:0	0|0:5:60:.:0,15,95:0	1|1:5:60:.:147,15,0:0	0|1:8:60:.:138,0,37:0	1|1:6:34:.:153,18,0:0	0|1:2:60:.:25,0,35:0	1|0:2:21:0/0:0,6,74:0	0|1:2:60:.:31,0,26:0	0|1:2:60:.:23,0,29:0	1|0:6:60:.:102,0,36:3	0|0:4:60:.:0,12,128:0	1|0:2:60:.:30,0,27:0	1|0:3:60:.:67,0,31:0	1|1:3:28:.:91,9,0:0
Chr17	65759487	.	C	T	999	.	AC=21;AC1=21;AF=0.233;AF1=0.2369;AN=90;DP=246;DP4=94,92,30,21;FQ=999;MQ=43;NumGenotypesChanged=1;PV4=0.34,0.013,0.24,1;R2=0.976;VDB=0.0237	GT:DP:GQ:OG:PL:SP	1|1:6:29:.:126,18,0:0	0|0:3:30:.:0,9,78:0	1|0:2:30:.:16,0,31:0	0|0:7:60:.:0,21,135:0	1|0:6:60:.:75,0,36:4	0|0:8:60:.:0,24,196:0	0|0:6:60:.:0,18,160:0	0|0:7:60:.:0,21,184:0	1|0:6:60:.:63,0,82:0	1|0:7:60:.:117,0,44:4	0|0:13:60:.:0,39,250:0	0|0:4:26:.:0,12,120:0	0|0:6:60:.:0,18,172:0	1|0:4:60:.:39,0,62:0	1|0:4:60:.:50,0,60:0	0|0:3:32:.:0,9,108:0	0|1:4:60:.:84,0,26:0	0|0:4:9:.:0,12,117:0	0|1:5:60:.:77,0,43:0	1|0:5:60:.:75,0,49:0	1|0:6:60:.:89,0,43:3	0|0:5:60:.:0,15,128:0	0|0:4:12:.:0,12,114:0	0|1:2:20:.:55,6,0:0	0|0:3:35:.:0,9,94:0	1|0:1:12:0/0:0,3,35:0	0|0:5:40:.:0,15,146:0	1|0:2:33:.:19,0,31:0	1|0:3:13:.:44,0,7:0	0|0:5:60:.:0,15,141:0	0|0:9:60:.:0,27,216:0	0|0:6:40:.:0,18,140:0	1|0:2:60:.:31,0,31:0	0|0:3:40:.:0,9,106:0	0|0:2:31:.:0,6,70:0	1|0:3:40:.:26,0,47:0	0|0:6:37:.:0,18,149:0	0|0:4:60:.:0,12,113:0	0|0:3:23:.:0,9,90:0	0|1:4:60:.:51,0,61:0	0|0:3:34:.:0,9,94:0
Chr17	65759693	.	A	G	999	.	AC=47;AC1=46;AF=0.522;AF1=0.5153;AN=90;DP=286;DP4=56,63,89,60;FQ=999;MQ=46;NumGenotypesChanged=4;PV4=0.048,0.29,1.3e-21,1;R2=0.996;VDB=0.0240	GT:DP:GQ:OG:PL:SP	0|0:6:60:.:0,18,159:0	1|1:5:32:.:145,15,0:0	0|0:8:60:.:0,24,197:0	1|0:9:37:.:11,0,188:0	0|1:8:60:.:61,0,126:7	1|1:4:32:.:118,12,0:0	1|1:5:34:.:123,15,0:0	1|0:7:60:.:77,0,85:8	0|1:10:60:.:161,0,59:0	0|1:9:60:.:127,0,91:0	1|0:16:60:.:220,0,141:2	1|1:5:23:.:154,15,0:0	0|1:11:60:.:100,0,175:2	0|0:6:60:.:0,18,177:0	0|1:4:60:.:64,0,59:0	1|1:2:25:.:78,6,0:0	1|0:5:60:.:112,0,24:0	1|0:5:60:.:122,0,24:0	0|0:7:60:.:0,21,189:0	0|1:6:40:.:19,0,131:0	0|1:2:60:.:25,0,28:0	0|0:4:60:.:0,12,134:0	1|0:5:60:.:89,0,49:0	1|0:3:17:0/0:0,9,99:0	1|0:1:23:.:0,3,20:0	0|1:2:60:1/1:64,6,0:0	1|1:3:29:.:95,9,0:0	0|0:3:60:.:0,9,106:0	0|0:0:60:0/1:0,0,0:0	1|1:8:40:.:196,24,0:0	0|1:4:60:.:95,0,26:0	1|1:8:60:.:201,24,0:0	0|1:3:14:0/0:0,9,106:0	1|0:6:60:.:61,0,83:4	0|1:2:60:.:34,0,27:0	0|1:4:33:.:23,0,91:0	1|0:4:60:.:58,0,63:0	0|0:4:60:.:0,12,115:0	1|0:4:60:.:28,0,77:0	1|0:5:60:.:20,0,113:0	1|1:6:37:.:171,18,0:0
Chr17	65759758	.	G	A	999	.	AC=44;AC1=46;AF=0.489;AF1=0.5112;AN=90;DP=284;DP4=69,67,61,64;FQ=999;MQ=46;NumGenotypesChanged=5;PV4=0.8,1,2.5e-08,1;R2=0.952;VDB=0.0291	GT:DP:GQ:OG:PL:SP	1|1:2:60:.:70,6,0:0	0|0:3:25:.:0,9,85:0	1|1:7:60:.:200,21,0:0	0|1:7:60:.:54,0,121:0	1|1:6:5:.:189,18,0:0	0|0:4:24:.:0,12,114:0	0|0:7:31:.:0,21,189:0	0|1:7:60:.:83,0,97:8	1|0:10:60:.:163,0,57:8	1|0:3:6:1/1:100,9,0:0	0|1:8:60:.:106,0,111:0	0|0:7:34:.:0,21,201:0	1|0:9:60:.:157,0,57:3	1|1:8:60:.:188,24,0:0	1|0:1:13:1/1:37,3,0:0	0|0:3:21:.:0,9,87:0	0|1:2:60:0/0:0,6,60:0	0|1:4:40:.:96,0,27:0	1|1:8:60:.:234,24,0:0	1|0:2:8:1/1:55,6,0:0	1|0:9:60:.:128,0,106:0	1|1:6:60:.:174,18,0:0	0|1:6:60:.:53,0,89:0	0|1:5:60:.:24,0,101:0	0|1:5:60:.:84,0,59:0	1|0:5:60:.:87,0,51:0	0|0:3:21:.:0,9,85:0	1|1:3:60:.:89,9,0:0	1|1:3:60:.:88,9,0:0	0|0:7:31:.:0,21,198:0	1|0:7:60:.:6,0,152:0	0|0:6:35:.:0,18,176:0	1|0:4:60:.:49,0,56:0	0|1:5:60:.:44,0,74:0	1|0:0:20:.:0,0,0:0	1|0:2:7:1/1:74,6,0:0	0|1:4:60:.:58,0,63:5	1|1:4:60:.:124,12,0:0	0|1:5:26:.:120,0,6:0	0|1:5:60:.:85,0,64:0	0|0:6:30:.:0,18,161:0
Chr17	65759898	.	A	G	999	.	AC=43;AC1=45;AF=0.478;AF1=0.4973;AN=90;DP=265;DP4=59,82,60,55;FQ=999;MQ=47;NumGenotypesChanged=6;PV4=0.1,1,1.7e-26,1;R2=0.994;VDB=0.0257	GT:DP:GQ:OG:PL:SP	1|1:8:60:.:226,24,0:0	0|0:6:60:.:0,18,168:0	1|1:12:60:.:255,36,0:0	0|1:8:60:.:102,0,80:0	1|0:11:60:.:108,0,125:6	0|0:2:25:.:0,6,64:0	0|0:4:40:.:0,12,132:0	0|1:7:60:.:87,0,114:0	1|0:6:60:.:93,0,69:0	1|0:3:60:.:22,0,50:0	0|1:9:60:.:64,0,129:0	0|0:3:40:.:0,9,98:0	1|0:6:60:.:109,0,56:0	1|1:3:60:.:108,9,0:0	1|0:5:60:.:59,0,85:0	0|0:2:25:.:0,6,61:0	0|1:2:60:.:19,0,32:0	0|1:4:60:.:97,0,26:0	1|1:6:60:.:193,18,0:0	1|0:6:29:.:152,0,7:0	1|0:8:32:.:175,0,11:0	1|1:4:60:.:128,12,0:0	0|1:4:17:.:17,0,79:0	0|1:1:30:.:38,3,0:0	0|1:2:40:1/1:52,6,0:0	1|0:2:60:0/0:0,6,71:0	0|0:3:35:.:0,9,102:0	1|1:2:60:.:71,6,0:0	1|1:0:60:0/1:0,0,0:0	0|0:1:30:.:0,3,29:0	1|0:8:60:.:117,0,79:3	0|0:12:60:.:0,36,255:0	1|0:8:60:.:102,0,115:0	0|1:2:60:0/0:0,6,66:0	1|0:1:32:.:41,3,0:0	1|0:3:11:1/1:105,9,0:0	0|1:6:60:.:97,0,78:0	1|1:2:60:.:69,6,0:0	0|1:2:60:.:31,0,29:0	0|1:4:19:1/1:138,12,0:0	0|0:8:60:.:0,24,215:0
Chr17	65760149	.	CA	C	999	.	AC=29;AC1=30;AF=0.322;AF1=0.3387;AN=90;DP=179;DP4=62,61,23,25;FQ=999;INDEL;MQ=48;NumGenotypesChanged=6;PV4=0.87,6.9e-10,0.019,1;R2=0.975;VDB=0.0276	GT:DP:GQ:OG:PL:SP	1|1:5:28:.:152,15,0:0	0|0:5:40:.:0,15,174:0	1|1:7:37:.:178,21,0:0	0|0:4:60:.:0,12,139:0	1|0:3:60:.:50,0,31:0	0|0:5:40:.:0,15,161:0	0|0:4:33:.:0,12,146:0	0|1:3:60:.:28,0,71:0	1|0:3:60:.:65,0,31:0	1|0:6:60:.:87,0,96:0	0|0:6:60:.:0,18,174:0	0|0:4:25:.:0,12,146:0	1|0:1:21:.:37,3,0:0	1|0:2:60:.:30,0,34:0	1|0:3:60:.:56,0,31:0	0|0:3:32:.:0,9,109:0	0|1:5:37:.:22,0,107:0	0|1:3:60:.:28,0,71:0	0|1:5:40:.:22,0,115:0	1|0:0:16:.:0,0,0:0	1|0:3:15:1/1:91,9,0:0	1|1:2:60:.:73,6,0:0	0|0:2:27:.:0,6,73:0	0|1:2:28:1/1:67,6,0:0	0|0:4:60:.:0,12,140:0	1|0:2:29:1/1:66,6,0:0	0|0:1:26:.:0,3,40:0	1|0:2:60:.:31,0,34:0	1|1:0:12:0/1:0,0,0:0	0|0:3:30:.:0,9,113:0	1|0:4:60:.:26,0,94:0	0|0:6:60:.:0,18,201:0	1|0:5:6:0/0:0,15,173:0	0|0:1:26:.:0,3,40:0	0|0:3:40:.:0,9,110:0	1|0:5:60:.:80,0,59:0	0|0:4:31:.:0,12,134:0	0|0:2:60:.:0,6,72:0	0|0:1:20:.:0,3,40:0	0|1:2:22:1/1:67,6,0:0	0|0:4:35:.:0,12,135:0
Chr17	65760439	.	T	C	999	.	AC=14;AC1=15;AF=0.156;AF1=0.1648;AN=90;DP=199;DP4=67,106,10,14;FQ=999;MQ=49;NumGenotypesChanged=3;PV4=0.83,0.24,1.4e-17,0.15;R2=0.954;VDB=0.0209	GT:DP:GQ:OG:PL:SP	0|0:10:60:.:0,30,242:0	0|0:1:29:.:0,3,40:0	0|0:6:60:.:0,18,176:0	0|1:4:60:.:83,0,24:0	0|1:7:5:.:18,0,137:0	0|0:3:23:.:0,9,107:0	0|0:2:18:.:0,6,65:0	0|0:11:60:.:0,33,255:0	0|0:7:35:.:0,21,181:0	0|0:4:27:.:0,12,129:0	0|1:4:31:1/1:129,12,0:0	0|0:3:25:.:0,9,109:0	0|0:5:30:.:0,15,156:0	0|1:5:60:.:21,0,103:0	0|0:1:18:.:0,3,35:0	0|0:1:18:.:0,3,37:0	0|0:4:60:.:0,12,121:0	0|0:5:30:.:0,15,160:0	1|0:3:60:.:25,0,61:0	0|0:3:24:.:0,9,95:0	0|0:9:40:.:0,27,232:0	0|0:5:60:.:0,15,150:0	0|0:1:15:.:0,3,38:0	0|0:3:60:.:0,9,90:0	0|1:2:60:.:16,0,33:0	0|0:2:60:.:0,6,67:0	0|0:3:24:.:0,9,84:0	0|1:1:60:.:39,3,0:0	0|0:2:14:.:0,6,74:0	0|0:3:21:.:0,9,90:0	0|0:5:60:.:0,15,171:0	0|0:3:60:.:0,9,87:0	0|0:4:26:.:0,12,112:0	0|1:0:15:0/0:0,0,0:0	1|0:3:60:.:40,0,32:0	0|0:1:18:.:0,3,35:0	0|1:3:60:.:26,0,60:0	1|1:7:60:.:197,21,0:0	0|1:0:20:0/0:0,0,0:0	0|0:5:60:.:0,15,152:0	0|0:4:27:.:0,12,142:0
Chr17	65760747	.	C	T	999	.	AC=43;AC1=43;AF=0.478;AF1=0.4823;AN=90;DP=224;DP4=66,48,54,46;FQ=999;MQ=43;NumGenotypesChanged=4;PV4=0.58,0.21,4e-35,1;R2=0.986;VDB=0.0242	GT:DP:GQ:OG:PL:SP	1|1:7:60:.:151,21,0:0	0|0:3:37:.:0,9,86:0	1|1:8:60:.:137,24,0:0	0|1:5:60:.:11,0,103:0	1|0:9:60:.:136,0,45:4	0|0:3:30:.:0,9,107:0	0|0:3:33:.:0,9,94:0	0|1:9:60:.:123,0,66:0	1|0:6:60:.:61,0,82:0	1|0:3:60:.:61,0,29:0	0|1:6:60:.:78,0,54:0	0|0:2:32:.:0,6,69:0	1|0:17:60:.:134,0,184:2	1|1:4:60:.:115,12,0:0	1|1:3:1:.:79,9,0:0	0|0:3:30:.:0,9,107:0	0|1:3:60:.:28,0,63:0	0|1:2:60:.:19,0,32:0	1|1:5:60:.:138,15,0:0	1|0:7:60:.:49,0,133:0	1|0:9:60:.:73,0,138:0	1|1:8:60:.:183,24,0:0	0|0:1:26:.:0,3,38:0	0|1:1:60:0/0:0,3,35:0	0|1:1:37:.:25,3,0:0	1|0:2:60:.:31,0,33:0	0|0:1:27:.:0,3,39:0	1|1:1:60:0/1:34,3,0:0	1|1:2:60:.:76,6,0:0	0|0:3:32:.:0,9,95:0	1|0:3:60:.:39,0,26:0	0|0:5:60:.:0,15,163:0	1|0:2:60:.:27,0,29:0	0|1:0:25:.:0,0,0:0	1|0:2:60:.:33,0,35:0	1|0:2:60:0/0:0,6,66:0	0|1:0:27:.:0,0,0:0	1|1:1:60:0/1:30,3,0:0	0|1:0:33:.:0,0,0:0	0|1:1:27:.:25,3,0:0	0|0:2:32:.:0,6,69:0
Chr17	65760772	.	A	G	999	.	AC=42;AC1=42;AF=0.467;AF1=0.4704;AN=90;DP=215;DP4=70,35,50,43;FQ=999;MQ=42;NumGenotypesChanged=9;PV4=0.08,1,4.1e-48,0.41;R2=0.996;VDB=0.0250	GT:DP:GQ:OG:PL:SP	1|1:7:60:.:160,21,0:0	0|0:3:40:.:0,9,91:0	1|1:8:60:.:150,24,0:0	0|1:4:60:.:46,0,58:0	1|0:5:60:.:54,0,52:0	0|0:3:32:.:0,9,93:0	0|0:5:34:.:0,15,117:0	0|1:8:33:.:135,0,10:0	1|0:8:60:.:44,0,127:0	1|0:1:60:0/0:0,3,28:0	0|1:8:60:.:86,0,65:3	0|0:4:35:.:0,12,135:0	1|0:16:60:.:169,0,132:5	1|1:3:60:.:76,9,0:0	1|0:2:17:1/1:55,6,0:0	0|0:2:29:.:0,6,78:0	0|1:3:60:.:26,0,59:0	0|1:4:60:.:60,0,22:0	1|1:5:60:.:123,15,0:0	1|0:4:60:.:21,0,81:0	1|0:6:60:.:28,0,113:3	1|1:5:60:.:108,15,0:0	0|0:1:22:.:0,3,39:0	0|1:5:60:.:53,0,72:4	0|1:2:60:.:19,0,33:0	1|0:1:60:0/0:0,3,37:0	0|0:1:25:.:0,3,32:0	1|1:1:60:0/1:34,3,0:0	1|1:1:60:0/1:24,3,0:0	0|0:2:25:.:0,6,66:0	1|0:4:60:.:41,0,67:0	0|0:6:60:.:0,18,166:0	1|0:2:17:1/1:61,6,0:0	0|1:1:19:.:37,3,0:0	1|0:2:60:.:9,0,30:0	1|0:1:60:0/0:0,3,38:0	0|1:1:21:.:29,3,0:0	1|1:1:60:0/1:30,3,0:0	0|1:3:60:.:47,0,24:0	0|1:1:60:0/0:0,3,41:0	0|0:4:34:.:0,12,134:0
Chr17	65760784	.	C	A	999	.	AC=43;AC1=41;AF=0.478;AF1=0.4518;AN=90;DP=229;DP4=77,43,52,42;FQ=999;MQ=42;NumGenotypesChanged=10;PV4=0.21,0.01,8.4e-43,1;R2=0.983;VDB=0.0240	GT:DP:GQ:OG:PL:SP	1|1:5:60:.:97,15,0:0	0|0:2:34:.:0,6,74:0	1|1:7:60:.:119,21,0:0	0|1:4:60:.:46,0,58:0	1|0:8:60:.:107,0,66:0	0|0:3:26:.:0,9,93:0	0|0:5:29:.:0,15,146:0	0|1:9:60:.:148,0,31:0	1|0:8:60:.:15,0,133:0	1|0:1:60:0/0:0,3,36:0	0|1:8:60:.:105,0,68:3	0|0:4:30:.:0,12,132:0	1|0:11:60:.:117,0,109:7	1|1:3:60:.:66,9,0:0	1|0:3:60:.:33,0,30:0	0|0:5:32:.:0,15,152:0	0|1:1:60:0/0:0,3,37:0	1|1:5:1:.:117,12,0:0	1|1:5:60:.:131,15,0:0	1|0:3:60:.:24,0,60:0	1|0:4:60:.:31,0,60:0	1|1:7:60:.:133,21,0:0	0|0:3:23:.:0,9,89:0	0|1:5:60:.:53,0,90:4	0|1:2:60:.:19,0,30:0	1|0:1:60:0/0:0,3,37:0	0|0:1:20:.:0,3,31:0	1|1:0:60:0/1:0,0,0:0	1|1:1:60:0/1:33,3,0:0	0|0:2:20:.:0,6,64:0	1|0:4:60:.:23,0,70:0	0|0:5:60:.:0,15,128:0	1|0:2:12:1/1:54,6,0:0	0|1:2:12:1/1:65,6,0:0	1|0:4:60:.:19,0,83:0	1|0:2:60:0/0:0,6,66:0	0|1:1:15:.:29,3,0:0	1|1:1:60:0/1:27,3,0:0	0|1:3:60:.:59,0,29:0	0|1:1:60:0/0:0,3,40:0	0|0:6:35:.:0,18,172:0
Chr17	65761078	.	A	G	999	.	AC=37;AC1=37;AF=0.411;AF1=0.4094;AN=90;DP=320;DP4=92,94,64,60;FQ=999;MQ=45;NumGenotypesChanged=1;PV4=0.73,0.29,9.1e-70,1;R2=0.993;VDB=0.0265	GT:DP:GQ:OG:PL:SP	1|1:8:60:.:210,24,0:0	0|0:3:60:.:0,9,94:0	1|1:5:40:.:157,15,0:0	0|1:10:60:.:97,0,162:0	1|0:5:60:.:76,0,52:0	0|0:4:40:.:0,12,135:0	0|0:4:35:.:0,12,134:0	0|1:14:60:.:119,0,146:0	1|0:6:60:.:85,0,77:0	0|0:3:19:.:0,9,94:0	0|1:9:60:.:151,0,90:0	0|0:7:60:.:0,21,204:0	1|0:14:60:.:159,0,160:2	0|1:4:60:.:92,0,22:0	1|0:8:60:.:72,0,137:0	0|0:9:60:.:0,27,230:0	0|1:9:60:.:74,0,165:3	0|1:5:60:.:90,0,60:0	1|1:8:60:.:170,24,0:0	0|0:3:20:.:0,9,110:0	1|0:11:60:.:79,0,182:3	1|1:8:60:.:196,24,0:0	0|0:7:60:.:0,21,200:0	0|0:4:14:.:0,12,127:0	0|1:6:60:.:92,0,54:0	1|0:6:60:.:50,0,115:3	0|0:4:40:.:0,12,116:0	1|1:10:60:.:251,30,0:0	1|1:6:60:.:177,18,0:0	0|0:4:35:.:0,12,134:0	1|0:6:60:.:19,0,144:0	0|0:11:60:.:0,33,255:0	1|0:8:60:.:26,0,164:3	0|1:2:12:0/0:0,6,74:0	1|0:3:60:.:46,0,29:0	0|0:3:17:.:0,9,101:0	0|1:4:60:.:67,0,22:0	1|1:3:40:.:105,9,0:0	0|1:4:60:.:91,0,29:0	0|1:3:60:.:26,0,65:0	0|0:7:60:.:0,21,214:0
Chr17	65761081	.	G	A	999	.	AC=37;AC1=37;AF=0.411;AF1=0.4105;AN=90;DP=320;DP4=91,94,64,61;FQ=999;MQ=45;NumGenotypesChanged=1;PV4=0.82,0.014,1.7e-68,1;R2=0.993;VDB=0.0261	GT:DP:GQ:OG:PL:SP	1|1:7:60:.:194,21,0:0	0|0:2:60:.:0,6,55:0	1|1:5:40:.:151,15,0:0	0|1:10:60:.:98,0,158:0	1|0:5:60:.:70,0,53:0	0|0:4:40:.:0,12,134:0	0|0:4:35:.:0,12,136:0	0|1:14:60:.:121,0,149:0	1|0:7:60:.:83,0,101:0	0|0:3:19:.:0,9,91:0	0|1:9:60:.:151,0,89:0	0|0:7:60:.:0,21,202:0	1|0:14:60:.:153,0,168:2	0|1:4:60:.:92,0,21:0	1|0:8:60:.:64,0,133:0	0|0:9:60:.:0,27,231:0	0|1:11:60:.:96,0,150:0	0|1:5:60:.:89,0,58:0	1|1:8:60:.:159,24,0:0	0|0:3:20:.:0,9,103:0	1|0:11:60:.:79,0,183:3	1|1:8:60:.:197,24,0:0	0|0:7:60:.:0,21,211:0	0|0:4:14:.:0,12,132:0	0|1:6:60:.:90,0,51:0	1|0:6:60:.:50,0,115:3	0|0:4:40:.:0,12,116:0	1|1:9:60:.:236,27,0:0	1|1:6:60:.:178,18,0:0	0|0:4:35:.:0,12,140:0	1|0:7:60:.:16,0,159:0	0|0:11:60:.:0,33,255:0	1|0:6:60:.:50,0,117:3	0|1:2:12:0/0:0,6,71:0	1|0:3:60:.:47,0,28:0	0|0:3:17:.:0,9,98:0	0|1:4:60:.:73,0,20:0	1|1:3:40:.:103,9,0:0	0|1:4:60:.:90,0,29:0	0|1:3:60:.:25,0,66:0	0|0:8:60:.:0,24,225:0
Chr17	65761093	.	CATA	CA	999	.	AC=52;AC1=51;AF=0.578;AF1=0.5658;AN=90;DP=321;DP4=63,66,84,89;FQ=999;INDEL;MQ=45;NumGenotypesChanged=2;PV4=1,4.8e-16,1,1;R2=0.988;VDB=0.0316	GT:DP:GQ:OG:PL:SP	0|0:8:60:.:0,24,235:0	1|1:2:60:.:89,6,0:0	0|0:7:60:.:0,21,230:0	1|0:9:60:.:188,0,121:3	0|1:7:60:.:116,0,114:0	1|1:3:37:.:142,9,0:0	1|1:4:35:.:163,12,0:0	1|0:14:60:.:244,0,121:3	0|1:7:60:.:147,0,78:3	1|1:2:11:.:92,6,0:0	1|0:9:60:.:119,0,131:3	1|1:7:60:.:255,21,0:0	0|1:12:60:.:202,0,143:0	1|0:4:60:.:38,0,105:0	0|1:8:60:.:185,0,74:0	1|1:8:60:.:255,24,0:0	1|0:10:60:.:194,0,120:3	1|0:5:60:.:67,0,90:0	0|0:7:60:.:0,21,190:0	1|1:3:12:.:107,9,0:0	0|1:9:60:.:197,0,72:0	0|0:7:60:.:0,21,202:0	1|1:7:60:.:251,21,0:0	1|0:4:32:.:121,0,38:0	1|0:7:60:.:71,0,163:0	0|1:5:60:.:168,0,22:0	1|1:4:40:.:158,12,0:0	0|0:11:60:.:0,33,255:0	0|0:6:60:.:0,18,179:0	1|1:3:33:.:130,9,0:0	0|1:5:60:1/1:218,15,0:0	1|1:10:60:.:255,30,0:0	0|1:6:60:.:140,0,58:3	1|0:3:60:.:83,0,41:0	0|1:3:60:.:41,0,47:0	1|1:2:10:.:100,6,0:0	1|0:3:19:0/0:0,9,109:0	0|0:4:60:.:0,12,142:0	1|0:5:60:.:35,0,100:0	1|0:4:60:.:67,0,54:0	1|1:8:60:.:255,24,0:0
Chr17	65761160	.	C	T	999	.	AC=27;AC1=26;AF=0.300;AF1=0.29;AN=90;DP=336;DP4=116,113,55,43;FQ=999;MQ=47;NumGenotypesChanged=2;PV4=0.4,0.25,5.3e-07,1;R2=0.959;VDB=0.0249	GT:DP:GQ:OG:PL:SP	0|0:7:60:.:0,21,185:0	0|0:4:12:.:0,12,144:0	0|0:10:60:.:0,30,231:0	0|0:7:30:.:0,21,188:0	0|1:4:60:.:72,0,25:0	1|0:6:60:.:119,0,57:0	1|1:6:30:.:189,18,0:0	1|0:6:13:.:19,0,137:0	0|1:14:60:.:180,0,144:2	0|1:4:60:.:54,0,61:0	0|0:10:37:.:0,30,242:0	1|0:3:5:0/0:0,9,104:0	0|1:13:60:.:120,0,178:0	0|0:5:60:.:0,15,149:0	0|1:4:18:.:23,0,96:0	0|1:6:60:.:106,0,48:3	0|0:7:33:.:0,21,212:0	1|0:6:60:.:82,0,89:0	0|0:11:60:.:0,33,248:0	0|1:4:60:.:59,0,64:0	0|1:2:60:.:68,6,0:0	0|0:10:60:.:0,30,241:0	1|1:8:31:.:207,24,0:0	0|0:6:25:.:0,18,176:0	0|0:10:37:.:0,30,239:0	0|0:7:30:.:0,21,186:0	0|1:6:60:.:74,0,87:0	0|0:12:60:.:0,36,255:0	0|0:4:60:.:0,12,124:0	1|1:4:20:.:123,12,0:0	0|0:7:27:.:0,21,199:0	0|0:9:35:.:0,27,246:0	0|1:6:60:.:106,0,58:0	1|0:6:60:.:45,0,117:0	0|0:6:23:.:0,18,179:0	0|1:2:60:.:75,6,0:0	1|0:2:5:0/0:0,6,52:0	0|0:5:60:.:0,15,159:0	0|0:5:22:.:0,15,146:0	0|0:4:18:.:0,12,122:0	0|1:10:60:.:87,0,123:0
Chr17	65761258	.	A	G	999	.	AC=48;AC1=46;AF=0.533;AF1=0.5073;AN=90;DP=294;DP4=73,73,66,72;FQ=999;MQ=47;NumGenotypesChanged=1;PV4=0.72,1,4e-25,1;R2=0.998;VDB=0.0254	GT:DP:GQ:OG:PL:SP	0|0:16:60:.:0,48,255:0	1|1:2:33:.:75,6,0:0	0|0:12:60:.:0,36,255:0	1|0:8:60:.:134,0,86:0	0|1:7:60:.:50,0,145:4	1|1:3:35:.:112,9,0:0	1|1:4:40:.:146,12,0:0	1|0:8:60:.:146,0,80:0	0|1:11:60:.:172,0,84:7	0|1:3:60:.:52,0,31:0	1|0:7:60:.:51,0,149:0	1|1:5:40:.:168,15,0:0	0|1:7:60:.:98,0,94:8	0|0:9:60:.:0,27,243:0	0|1:3:60:.:46,0,30:0	1|1:2:33:.:67,6,0:0	1|0:8:60:.:47,0,155:4	1|0:3:60:.:30,0,62:0	0|0:5:60:.:0,15,152:0	0|1:0:30:.:0,0,0:0	0|1:3:60:.:62,0,24:0	0|0:10:60:.:0,30,252:0	1|1:2:33:.:67,6,0:0	1|0:3:60:.:30,0,56:0	1|0:6:60:.:44,0,111:0	0|1:8:60:.:83,0,116:0	1|1:3:35:.:106,9,0:0	0|0:8:60:.:0,24,183:0	0|0:5:60:.:0,15,153:0	1|1:4:40:.:121,12,0:0	0|1:6:60:.:131,0,49:0	1|1:6:60:.:190,18,0:0	0|1:10:60:.:136,0,141:3	1|0:3:60:.:45,0,32:0	0|1:6:37:.:8,0,148:0	0|1:5:60:.:101,0,47:4	1|0:5:60:.:96,0,54:0	0|0:3:60:.:0,9,113:0	1|0:3:60:.:62,0,26:0	1|0:4:60:.:70,0,53:0	1|1:7:60:.:205,21,0:0
Chr17	65761593	.	G	T	999	.	AC=49;AC1=49;AF=0.544;AF1=0.5469;AN=90;DP=231;DP4=51,64,50,63;FQ=999;MQ=45;NumGenotypesChanged=6;PV4=1,0.00018,2.4e-32,1;R2=0.989;VDB=0.0233	GT:DP:GQ:OG:PL:SP	0|0:6:60:.:0,18,155:0	1|1:0:16:0/1:0,0,0:0	0|0:11:60:.:0,33,255:0	1|0:5:60:.:84,0,53:0	0|1:7:32:.:13,0,155:0	1|1:3:25:.:104,9,0:0	1|1:4:28:.:118,12,0:0	1|0:3:10:0/0:0,9,110:0	0|1:12:60:.:68,0,188:3	0|1:6:60:.:69,0,85:0	1|0:5:60:.:57,0,93:4	1|1:1:19:.:33,3,0:0	0|1:12:60:.:120,0,175:2	0|0:2:60:.:0,6,59:0	0|1:5:60:.:80,0,46:0	1|1:2:22:.:71,6,0:0	1|0:1:60:1/1:35,3,0:0	1|0:3:34:1/1:77,9,0:0	0|0:9:60:.:0,27,227:0	0|1:4:40:.:24,0,80:0	0|1:7:60:.:113,0,59:0	0|0:4:60:.:0,12,116:0	1|1:7:37:.:172,21,0:0	1|0:5:60:.:46,0,80:4	1|0:3:40:.:21,0,63:0	0|1:0:19:.:0,0,0:0	1|1:2:22:.:48,6,0:0	1|0:3:16:.:24,0,59:0	0|0:2:37:.:0,6,67:0	1|1:1:19:.:37,3,0:0	0|1:4:60:.:65,0,66:0	1|1:3:25:.:102,9,0:0	0|1:3:37:1/1:99,9,0:0	1|0:1:60:1/1:35,3,0:0	0|1:2:60:.:35,0,24:0	0|1:0:19:.:0,0,0:0	1|0:11:60:.:120,0,168:3	0|0:5:60:.:0,15,167:0	1|0:4:35:.:17,0,84:0	1|0:2:60:.:35,0,35:0	1|1:5:30:.:120,15,0:0
Chr17	65761651	.	C	T	999	.	AC=49;AC1=44;AF=0.544;AF1=0.4838;AN=90;DP=172;DP4=48,43,43,35;FQ=999;MQ=42;NumGenotypesChanged=8;PV4=0.88,0.46,7.6e-23,1;R2=0.976;VDB=0.0275	GT:DP:GQ:OG:PL:SP	0|0:5:60:.:0,15,157:0	1|1:1:18:0/1:41,3,0:0	0|0:6:60:.:0,18,168:0	1|0:5:60:.:43,0,71:0	0|1:5:24:.:6,0,121:0	1|1:2:21:.:72,6,0:0	1|1:2:21:.:58,6,0:0	1|0:5:32:.:14,0,74:0	0|1:4:60:.:44,0,47:0	0|1:6:60:.:56,0,91:0	1|0:5:32:.:14,0,116:0	1|1:0:15:0/1:0,0,0:0	0|1:9:60:.:69,0,133:3	0|0:3:60:.:0,9,69:0	0|1:5:40:.:22,0,113:0	1|1:0:15:0/1:0,0,0:0	1|0:4:60:.:49,0,62:0	1|0:2:60:.:31,0,25:0	0|0:6:60:.:0,18,163:0	0|1:4:60:.:46,0,66:0	0|1:4:60:.:30,0,39:0	0|0:5:60:.:0,15,161:0	1|1:2:21:.:60,6,0:0	1|0:0:18:.:0,0,0:0	1|0:1:15:0/0:0,3,33:0	0|1:0:18:.:0,0,0:0	1|1:1:18:0/1:15,3,0:0	1|0:4:16:.:25,0,74:0	0|0:1:37:.:0,3,33:0	1|1:2:21:.:63,6,0:0	0|1:3:60:.:31,0,26:0	1|1:3:24:.:97,9,0:0	0|1:0:18:.:0,0,0:0	1|0:2:40:.:25,0,34:0	0|1:2:60:.:34,0,32:0	0|1:1:15:0/0:0,3,40:0	1|0:4:7:0/0:0,12,115:0	0|0:2:60:.:0,6,63:0	1|0:3:60:.:44,0,32:0	1|0:2:60:1/1:47,6,0:0	1|1:2:21:.:67,6,0:0
Chr17	65761699	.	CC	CCCCACTCAGGCCCAC	120	.	AC=15;AC1=14;AF=0.167;AF1=0.1602;AN=90;DP=123;DP4=41,38,3,12;FQ=121;INDEL;MQ=45;NumGenotypesChanged=7;PV4=0.027,0.26,2e-07,0.44;R2=0.477;VDB=0.0262	GT:DP:GQ:OG:PL:SP	0|0:7:60:.:0,21,195:0	0|0:0:2:.:0,0,0:0	0|0:4:60:.:0,12,121:0	0|0:4:11:.:28,37,127:0	0|0:3:11:.:0,9,105:0	1|1:1:2:0/1:19,3,0:0	0|0:0:2:.:0,0,0:0	0|0:2:9:.:0,6,72:0	0|0:2:9:.:0,6,61:0	0|0:5:5:.:0,1,116:0	0|0:2:9:.:0,6,65:0	0|0:0:2:.:0,0,0:0	0|0:4:11:.:38,47,133:0	0|0:2:60:.:0,6,73:0	0|0:5:17:.:0,15,151:0	0|0:0:2:.:0,0,0:0	1|0:4:60:.:80,0,53:5	0|0:3:11:.:0,9,100:0	0|0:5:60:.:0,15,142:0	0|0:1:6:.:0,3,30:0	0|1:4:3:0/0:2,0,93:0	0|0:8:60:.:0,24,216:0	0|0:0:2:.:0,0,0:0	0|0:1:6:.:0,3,37:0	0|0:1:6:.:0,3,35:0	0|0:1:6:.:0,3,36:0	1|1:1:2:0/1:50,3,0:0	0|0:2:9:.:0,6,71:0	0|0:0:40:.:0,0,0:0	1|1:1:2:0/1:19,3,0:0	0|0:1:6:.:0,3,36:0	1|1:1:2:0/1:14,3,0:0	0|1:1:10:.:14,3,0:0	0|0:1:6:.:0,3,35:0	0|0:1:6:.:0,3,30:0	0|0:1:6:.:0,3,37:0	0|0:1:6:.:0,3,37:0	0|0:1:60:.:0,3,38:0	0|0:0:4:.:0,0,0:0	0|0:1:6:.:0,3,31:0	1|1:1:2:0/1:14,3,0:0
Chr17	65761964	.	GCCCCCCCC	GCCCCCCCCCCC	17.30	.	AC=3;AC1=9;AF=0.033;AF1=0.1026;AN=90;DP=61;DP4=16,17,1,4;FQ=17.7;INDEL;MQ=48;NumGenotypesChanged=0;PV4=0.36,1,9e-05,1;R2=0.229;VDB=0.0200	GT:DP:GQ:OG:PL:SP	0|0:2:60:.:0,6,24:0	0|0:0:3:.:0,0,0:0	0|0:1:60:.:0,3,12:0	0|0:0:5:.:0,0,0:0	0|0:1:7:.:0,3,12:0	0|1:1:5:.:29,3,0:0	0|1:1:5:.:29,3,0:0	0|0:1:7:.:0,3,12:0	0|0:3:10:.:16,22,35:0	0|0:1:7:.:0,3,12:0	0|0:1:7:.:0,3,12:0	0|0:0:3:.:0,0,0:0	0|0:1:7:.:0,3,12:0	0|0:2:60:.:0,6,24:0	0|0:0:5:.:0,0,0:0	0|0:0:3:.:0,0,0:0	0|0:1:7:.:0,3,12:0	0|0:0:5:.:0,0,0:0	0|0:0:60:.:0,0,0:0	0|0:1:7:.:0,3,12:0	0|0:2:10:.:0,6,27:0	0|0:5:60:.:0,15,49:0	0|0:0:3:.:0,0,0:0	0|0:0:5:.:0,0,0:0	0|0:2:10:.:0,6,24:0	0|0:1:7:.:0,3,12:0	0|0:0:3:.:0,0,0:0	0|0:1:8:.:0,3,12:0	0|0:0:40:.:0,0,0:0	0|0:1:3:.:12,12,12:0	0|0:0:5:.:0,0,0:0	0|0:0:3:.:0,0,0:0	0|0:0:5:.:0,0,0:0	0|0:1:7:.:0,3,12:0	0|0:2:10:.:0,6,24:0	0|0:0:5:.:0,0,0:0	0|0:0:5:.:0,0,0:0	0|0:1:60:.:0,3,12:0	0|0:1:7:.:0,3,12:0	0|0:1:7:.:0,3,12:0	0|0:0:3:.:0,0,0:0
Chr17	65762054	.	G	A	999	.	AC=46;AC1=35;AF=0.511;AF1=0.3874;AN=90;DP=101;DP4=33,27,30,8;FQ=999;MQ=47;NumGenotypesChanged=15;PV4=0.018,0.25,1.9e-07,1;R2=0.702;VDB=0.0237	GT:DP:GQ:OG:PL:SP	0|0:1:60:.:0,3,27:0	1|1:0:4:0/1:0,0,0:0	0|0:7:60:.:0,21,191:0	1|0:3:26:.:20,0,60:0	0|1:2:40:.:33,0,33:0	1|1:2:9:.:67,6,0:0	1|1:0:4:0/1:0,0,0:0	0|0:5:10:.:0,15,146:0	0|1:2:3:0/0:0,6,64:0	0|1:0:7:.:0,0,0:0	0|0:3:5:.:0,9,101:0	1|1:0:4:0/1:0,0,0:0	0|0:4:7:.:0,12,125:0	0|0:4:60:.:0,12,108:0	0|1:2:3:0/0:0,6,71:0	1|1:2:9:.:53,6,0:0	1|0:2:60:1/1:66,6,0:0	1|0:6:24:.:18,0,139:0	0|0:1:60:.:0,3,37:0	0|1:0:7:.:0,0,0:0	0|1:7:60:.:80,0,109:4	0|0:4:60:.:0,12,126:0	1|1:0:4:0/1:0,0,0:0	1|0:1:40:.:39,3,0:0	1|0:0:7:.:0,0,0:0	0|1:0:7:.:0,0,0:0	1|1:0:4:0/1:0,0,0:0	1|0:0:6:.:0,0,0:0	0|0:0:37:0/1:0,0,0:0	1|1:0:4:0/1:0,0,0:0	0|1:3:35:.:30,0,54:0	1|1:0:4:0/1:0,0,0:0	0|1:4:60:.:89,0,18:0	1|0:1:5:0/0:0,3,18:0	0|1:2:34:.:28,0,29:0	0|1:2:3:0/0:0,6,50:0	1|0:1:35:.:32,3,0:0	0|0:0:60:0/1:0,0,0:0	1|0:0:7:.:0,0,0:0	1|0:3:60:.:69,0,31:0	1|1:3:12:.:78,9,0:0
Chr17	65762097	.	CTTTTTTTTTTTT	CTTTTTTTTTTTTT	9.26	.	AC=45;AC1=29;AF=0.500;AF1=0.3191;AN=90;DP=95;DP4=31,14,22,8;FQ=10.7;G3=0.6659,0.0007443,0.3334;HWE=0.00765;INDEL;MQ=47;NumGenotypesChanged=25;PV4=0.8,1,0.059,0.25;R2=0.597;VDB=0.0252	GT:DP:GQ:OG:PL:SP	0|0:1:60:.:0,3,8:0	1|1:1:5:0/1:8,3,0:0	0|0:4:60:.:0,9,15:0	1|0:1:10:.:8,3,0:0	0|0:3:6:.:0,9,23:0	1|1:1:5:0/1:8,3,0:0	1|1:0:3:0/0:0,0,0:0	0|0:5:4:.:0,6,21:0	0|1:3:6:0/0:0,0,8:0	0|1:1:10:.:8,3,0:0	1|0:0:6:0/0:0,0,0:0	1|1:0:3:0/0:0,0,0:0	0|1:5:7:.:2,0,7:0	0|0:3:60:.:0,9,22:0	0|1:1:4:0/0:0,3,8:0	1|1:0:3:0/0:0,0,0:0	1|0:1:10:.:8,3,0:0	1|0:3:6:0/0:0,0,6:0	0|0:2:60:.:0,6,14:0	0|1:1:4:0/0:0,3,8:0	0|0:5:4:.:0,6,21:0	0|0:3:60:.:0,9,19:0	1|1:1:5:0/1:8,3,0:0	1|0:1:4:0/0:0,3,8:0	1|0:0:6:0/0:0,0,0:0	0|1:0:6:0/0:0,0,0:0	1|1:0:3:0/0:0,0,0:0	1|0:0:6:0/0:0,0,0:0	0|0:0:37:.:0,0,0:0	1|1:0:3:0/0:0,0,0:0	0|1:4:4:0/0:0,3,14:0	1|1:1:5:0/1:8,3,0:0	0|1:3:11:.:6,0,0:0	1|0:0:6:0/0:0,0,0:0	0|1:3:13:.:8,0,0:0	0|1:0:6:0/0:0,0,0:0	1|0:0:6:0/0:0,0,0:0	0|0:0:60:.:0,0,0:0	0|0:2:4:.:0,6,16:0	1|0:1:4:0/0:0,3,8:0	1|1:4:13:.:23,12,0:0
Chr17	65762246	.	CACGGACGGACGG	CACGGACGG	999	.	AC=49;AC1=44;AF=0.544;AF1=0.4904;AN=90;DP=139;DP4=32,28,30,23;FQ=999;INDEL;MQ=47;NumGenotypesChanged=17;PV4=0.85,7e-11,4.3e-06,1;R2=0.852;VDB=0.0294	GT:DP:GQ:OG:PL:SP	0|0:0:60:0/1:0,0,0:0	1|1:1:10:0/1:29,3,0:0	0|0:12:60:.:0,36,255:0	1|0:1:35:.:29,3,0:0	0|1:4:60:1/1:125,12,0:0	1|1:0:7:0/1:0,0,0:0	1|1:1:10:0/1:50,3,0:0	1|0:6:60:.:57,0,138:4	0|1:4:60:.:70,0,82:0	0|1:0:10:.:0,0,0:0	1|0:5:60:.:58,0,125:4	1|1:0:7:0/1:0,0,0:0	0|1:4:60:.:67,0,84:0	0|0:5:60:.:0,15,215:0	0|1:4:60:.:98,0,36:0	1|1:2:13:.:79,6,0:0	1|0:2:60:1/1:100,6,0:0	1|0:5:60:.:64,0,119:0	0|0:7:60:.:0,21,238:0	0|1:2:5:0/0:0,6,100:0	0|1:5:60:.:105,0,85:0	0|0:3:60:.:0,9,142:0	1|1:1:10:0/1:50,3,0:0	1|0:1:8:0/0:0,3,50:0	1|0:0:10:.:0,0,0:0	0|1:0:10:.:0,0,0:0	1|1:0:7:0/1:0,0,0:0	1|0:0:8:.:0,0,0:0	0|0:0:37:0/1:0,0,0:0	1|1:0:7:0/1:0,0,0:0	0|1:2:60:.:42,0,44:0	1|1:0:7:0/1:0,0,0:0	0|1:2:60:.:44,0,44:0	1|0:1:8:0/0:0,3,50:0	0|1:1:60:.:50,3,0:0	0|1:0:10:.:0,0,0:0	1|0:0:10:.:0,0,0:0	0|0:1:60:.:0,3,50:0	1|0:3:3:0/0:0,9,142:0	1|0:3:60:.:41,0,72:0	1|1:3:16:.:137,9,0:0
Chr17	65762569	.	A	G	999	.	AC=30;AC1=27;AF=0.333;AF1=0.3008;AN=90;DP=185;DP4=65,50,42,22;FQ=999;MQ=45;NumGenotypesChanged=10;PV4=0.27,1,3.6e-08,1;R2=0.901;VDB=0.0313	GT:DP:GQ:OG:PL:SP	0|0:1:19:.:0,3,40:0	0|1:2:11:0/0:0,6,62:0	0|0:8:35:.:0,24,211:0	0|0:5:31:.:0,15,126:0	0|1:5:23:.:111,0,12:0	0|1:3:9:0/0:0,9,99:0	1|1:2:18:0/1:77,6,0:0	0|0:6:37:.:0,18,139:0	0|1:5:26:.:14,0,100:0	0|1:1:8:.:36,3,0:0	0|0:2:24:.:0,6,64:0	1|1:1:6:0/1:40,3,0:0	0|1:11:60:.:110,0,119:6	1|0:4:11:.:21,0,79:0	0|0:8:34:.:0,24,176:0	1|1:4:23:.:132,12,0:0	0|0:2:19:.:0,6,69:0	1|0:2:10:0/0:0,6,62:0	0|0:5:25:.:0,15,139:0	0|1:3:37:.:21,0,60:0	0|1:16:60:.:121,0,197:2	0|0:7:60:.:0,21,200:0	1|1:4:25:.:88,12,0:0	0|0:2:16:.:0,6,44:0	1|0:1:6:0/0:0,3,18:0	0|0:3:23:.:0,9,85:0	0|1:1:15:.:25,3,0:0	0|0:1:9:.:0,3,31:0	0|0:0:11:.:0,0,0:0	1|1:0:11:0/0:0,0,0:0	0|0:4:32:.:0,12,130:0	0|0:2:22:.:0,6,66:0	0|1:0:10:0/0:0,0,0:0	1|0:0:6:0/0:0,0,0:0	0|0:0:7:.:0,0,0:0	0|1:0:8:0/0:0,0,0:0	1|0:1:26:.:40,3,0:0	0|0:0:26:.:0,0,0:0	0|0:3:22:.:0,9,90:0	0|0:1:17:.:0,3,33:0	1|0:4:60:.:93,0,29:0
Chr17	65762737	.	C	T	999	.	AC=49;AC1=50;AF=0.544;AF1=0.5552;AN=90;DP=180;DP4=36,35,51,51;FQ=999;MQ=46;NumGenotypesChanged=10;PV4=1,1,1.2e-15,0.47;R2=0.991;VDB=0.0233	GT:DP:GQ:OG:PL:SP	0|0:4:60:.:0,12,102:0	1|1:1:21:.:41,3,0:0	0|0:4:60:.:0,12,133:0	1|0:7:60:.:16,0,163:0	0|1:6:60:.:86,0,88:0	1|1:2:21:.:69,6,0:0	1|1:1:24:.:41,3,0:0	1|0:7:60:.:139,0,57:0	0|1:1:60:1/1:34,3,0:0	0|1:1:60:1/1:35,3,0:0	1|0:7:60:.:77,0,95:8	1|1:0:20:0/1:0,0,0:0	0|1:5:60:.:83,0,59:0	0|0:6:60:.:0,18,154:0	0|1:5:60:.:54,0,91:0	1|1:1:24:.:39,3,0:0	1|0:3:60:.:28,0,64:0	1|0:4:34:1/1:118,12,0:0	0|0:4:60:.:0,12,82:0	0|1:0:24:.:0,0,0:0	0|1:9:60:.:45,0,165:3	0|0:3:60:.:0,9,97:0	1|1:4:33:.:116,12,0:0	1|0:4:37:1/1:125,12,0:0	1|0:4:60:.:79,0,6:0	0|1:0:30:.:0,0,0:0	1|1:0:21:0/1:0,0,0:0	1|0:0:11:.:0,0,0:0	0|0:0:37:0/1:0,0,0:0	1|1:0:19:0/1:0,0,0:0	0|1:2:60:.:29,0,29:0	1|1:2:34:.:63,6,0:0	0|1:2:16:0/0:0,6,71:0	1|0:0:22:.:0,0,0:0	0|1:0:25:.:0,0,0:0	0|1:2:60:.:26,0,34:0	1|0:2:32:.:7,0,35:0	0|0:3:60:.:0,9,97:0	1|0:2:60:1/1:63,6,0:0	1|0:7:60:.:92,0,79:3	1|1:5:40:.:145,15,0:0
Chr17	65762926	.	G	A	999	.	AC=41;AC1=38;AF=0.456;AF1=0.4214;AN=90;DP=98;DP4=9,45,8,30;FQ=999;MQ=44;NumGenotypesChanged=14;PV4=0.6,0.00083,0.0016,0.44;R2=0.773;VDB=0.0308	GT:DP:GQ:OG:PL:SP	1|1:2:15:.:55,6,0:0	0|0:1:16:.:0,3,36:0	1|1:2:11:.:39,6,0:0	0|1:2:25:.:18,0,16:0	1|0:3:40:.:39,0,27:0	0|0:2:18:.:0,6,59:0	0|0:1:15:.:0,3,35:0	0|1:3:60:.:11,0,53:0	1|0:0:10:.:0,0,0:0	1|0:1:2:0/0:0,3,35:0	0|1:6:60:.:63,0,49:0	0|0:2:18:.:0,6,70:0	1|0:4:60:.:13,0,79:0	0|1:1:8:0/0:0,3,35:0	1|0:1:4:0/0:0,3,31:0	0|0:3:21:.:0,9,100:0	0|1:2:13:1/1:46,6,0:0	0|1:2:9:0/0:0,6,68:0	1|1:0:5:0/1:0,0,0:0	1|0:0:3:.:0,0,0:0	1|0:2:10:1/1:57,6,0:0	1|1:3:60:.:82,9,0:0	0|0:1:15:.:0,3,35:0	0|1:1:4:0/0:0,3,37:0	0|1:2:24:.:16,0,23:0	1|0:0:10:.:0,0,0:0	0|0:0:13:0/1:0,0,0:0	1|1:1:1:0/1:38,3,0:0	1|1:0:6:0/1:0,0,0:0	0|0:0:12:0/1:0,0,0:0	1|0:2:60:.:12,0,29:0	0|0:0:16:0/1:0,0,0:0	1|0:2:32:.:27,0,31:0	0|1:0:8:.:0,0,0:0	1|0:0:8:.:0,0,0:0	1|0:0:3:.:0,0,0:0	0|1:1:6:0/0:0,3,33:0	1|1:3:14:.:96,9,0:0	0|1:0:8:.:0,0,0:0	0|1:3:60:.:62,0,26:0	0|0:3:22:.:0,9,106:0
Chr17	65763443	.	A	G	999	.	AC=42;AC1=43;AF=0.467;AF1=0.4762;AN=90;DP=145;DP4=30,59,19,30;FQ=999;MQ=47;NumGenotypesChanged=12;PV4=0.58,0.26,4.5e-10,1;R2=0.993;VDB=0.0202	GT:DP:GQ:OG:PL:SP	1|1:4:60:.:116,12,0:0	0|0:5:32:.:0,15,149:0	1|1:6:60:.:168,18,0:0	0|1:1:40:.:35,3,0:0	1|0:3:60:.:29,0,60:0	0|0:1:19:.:0,3,29:0	0|0:3:27:.:0,9,90:0	0|1:5:60:.:73,0,52:0	1|0:3:40:.:48,0,21:0	1|0:1:19:.:36,3,0:0	0|1:3:60:.:27,0,65:0	0|0:0:18:0/1:0,0,0:0	1|0:6:60:.:3,0,140:0	1|1:1:60:0/1:28,3,0:0	1|0:4:60:.:26,0,74:0	0|0:2:24:.:0,6,63:0	0|1:2:60:.:32,0,22:0	0|1:6:60:.:76,0,79:0	1|1:1:60:0/1:13,3,0:0	1|0:3:60:.:57,0,25:0	1|0:4:60:.:27,0,83:0	1|1:1:60:0/1:39,3,0:0	0|0:0:18:0/1:0,0,0:0	0|1:2:60:1/1:55,6,0:0	0|1:1:17:.:37,3,0:0	1|0:5:60:.:28,0,85:0	0|0:3:30:.:0,9,98:0	1|1:1:35:0/1:36,3,0:0	1|1:1:60:0/1:36,3,0:0	0|0:2:23:.:0,6,60:0	1|0:7:60:0/0:0,21,197:0	0|0:6:60:.:0,18,166:0	1|0:0:20:.:0,0,0:0	0|1:1:18:.:41,3,0:0	1|0:1:24:.:32,3,0:0	1|0:1:17:.:40,3,0:0	0|1:5:60:.:79,0,54:0	1|1:0:60:0/1:0,0,0:0	0|1:1:60:0/0:0,3,34:0	0|1:1:60:0/0:0,3,41:0	0|0:4:33:.:0,12,144:0
Chr17	65763543	.	T	C	999	.	AC=42;AC1=47;AF=0.467;AF1=0.5219;AN=90;DP=200;DP4=53,30,47,48;FQ=999;MQ=46;NumGenotypesChanged=11;PV4=0.069,1,1.5e-08,0.5;R2=0.966;VDB=0.0291	GT:DP:GQ:OG:PL:SP	1|1:2:60:.:67,6,0:0	0|0:4:25:.:0,12,120:0	1|1:5:60:.:140,15,0:0	0|1:4:8:1/1:124,12,0:0	1|0:6:37:.:98,0,21:0	0|0:1:16:0/1:0,3,31:0	0|0:6:30:.:0,18,147:0	0|1:8:32:.:164,0,15:0	1|0:2:10:1/1:70,6,0:0	1|0:5:60:.:1,0,87:0	0|1:10:60:.:173,0,29:0	0|0:0:13:0/1:0,0,0:0	1|0:6:34:.:108,0,18:0	1|1:4:60:.:129,12,0:0	1|0:2:12:1/1:65,6,0:0	0|0:5:28:.:0,15,150:0	0|1:1:60:.:0,3,31:0	0|1:5:60:.:85,0,36:0	1|1:5:60:.:152,15,0:0	1|0:4:60:.:27,0,75:0	1|0:6:60:.:96,0,51:0	1|1:8:60:.:194,24,0:0	0|0:1:16:0/1:0,3,15:0	0|1:3:37:.:62,0,20:0	0|1:2:10:1/1:62,6,0:0	1|0:2:60:.:15,0,30:0	0|0:0:13:0/1:0,0,0:0	1|1:1:35:.:29,3,0:0	1|1:2:60:.:63,6,0:0	0|0:2:19:.:0,6,56:0	1|0:7:60:.:59,0,76:8	0|0:5:29:.:0,15,108:0	1|0:2:10:1/1:65,6,0:0	0|1:3:60:0/0:0,9,52:0	1|0:3:60:.:32,0,57:0	1|0:6:60:.:77,0,46:0	0|1:2:60:.:31,0,33:0	1|1:3:60:.:79,9,0:0	0|1:2:60:.:24,0,28:0	0|1:2:60:.:29,0,31:0	0|0:1:16:0/1:0,3,30:0
Chr17	65763798	.	G	A	999	.	AC=42;AC1=43;AF=0.467;AF1=0.483;AN=90;DP=232;DP4=65,52,58,49;FQ=999;MQ=47;NumGenotypesChanged=3;PV4=0.89,0.38,2.2e-13,1;R2=0.997;VDB=0.0273	GT:DP:GQ:OG:PL:SP	1|1:4:60:.:113,12,0:0	0|0:8:60:.:0,24,216:0	1|1:5:60:.:147,15,0:0	0|1:4:60:.:53,0,25:0	1|0:7:37:.:152,0,18:0	0|0:1:23:.:0,3,40:0	0|0:3:26:.:0,9,105:0	0|1:5:60:.:78,0,63:0	1|0:5:60:.:54,0,83:0	1|0:6:60:.:105,0,44:4	0|1:11:60:.:94,0,164:0	0|0:1:20:.:0,3,41:0	1|0:10:60:.:135,0,143:0	1|1:3:60:.:95,9,0:0	1|0:5:60:.:23,0,101:0	0|0:6:35:.:0,18,188:0	0|1:4:60:.:53,0,55:0	0|1:5:60:.:55,0,94:4	1|1:8:60:.:218,24,0:0	1|0:3:35:.:56,0,16:0	1|0:6:60:.:86,0,89:0	1|1:9:60:.:240,27,0:0	0|0:0:17:0/1:0,0,0:0	0|1:1:60:0/0:0,3,39:0	0|1:3:60:.:30,0,53:0	1|0:2:60:.:19,0,31:0	0|0:3:29:.:0,9,77:0	1|1:4:35:.:132,12,0:0	1|1:5:60:.:136,15,0:0	0|0:1:20:.:0,3,38:0	1|0:5:60:.:26,0,116:0	0|0:10:60:.:0,30,245:0	1|0:2:60:.:33,0,35:0	0|1:2:60:.:29,0,33:0	1|0:5:60:.:57,0,90:0	1|0:3:60:.:55,0,32:0	0|1:5:40:.:117,0,22:0	1|1:5:60:.:159,15,0:0	0|1:1:60:0/0:0,3,33:0	0|1:3:60:.:68,0,26:0	0|0:4:32:.:0,12,114:0
Chr17	65763893	.	G	A	999	.	AC=42;AC1=37;AF=0.467;AF1=0.4139;AN=90;DP=229;DP4=82,44,56,32;FQ=999;MQ=45;NumGenotypesChanged=7;PV4=0.88,0.28,6e-19,1;R2=0.916;VDB=0.0280	GT:DP:GQ:OG:PL:SP	1|1:9:60:.:217,27,0:0	0|0:3:30:.:0,9,95:0	1|1:7:60:.:164,21,0:0	0|1:8:60:.:87,0,104:0	1|0:4:60:.:54,0,59:0	0|0:8:60:.:0,24,213:0	0|0:7:40:.:0,21,173:0	0|1:4:60:.:58,0,50:0	1|0:4:60:.:52,0,56:0	1|0:7:60:.:41,0,135:0	0|1:7:60:.:102,0,80:0	0|0:4:30:.:0,12,120:0	1|0:5:40:.:107,0,19:0	1|1:5:32:.:126,15,0:0	1|0:5:60:.:53,0,84:0	0|0:3:27:.:0,9,81:0	0|1:0:12:.:0,0,0:0	0|1:4:6:0/0:0,12,117:0	1|1:2:20:.:64,6,0:0	1|0:1:3:0/0:0,3,39:0	1|0:7:60:.:108,0,78:0	1|1:7:60:.:153,21,0:0	0|0:1:21:.:0,3,39:0	0|1:1:3:0/0:0,3,38:0	0|1:1:19:.:35,3,0:0	1|0:2:60:.:30,0,33:0	0|0:5:35:.:0,15,143:0	1|1:3:23:.:93,9,0:0	1|1:3:20:.:72,9,0:0	0|0:4:30:.:0,12,109:0	1|0:7:60:.:85,0,72:4	0|0:7:60:.:0,21,183:0	1|0:10:60:.:117,0,137:0	0|1:1:12:0/0:0,3,39:0	1|0:1:16:0/0:0,3,40:0	1|0:4:60:.:25,0,66:0	0|1:5:60:.:43,0,85:4	1|1:1:30:0/1:15,3,0:0	0|1:0:20:.:0,0,0:0	0|1:3:2:0/0:0,9,72:0	0|0:5:35:.:0,15,149:0
Chr17	65763904	.	G	A	999	.	AC=42;AC1=36;AF=0.467;AF1=0.4017;AN=90;DP=229;DP4=84,35,53,20;FQ=999;MQ=45;NumGenotypesChanged=9;PV4=0.87,0.037,9e-23,1;R2=0.914;VDB=0.0218	GT:DP:GQ:OG:PL:SP	1|1:8:60:.:182,24,0:0	0|0:3:30:.:0,9,88:0	1|1:6:60:.:119,15,0:0	0|1:8:60:.:97,0,77:0	1|0:5:60:.:80,0,56:0	0|0:6:40:.:0,18,139:0	0|0:8:40:.:0,24,195:0	0|1:4:60:.:56,0,52:0	1|0:4:60:.:48,0,58:0	1|0:6:26:0/0:0,3,129:0	0|1:7:60:.:81,0,75:0	0|0:4:31:.:0,12,120:0	1|0:3:13:1/1:91,9,0:0	1|1:3:32:.:66,9,0:0	1|0:6:60:.:66,0,77:0	0|0:3:27:.:0,9,83:0	0|1:0:12:.:0,0,0:0	0|1:4:6:0/0:0,12,119:0	1|1:2:20:.:50,6,0:0	1|0:2:3:0/0:0,6,69:0	1|0:6:60:.:76,0,68:0	1|1:7:60:.:137,18,0:0	0|0:1:21:.:0,3,37:0	0|1:2:3:0/0:0,6,71:0	0|1:1:20:.:37,3,0:0	1|0:3:60:.:15,10,41:0	0|0:4:33:.:0,12,114:0	1|1:2:23:.:64,6,0:0	1|1:1:20:0/1:37,3,0:0	0|0:3:27:.:0,9,93:0	1|0:4:60:.:25,0,68:0	0|0:5:60:.:0,15,126:0	1|0:9:60:.:60,0,141:0	0|1:1:12:0/0:0,3,34:0	1|0:1:16:0/0:0,3,41:0	1|0:4:60:.:25,0,71:0	0|1:4:60:.:56,0,45:5	1|1:3:30:.:73,9,0:0	0|1:0:21:.:0,0,0:0	0|1:3:2:0/0:0,9,73:0	0|0:5:37:.:0,15,160:0
Chr17	65764513	.	T	C	999	.	AC=49;AC1=50;AF=0.544;AF1=0.5548;AN=90;DP=292;DP4=56,77,85,69;FQ=999;MQ=46;NumGenotypesChanged=4;PV4=0.033,0.19,3.2e-22,1;R2=0.985;VDB=0.0269	GT:DP:GQ:OG:PL:SP	0|0:11:60:.:0,33,255:0	1|1:4:31:.:124,12,0:0	0|0:4:25:.:0,12,120:0	1|0:7:60:.:89,0,84:0	0|1:5:60:.:56,0,92:0	1|1:3:26:.:103,9,0:0	1|1:8:60:.:196,24,0:0	1|0:5:60:.:108,0,21:0	0|1:11:60:.:181,0,86:3	0|1:2:60:.:31,0,31:0	1|0:4:60:.:25,0,76:0	1|1:6:37:.:177,18,0:0	0|1:16:60:.:167,0,218:4	0|0:7:32:.:0,21,194:0	0|1:4:40:.:96,0,26:0	1|1:6:37:.:157,18,0:0	1|0:7:60:.:54,0,115:0	1|0:2:14:0/0:0,6,61:0	0|1:5:12:.:24,0,120:0	0|1:6:60:.:91,0,91:0	0|1:9:60:.:45,0,179:8	0|0:16:60:.:0,48,255:0	1|1:2:26:.:71,6,0:0	1|0:6:60:.:78,0,82:0	1|0:3:60:.:42,0,30:0	0|1:1:16:1/1:37,3,0:0	1|1:6:40:.:175,18,0:0	0|0:3:21:.:0,9,95:0	0|0:3:21:.:0,9,107:0	1|1:4:30:.:126,12,0:0	0|1:4:60:.:44,0,61:5	1|1:1:60:.:35,3,0:0	0|1:1:11:1/1:35,3,0:0	1|0:3:13:1/1:93,9,0:0	0|1:3:60:.:32,0,48:0	0|1:8:60:.:138,0,88:0	1|0:10:60:.:63,0,181:0	0|0:4:32:.:0,12,131:0	1|0:7:60:.:106,0,78:8	1|0:2:37:.:33,0,21:0	1|1:8:60:.:213,24,0:0
Chr17	65764687	.	G	A	999	.	AC=48;AC1=44;AF=0.533;AF1=0.487;AN=90;DP=192;DP4=60,37,50,34;FQ=999;MQ=47;NumGenotypesChanged=9;PV4=0.76,0.0044,1.1e-16,0.11;R2=0.998;VDB=0.0217	GT:DP:GQ:OG:PL:SP	0|0:9:60:.:0,27,196:0	1|1:1:26:0/1:23,3,0:0	0|0:6:60:.:0,18,172:0	1|0:8:60:.:48,0,145:0	0|1:4:60:.:41,0,66:0	1|1:5:37:.:117,15,0:0	1|1:2:26:.:74,6,0:0	1|0:5:60:.:94,0,51:0	0|1:4:60:.:28,0,88:0	0|1:2:17:0/0:0,6,74:0	1|0:6:60:.:104,0,47:4	1|1:2:26:.:51,6,0:0	0|1:6:60:.:86,0,95:0	0|0:8:60:.:0,24,222:0	0|1:4:60:.:60,0,60:0	1|1:5:35:.:150,15,0:0	1|0:4:60:.:75,0,27:0	1|0:5:60:.:24,0,104:0	0|0:4:60:.:0,12,131:0	0|1:2:60:.:33,0,32:0	0|1:5:60:.:34,0,91:0	0|0:0:60:0/1:0,0,0:0	1|1:2:26:.:77,6,0:0	1|0:3:60:0/0:0,9,105:0	1|0:3:60:.:54,0,25:0	0|1:1:60:0/0:0,3,39:0	1|1:2:29:.:67,6,0:0	0|0:6:60:.:0,18,173:0	0|0:3:60:.:0,9,96:0	1|1:1:23:0/1:24,3,0:0	0|1:7:60:.:86,0,107:0	1|1:1:60:0/1:27,3,0:0	0|1:2:33:.:10,0,32:0	1|0:4:60:.:80,0,17:0	0|1:4:60:.:57,0,52:0	0|1:3:40:.:19,0,59:0	1|0:5:60:.:73,0,49:0	0|0:4:60:.:0,12,115:0	1|0:2:60:1/1:67,6,0:0	1|0:4:60:0/0:0,12,117:0	1|1:3:32:.:103,9,0:0
Chr17	65765067	.	C	T	999	.	AC=48;AC1=49;AF=0.533;AF1=0.5478;AN=90;DP=268;DP4=44,59,72,79;FQ=999;MQ=45;NumGenotypesChanged=3;PV4=0.44,0.001,1.4e-19,1;R2=1.0;VDB=0.0264	GT:DP:GQ:OG:PL:SP	0|0:7:60:.:0,21,205:0	1|1:2:29:.:70,6,0:0	0|0:4:60:.:0,12,136:0	1|0:11:60:.:103,0,138:0	0|1:4:60:.:55,0,60:0	1|1:4:35:.:127,12,0:0	1|1:8:60:.:212,24,0:0	1|0:9:60:.:143,0,69:6	0|1:7:60:.:156,0,17:0	0|1:6:60:.:93,0,54:0	1|0:9:60:.:122,0,104:0	1|1:5:35:.:147,15,0:0	0|1:12:60:.:174,0,103:0	0|0:5:60:.:0,15,154:0	0|1:4:60:.:60,0,60:0	1|1:4:32:.:122,12,0:0	1|0:3:60:.:27,0,66:0	1|0:5:60:.:65,0,59:0	0|0:10:60:.:0,30,229:0	0|1:7:60:.:126,0,52:0	0|1:5:40:.:19,0,121:0	0|0:3:60:.:0,9,102:0	1|1:5:35:.:157,15,0:0	1|0:6:60:.:89,0,86:0	1|0:3:60:.:20,0,63:0	0|1:5:60:.:48,0,90:0	1|1:6:40:.:168,18,0:0	0|0:2:60:.:0,6,70:0	0|0:2:60:.:0,6,68:0	1|1:3:29:.:111,9,0:0	0|1:3:60:0/0:0,9,112:0	1|1:8:60:.:184,24,0:0	0|1:2:60:.:33,0,35:0	1|0:0:24:.:0,0,0:0	0|1:2:60:1/1:58,6,0:0	0|1:7:60:.:88,0,108:0	1|0:2:60:.:32,0,35:0	0|0:6:60:.:0,18,195:0	1|0:2:60:1/1:67,6,0:0	1|0:0:60:.:0,0,0:0	1|1:8:60:.:194,24,0:0
Chr17	65765149	.	G	C	999	.	AC=20;AC1=22;AF=0.222;AF1=0.2462;AN=90;DP=223;DP4=88,85,21,24;FQ=999;MQ=47;NumGenotypesChanged=1;PV4=0.74,1,2.1e-14,1;R2=0.928;VDB=0.0291	GT:DP:GQ:OG:PL:SP	0|0:5:60:.:0,15,153:0	1|0:1:24:0/0:0,3,34:0	0|0:5:60:.:0,15,141:0	1|0:3:60:.:27,0,45:0	0|0:3:60:.:0,9,98:0	1|0:9:60:.:65,0,138:6	0|0:4:23:.:0,12,131:0	1|0:9:60:.:35,0,187:0	0|0:4:26:.:0,12,129:0	0|0:7:60:.:0,21,195:0	1|1:6:8:.:187,18,0:0	0|0:0:6:.:0,0,0:0	0|0:8:60:.:0,24,214:0	0|0:7:32:.:0,21,186:0	0|1:3:60:.:68,0,30:0	0|0:0:25:.:0,0,0:0	1|0:2:60:.:33,0,23:0	0|0:4:32:.:0,12,142:0	0|0:7:32:.:0,21,203:0	0|0:1:60:.:0,3,39:0	0|0:5:60:.:0,15,172:0	0|0:6:60:.:0,18,179:0	0|0:8:40:.:0,24,216:0	1|0:4:60:.:62,0,59:0	0|0:2:6:.:0,6,68:0	0|1:5:60:.:75,0,55:0	1|0:4:26:.:27,0,83:0	0|0:3:19:.:0,9,82:0	0|0:4:34:.:0,12,110:0	0|0:4:14:.:0,12,109:0	0|1:5:60:.:98,0,18:0	1|1:6:37:.:182,18,0:0	0|0:0:25:.:0,0,0:0	0|0:0:5:.:0,0,0:0	0|1:6:60:.:120,0,56:0	0|0:2:17:.:0,6,68:0	0|0:2:16:.:0,6,70:0	0|0:4:19:.:0,12,124:0	1|0:4:35:.:23,0,94:0	1|0:7:60:.:87,0,103:3	0|1:5:60:.:20,0,112:0
Chr17	65765454	.	G	A	999	.	AC=21;AC1=21;AF=0.233;AF1=0.2376;AN=90;DP=288;DP4=106,103,39,33;FQ=999;MQ=48;NumGenotypesChanged=1;PV4=0.68,0.031,1e-21,1;R2=0.975;VDB=0.0229	GT:DP:GQ:OG:PL:SP	1|1:18:60:.:255,54,0:0	0|0:3:32:.:0,9,100:0	1|0:8:60:.:85,0,144:0	0|0:3:23:.:0,9,67:0	1|0:7:28:.:14,0,163:0	0|0:6:40:.:0,18,181:0	0|0:3:29:.:0,9,103:0	0|0:5:60:.:0,15,165:0	1|0:7:60:.:98,0,78:4	1|0:7:60:.:73,0,117:3	0|0:7:60:.:0,21,189:0	0|0:2:26:.:0,6,72:0	0|0:3:32:.:0,9,104:0	1|0:7:60:.:71,0,106:3	1|0:2:10:0/0:0,6,64:0	0|0:3:29:.:0,9,106:0	0|1:3:60:.:61,0,30:0	0|0:1:9:.:0,3,36:0	0|1:10:60:.:150,0,80:7	1|0:7:60:.:95,0,73:8	1|0:6:60:.:58,0,123:0	0|0:12:60:.:0,36,255:0	0|0:5:35:.:0,15,148:0	0|1:5:60:.:55,0,96:0	0|0:1:14:.:0,3,36:0	1|0:2:28:.:27,0,26:0	0|0:7:60:.:0,21,198:0	1|0:8:60:.:62,0,129:0	1|0:3:16:.:53,0,8:0	0|0:4:32:.:0,12,123:0	0|0:2:32:.:0,6,68:0	0|0:7:60:.:0,21,208:0	1|0:4:37:.:29,0,87:0	0|0:5:19:.:0,15,156:0	0|0:7:32:.:0,21,172:0	1|0:8:60:.:121,0,113:0	0|0:8:37:.:0,24,212:0	0|0:4:21:.:0,12,133:0	0|0:7:31:.:0,21,190:0	0|1:5:60:.:59,0,87:0	0|0:7:60:.:0,21,212:0
Chr17	65765654	.	C	T	999	.	AC=48;AC1=47;AF=0.533;AF1=0.5159;AN=90;DP=272;DP4=76,56,58,69;FQ=999;MQ=47;NumGenotypesChanged=3;PV4=0.063,0.00085,6.7e-14,1;R2=0.999;VDB=0.0250	GT:DP:GQ:OG:PL:SP	0|0:5:60:.:0,15,148:0	1|1:3:30:.:84,9,0:0	0|0:8:60:.:0,24,195:0	1|0:8:60:.:121,0,37:10	0|1:9:60:.:81,0,134:3	1|1:4:34:.:112,12,0:0	1|1:5:34:.:152,15,0:0	1|0:5:60:.:46,0,90:4	0|1:6:60:.:79,0,80:0	0|1:6:60:.:101,0,51:3	1|0:8:60:.:68,0,108:8	1|1:1:22:.:17,3,0:0	0|1:11:60:.:120,0,110:0	0|0:6:60:.:0,18,185:0	0|1:0:60:.:0,0,0:0	1|1:4:30:.:106,12,0:0	1|0:4:60:.:64,0,65:0	1|0:6:60:.:47,0,110:4	0|0:8:60:.:0,24,223:0	0|1:1:60:1/1:35,3,0:0	0|1:6:34:.:12,0,132:0	0|0:9:60:.:0,27,225:0	1|1:1:22:.:36,3,0:0	1|0:7:60:.:122,0,56:0	1|0:5:60:.:89,0,49:0	0|1:2:60:.:31,0,27:0	1|1:4:33:.:110,12,0:0	0|0:6:60:.:0,18,184:0	0|0:1:60:0/1:0,3,27:0	1|1:3:28:.:95,9,0:0	0|1:4:60:.:28,0,95:0	1|1:5:60:.:158,15,0:0	0|1:7:60:.:80,0,92:8	1|0:5:60:.:38,0,74:0	0|1:2:35:.:7,0,27:0	0|1:6:40:.:21,0,139:0	1|0:6:60:.:83,0,64:0	0|0:5:60:.:0,15,142:0	1|0:4:32:0/0:0,12,119:0	1|0:4:60:.:42,0,60:5	1|1:5:37:.:138,15,0:0
Chr17	65765965	.	C	G	999	.	AC=48;AC1=44;AF=0.533;AF1=0.4922;AN=90;DP=189;DP4=49,40,49,44;FQ=999;MQ=45;NumGenotypesChanged=9;PV4=0.77,0.17,2.9e-09,1;R2=0.997;VDB=0.0155	GT:DP:GQ:OG:PL:SP	0|0:6:60:.:0,18,181:0	1|1:2:26:.:70,6,0:0	0|0:4:60:.:0,12,100:0	1|0:4:60:1/1:111,12,0:0	0|1:10:60:.:75,0,148:3	1|1:2:29:.:69,6,0:0	1|1:4:32:.:125,12,0:0	1|0:5:60:.:66,0,37:4	0|1:11:60:.:43,0,185:0	0|1:3:60:.:66,0,24:0	1|0:6:60:.:84,0,86:0	1|1:0:20:0/1:0,0,0:0	0|1:8:60:.:103,0,71:0	0|0:5:60:.:0,15,158:0	0|1:4:60:.:20,0,90:0	1|1:2:26:.:61,6,0:0	1|0:3:60:.:27,0,39:0	1|0:8:60:.:160,0,49:0	0|0:5:60:.:0,15,160:0	0|1:1:20:0/0:0,3,37:0	0|1:9:60:.:114,0,96:0	0|0:6:60:.:0,18,156:0	1|1:3:29:.:95,9,0:0	1|0:2:60:0/0:0,6,69:0	1|0:3:60:.:24,0,58:0	0|1:1:60:0/0:0,3,38:0	1|1:0:22:0/1:0,0,0:0	0|0:1:60:.:0,3,25:0	0|0:1:60:.:0,3,37:0	1|1:2:25:.:69,6,0:0	0|1:7:60:.:68,0,97:0	1|1:3:60:.:106,9,0:0	0|1:2:60:1/1:70,6,0:0	1|0:1:60:.:41,3,0:0	0|1:0:29:.:0,0,0:0	0|1:1:20:0/0:0,3,40:0	1|0:3:60:.:25,0,38:0	0|0:1:60:.:0,3,41:0	1|0:0:40:.:0,0,0:0	1|0:5:60:.:37,0,86:4	1|1:0:23:0/1:0,0,0:0
Chr17	65766060	.	C	T	999	.	AC=29;AC1=27;AF=0.322;AF1=0.3038;AN=90;DP=181;DP4=43,58,30,42;FQ=999;MQ=44;NumGenotypesChanged=10;PV4=1,0.12,1.3e-06,1;R2=0.933;VDB=0.0274	GT:DP:GQ:OG:PL:SP	0|0:5:60:.:0,15,163:0	0|1:1:17:0/0:0,3,37:0	0|0:5:60:.:0,15,141:0	0|0:5:32:.:0,15,157:0	0|1:8:60:.:130,0,79:0	0|1:1:60:.:35,3,0:0	1|1:1:19:0/1:32,3,0:0	0|0:10:60:.:0,1,219:0	0|1:1:18:0/0:0,3,32:0	0|1:2:35:.:74,6,0:0	0|0:4:31:.:0,12,138:0	1|1:0:6:0/0:0,0,0:0	0|1:15:60:.:188,0,140:5	0|0:5:60:.:0,15,137:0	0|0:3:60:.:0,9,107:0	1|1:4:24:.:109,12,0:0	0|0:4:60:.:0,12,131:0	1|0:4:60:.:55,0,56:5	0|0:2:60:.:0,6,71:0	0|1:5:60:.:44,0,88:0	0|1:6:60:.:111,0,54:0	0|0:7:60:.:0,21,180:0	1|1:1:22:0/1:36,3,0:0	0|0:3:60:.:0,9,93:0	1|0:1:6:0/0:0,3,28:0	0|0:1:60:.:0,3,32:0	0|1:0:19:0/0:0,0,0:0	0|0:3:60:.:0,9,95:0	0|0:0:40:.:0,0,0:0	1|1:0:13:0/0:0,0,0:0	0|0:2:60:.:0,6,64:0	0|0:3:40:.:0,9,83:0	0|1:3:16:1/1:85,9,0:0	1|0:0:6:0/0:0,0,0:0	0|0:0:7:.:0,0,0:0	0|1:1:3:.:35,3,0:0	1|0:2:60:.:33,0,34:0	0|0:0:40:.:0,0,0:0	0|0:2:23:.:0,6,79:0	0|0:2:60:.:0,6,74:0	1|0:8:60:.:136,0,85:0
Chr17	65766239	.	A	G	999	.	AC=42;AC1=37;AF=0.467;AF1=0.4091;AN=90;DP=186;DP4=58,47,39,36;FQ=999;MQ=45;NumGenotypesChanged=8;PV4=0.76,1,5.1e-08,1;R2=0.976;VDB=0.0199	GT:DP:GQ:OG:PL:SP	1|1:7:60:.:201,21,0:0	0|0:3:37:.:0,9,100:0	1|1:9:60:.:234,27,0:0	0|1:2:60:.:30,0,31:0	1|0:10:60:.:170,0,57:0	0|0:5:40:.:0,15,164:0	0|0:3:33:.:0,9,95:0	0|1:8:60:.:184,0,12:0	1|0:4:60:.:49,0,62:0	1|0:3:60:.:30,0,53:0	0|1:3:40:.:18,0,61:0	0|0:3:34:.:0,9,92:0	1|0:10:60:.:54,0,163:0	1|1:2:60:.:59,6,0:0	1|0:4:60:.:24,0,94:0	0|0:2:30:.:0,6,61:0	0|1:4:60:.:25,0,85:0	0|1:1:60:0/0:0,3,38:0	1|1:3:60:.:102,9,0:0	1|0:2:60:0/0:0,6,69:0	1|0:5:60:.:87,0,47:0	1|1:5:60:.:167,15,0:0	0|0:2:30:.:0,6,67:0	0|1:3:60:.:27,0,51:0	0|1:1:25:.:19,3,0:0	1|0:3:60:.:38,0,28:0	0|0:1:30:.:0,3,31:0	1|1:2:60:.:59,6,0:0	1|1:1:60:0/1:39,3,0:0	0|0:3:34:.:0,9,87:0	1|0:9:60:.:98,0,128:3	0|0:4:60:.:0,12,128:0	1|0:5:16:0/0:0,15,147:0	0|1:1:40:0/0:0,3,37:0	1|0:1:60:0/0:0,3,41:0	1|0:1:3:0/0:0,3,41:0	0|1:2:60:.:17,0,29:0	1|1:0:60:0/1:0,0,0:0	0|1:0:40:.:0,0,0:0	0|1:2:60:.:29,0,29:0	0|0:5:40:.:0,15,147:0
Chr17	65767104	.	A	C	999	.	AC=90;AC1=90;AF=1.00;AF1=1;AN=90;DP=186;DP4=0,0,97,84;FQ=-37.4;MQ=37;NumGenotypesChanged=0;VDB=0.0230	GT:DP:GQ:OG:PL:SP	1|1:3:60:.:101,9,0:0	1|1:1:60:.:37,3,0:0	1|1:8:60:.:200,24,0:0	1|1:7:60:.:182,21,0:0	1|1:4:60:.:119,12,0:0	1|1:1:60:.:35,3,0:0	1|1:6:60:.:169,18,0:0	1|1:10:60:.:253,30,0:0	1|1:10:60:.:241,30,0:0	1|1:2:60:.:73,6,0:0	1|1:6:60:.:159,18,0:0	1|1:3:60:.:101,9,0:0	1|1:4:60:.:134,12,0:0	1|1:2:60:.:71,6,0:0	1|1:1:60:.:32,3,0:0	1|1:5:60:.:128,15,0:0	1|1:3:60:.:104,9,0:0	1|1:3:60:.:75,9,0:0	1|1:4:60:.:125,12,0:0	1|1:3:60:.:105,9,0:0	1|1:3:60:.:104,9,0:0	1|1:6:60:.:175,18,0:0	1|1:2:60:.:74,6,0:0	1|1:6:60:.:167,18,0:0	1|1:2:60:.:64,6,0:0	1|1:0:60:.:0,0,0:0	1|1:2:60:.:73,6,0:0	1|1:2:60:.:72,6,0:0	1|1:2:60:.:57,6,0:0	1|1:2:60:.:71,6,0:0	1|1:4:60:.:116,12,0:0	1|1:1:60:.:35,3,0:0	1|1:3:60:.:80,9,0:0	1|1:4:60:.:124,12,0:0	1|1:3:60:.:79,9,0:0	1|1:2:60:.:63,6,0:0	1|1:3:60:.:67,9,0:0	1|1:3:60:.:102,9,0:0	1|1:5:60:.:145,15,0:0	1|1:5:60:.:134,15,0:0	1|1:3:60:.:79,9,0:0
Chr17	65767107	.	G	T	999	.	AC=90;AC1=90;AF=1.00;AF1=1;AN=90;DP=177;DP4=0,0,88,83;FQ=-36.7;MQ=37;NumGenotypesChanged=0;VDB=0.0220	GT:DP:GQ:OG:PL:SP	1|1:3:60:.:105,9,0:0	1|1:1:60:.:37,3,0:0	1|1:8:60:.:191,24,0:0	1|1:7:60:.:189,21,0:0	1|1:4:60:.:125,12,0:0	1|1:1:60:.:35,3,0:0	1|1:6:60:.:161,18,0:0	1|1:10:60:.:233,30,0:0	1|1:10:60:.:239,30,0:0	1|1:2:60:.:73,6,0:0	1|1:5:60:.:135,15,0:0	1|1:3:60:.:85,9,0:0	1|1:4:60:.:130,12,0:0	1|1:2:60:.:71,6,0:0	1|1:1:60:.:24,3,0:0	1|1:4:60:.:112,12,0:0	1|1:3:60:.:90,9,0:0	1|1:2:60:.:51,6,0:0	1|1:4:60:.:123,12,0:0	1|1:3:60:.:104,9,0:0	1|1:3:60:.:104,9,0:0	1|1:6:60:.:166,18,0:0	1|1:2:60:.:74,6,0:0	1|1:6:60:.:160,18,0:0	1|1:2:60:.:55,6,0:0	1|1:0:60:.:0,0,0:0	1|1:2:60:.:73,6,0:0	1|1:2:60:.:72,6,0:0	1|1:2:60:.:55,6,0:0	1|1:2:60:.:69,6,0:0	1|1:4:60:.:111,12,0:0	1|1:0:60:.:0,0,0:0	1|1:2:60:.:57,6,0:0	1|1:4:60:.:117,12,0:0	1|1:2:60:.:59,6,0:0	1|1:2:60:.:62,6,0:0	1|1:2:60:.:63,6,0:0	1|1:3:60:.:101,9,0:0	1|1:5:60:.:140,15,0:0	1|1:5:60:.:128,15,0:0	1|1:2:60:.:66,6,0:0
Chr17	65767146	.	GA	G	999	.	AC=90;AC1=90;AF=1.00;AF1=1;AN=90;DP=100;DP4=0,0,46,49;FQ=-40.7;INDEL;MQ=37;NumGenotypesChanged=0;VDB=0.0166	GT:DP:GQ:OG:PL:SP	1|1:3:60:.:103,9,0:0	1|1:1:60:.:37,3,0:0	1|1:5:60:.:149,15,0:0	1|1:5:60:.:152,15,0:0	1|1:4:60:.:135,12,0:0	1|1:0:60:.:0,0,0:0	1|1:1:60:.:36,3,0:0	1|1:6:60:.:174,18,0:0	1|1:6:60:.:175,18,0:0	1|1:2:60:.:73,6,0:0	1|1:2:60:.:57,6,0:0	1|1:2:60:.:73,6,0:0	1|1:2:60:.:67,6,0:0	1|1:1:60:.:36,3,0:0	1|1:0:60:.:0,0,0:0	1|1:0:60:.:0,0,0:0	1|1:0:60:.:0,0,0:0	1|1:1:60:.:37,3,0:0	1|1:2:60:.:54,6,0:0	1|1:2:60:.:67,6,0:0	1|1:3:60:.:100,9,0:0	1|1:4:60:.:115,12,0:0	1|1:1:60:.:37,3,0:0	1|1:4:60:.:126,12,0:0	1|1:2:60:.:63,6,0:0	1|1:0:60:.:0,0,0:0	1|1:2:60:.:73,6,0:0	1|1:2:60:.:72,6,0:0	1|1:1:60:.:37,3,0:0	1|1:1:60:.:36,3,0:0	1|1:2:60:.:54,6,0:0	1|1:1:60:.:36,3,0:0	1|1:0:60:.:0,0,0:0	1|1:1:60:.:19,3,0:0	1|1:1:60:.:37,3,0:0	1|1:0:60:.:0,0,0:0	1|1:1:60:.:37,3,0:0	1|1:2:60:.:74,6,0:0	1|1:5:60:.:146,15,0:0	1|1:3:60:.:84,9,0:0	1|1:1:60:.:37,3,0:0
Chr17	65767325	.	C	A	999	.	AC=14;AC1=14;AF=0.156;AF1=0.1616;AN=90;DP=106;DP4=37,50,8,5;FQ=999;MQ=37;NumGenotypesChanged=4;PV4=0.24,0.14,1,0.019;R2=0.721;VDB=0.0166	GT:DP:GQ:OG:PL:SP	0|0:5:14:.:0,15,132:0	0|0:1:18:.:0,3,35:0	1|0:7:60:.:71,0,109:0	0|0:3:23:.:0,9,90:0	1|0:5:60:.:46,0,75:4	0|0:0:14:.:0,0,0:0	0|0:1:16:.:0,3,37:0	0|0:2:26:.:0,6,53:0	0|0:2:9:.:0,6,58:0	1|0:3:12:.:6,0,55:0	0|0:1:17:.:0,3,37:0	0|0:1:17:.:0,3,30:0	0|0:3:25:.:0,9,95:0	1|0:0:7:0/0:0,0,0:0	1|0:2:25:.:23,0,31:0	0|0:4:25:.:0,12,125:0	0|0:2:6:.:0,6,64:0	0|0:2:13:.:0,6,74:0	0|1:2:30:.:24,0,31:0	1|0:2:26:.:21,0,21:0	1|0:2:40:.:33,0,31:0	0|0:3:60:.:0,9,95:0	0|0:2:19:.:0,6,74:0	0|1:1:17:.:37,3,0:0	0|0:0:12:.:0,0,0:0	0|0:0:4:.:0,0,0:0	0|0:1:18:.:0,3,37:0	1|0:1:5:0/0:0,3,35:0	1|0:2:35:.:31,0,29:0	0|0:2:19:.:0,6,56:0	0|0:3:35:.:0,9,85:0	0|0:2:31:.:0,6,67:0	1|0:0:7:0/0:0,0,0:0	0|0:0:12:.:0,0,0:0	0|0:2:20:.:0,6,51:0	1|0:0:2:0/0:0,0,0:0	0|0:4:25:.:0,12,113:0	0|0:1:16:.:0,3,22:0	0|0:1:18:.:0,3,37:0	0|0:1:4:.:0,3,32:0	0|0:2:22:.:0,6,61:0
Chr17	65768745	.	C	G	9.24	.	AC=1;AC1=1;AF=0.011;AF1=0.01465;AN=90;DP=173;DP4=104,64,2,0;FQ=9.3;MQ=45;NumGenotypesChanged=0;PV4=0.53,1,0.2,1;R2=0.752;VDB=0.0092	GT:DP:GQ:OG:PL:SP	0|0:2:60:.:0,6,70:0	0|0:0:14:.:0,0,0:0	0|0:7:60:.:0,21,198:0	0|0:2:23:.:0,6,62:0	0|0:5:30:.:0,15,163:0	0|0:3:21:.:0,9,97:0	0|0:3:20:.:0,9,95:0	0|0:4:30:.:0,12,91:0	0|0:2:20:.:0,6,61:0	0|0:2:20:.:0,6,66:0	0|0:4:26:.:0,12,139:0	0|0:2:18:.:0,6,74:0	0|0:10:60:.:0,30,232:0	0|0:4:60:.:0,12,115:0	0|0:3:60:.:0,9,104:0	0|0:0:12:.:0,0,0:0	0|0:3:27:.:0,9,92:0	0|0:4:26:.:0,12,128:0	0|0:1:60:.:0,3,28:0	0|0:3:23:.:0,9,97:0	0|0:5:30:.:0,15,156:0	0|0:8:60:.:0,24,221:0	0|1:4:60:.:54,0,61:0	0|0:7:40:.:0,21,181:0	0|0:1:18:.:0,3,15:0	0|0:2:60:.:0,6,57:0	0|0:0:14:.:0,0,0:0	0|0:3:60:.:0,9,104:0	0|0:3:60:.:0,9,87:0	0|0:6:30:.:0,18,178:0	0|0:6:60:.:0,18,158:0	0|0:0:28:.:0,0,0:0	0|0:3:23:.:0,9,89:0	0|0:0:15:.:0,0,0:0	0|0:2:23:.:0,6,62:0	0|0:2:19:.:0,6,75:0	0|0:7:35:.:0,21,183:0	0|0:3:60:.:0,9,91:0	0|0:0:21:.:0,0,0:0	0|0:3:60:.:0,9,93:0	0|0:4:26:.:0,12,127:0
Chr17	65768855	.	A	G	999	.	AC=48;AC1=50;AF=0.533;AF1=0.5527;AN=90;DP=156;DP4=35,25,55,32;FQ=999;MQ=44;NumGenotypesChanged=14;PV4=0.61,0.093,0.00055,0.055;R2=0.929;VDB=0.0264	GT:DP:GQ:OG:PL:SP	0|0:8:60:.:0,24,209:0	1|1:0:11:0/1:0,0,0:0	0|0:0:60:0/1:0,0,0:0	1|0:3:5:0/0:0,9,106:0	0|1:3:60:.:53,0,21:0	1|1:4:21:.:114,12,0:0	1|1:4:21:.:100,12,0:0	1|0:1:35:1/1:24,3,0:0	0|1:3:37:1/1:97,9,0:0	0|1:6:60:.:79,0,46:0	1|1:5:25:.:120,15,0:0	1|1:3:18:.:95,9,0:0	0|1:3:60:.:41,0,13:0	0|0:2:60:.:0,6,69:0	0|1:0:40:.:0,0,0:0	1|1:3:18:.:91,9,0:0	1|0:0:14:.:0,0,0:0	1|0:2:7:0/0:0,6,71:0	0|0:5:60:.:0,15,143:0	0|1:4:60:.:46,0,56:0	0|1:3:60:.:64,0,32:0	0|0:1:60:0/1:0,3,31:0	0|1:3:12:.:51,0,21:0	1|0:1:29:1/1:38,3,0:0	1|0:1:10:.:0,3,35:0	0|1:1:60:1/1:24,3,0:0	1|1:0:11:0/1:0,0,0:0	0|0:2:35:.:0,6,65:0	0|0:1:37:0/1:0,3,37:0	1|1:2:15:.:69,6,0:0	0|1:1:60:.:0,3,31:0	1|1:3:32:.:87,9,0:0	0|1:5:33:.:21,0,108:0	1|0:2:7:0/0:0,6,71:0	0|1:3:37:.:25,0,55:0	0|1:2:3:1/1:53,6,0:0	1|0:2:30:1/1:65,6,0:0	0|0:4:60:.:0,12,130:0	1|0:3:60:.:60,0,25:0	1|0:3:60:.:51,0,28:0	1|1:3:21:.:101,9,0:0
Chr17	65769083	.	C	A	218	.	AC=12;AC1=10;AF=0.133;AF1=0.1117;AN=90;DP=182;DP4=68,94,7,8;FQ=218;MQ=48;NumGenotypesChanged=4;PV4=0.79,0.00032,5.4e-16,0.14;R2=0.788;VDB=0.0513	GT:DP:GQ:OG:PL:SP	0|0:7:60:.:0,21,205:0	1|0:0:4:0/0:0,0,0:0	0|0:3:60:.:0,9,107:0	0|0:5:27:.:0,15,124:0	0|0:2:40:.:0,6,66:0	0|0:5:28:.:0,15,148:0	0|0:5:60:.:0,15,156:0	0|0:4:5:.:3,0,93:0	0|0:5:60:.:0,15,141:0	0|0:6:60:.:0,18,176:0	0|0:3:16:.:0,9,97:0	0|0:3:22:.:0,9,93:0	0|0:6:60:.:0,18,176:0	0|0:3:60:.:0,9,80:0	0|1:3:60:.:28,0,69:0	0|0:3:40:.:0,9,88:0	0|0:1:6:.:0,3,35:0	0|0:4:60:.:0,12,136:0	0|0:10:60:.:0,30,213:0	0|0:5:60:.:0,15,157:0	0|0:6:60:.:0,18,181:0	0|0:9:60:.:0,27,242:0	0|0:2:40:.:0,6,66:0	0|0:1:6:.:0,3,39:0	0|0:4:29:.:0,12,133:0	0|1:2:60:.:29,0,28:0	1|0:0:4:0/0:0,0,0:0	0|0:3:60:.:0,9,100:0	0|0:2:60:.:0,6,77:0	0|0:5:40:.:0,15,151:0	0|1:4:35:.:17,0,87:0	1|1:2:11:0/1:74,6,0:0	0|0:2:40:.:0,6,66:0	0|0:4:29:.:0,12,137:0	0|0:1:6:.:0,3,41:0	0|0:4:40:.:0,12,122:0	0|0:3:60:.:0,9,108:0	0|0:3:60:.:0,9,103:0	1|0:0:4:0/0:0,0,0:0	1|0:2:60:.:25,0,33:0	0|1:3:60:.:28,0,69:0
Chr17	65769084	.	T	A	211	.	AC=12;AC1=9;AF=0.133;AF1=0.1076;AN=90;DP=182;DP4=67,94,7,7;FQ=212;MQ=48;NumGenotypesChanged=4;PV4=0.58,0.018,1.3e-17,0.14;R2=0.788;VDB=0.0513	GT:DP:GQ:OG:PL:SP	0|0:8:60:.:0,24,203:0	1|0:0:4:0/0:0,0,0:0	0|0:3:60:.:0,9,107:0	0|0:4:27:.:0,12,105:0	0|0:2:40:.:0,6,68:0	0|0:5:28:.:0,15,143:0	0|0:5:60:.:0,15,152:0	0|0:3:5:.:0,9,89:0	0|0:4:60:.:0,12,120:0	0|0:6:60:.:0,18,166:0	0|0:3:16:.:0,9,97:0	0|0:3:22:.:0,9,89:0	0|0:6:60:.:0,18,167:0	0|0:3:60:.:0,9,82:0	0|1:3:60:.:28,0,69:0	0|0:3:40:.:0,9,88:0	0|0:1:6:.:0,3,38:0	0|0:4:60:.:0,12,129:0	0|0:10:60:.:0,30,221:0	0|0:5:60:.:0,15,153:0	0|0:6:60:.:0,18,175:0	0|0:9:60:.:0,27,239:0	0|0:2:40:.:0,6,61:0	0|0:1:6:.:0,3,39:0	0|0:4:29:.:0,12,119:0	0|1:2:60:.:25,0,28:0	1|0:0:4:0/0:0,0,0:0	0|0:3:60:.:0,9,105:0	0|0:2:60:.:0,6,73:0	0|0:5:40:.:0,15,146:0	0|1:4:35:.:17,0,87:0	1|1:2:11:0/1:74,6,0:0	0|0:2:40:.:0,6,63:0	0|0:4:29:.:0,12,136:0	0|0:1:6:.:0,3,41:0	0|0:4:40:.:0,12,122:0	0|0:3:60:.:0,9,108:0	0|0:3:60:.:0,9,103:0	1|0:0:4:0/0:0,0,0:0	1|0:2:60:.:26,0,33:0	0|1:3:60:.:28,0,69:0
Chr17	65769211	.	C	T	62.10	.	AC=1;AC1=1;AF=0.011;AF1=0.01274;AN=90;DP=220;DP4=134,78,3,1;FQ=62.1;MQ=49;NumGenotypesChanged=0;PV4=1,1,9.3e-05,1;R2=0.972;VDB=0.0110	GT:DP:GQ:OG:PL:SP	0|0:3:60:.:0,9,95:0	0|0:4:37:.:0,12,120:0	0|0:9:60:.:0,27,242:0	0|0:7:60:.:0,21,177:0	0|0:5:60:.:0,15,143:0	0|0:6:60:.:0,18,194:0	0|0:4:32:.:0,12,127:0	0|0:2:60:.:0,6,71:0	0|0:6:37:.:0,18,161:0	0|0:6:35:.:0,18,185:0	1|0:5:60:.:108,0,24:0	0|0:4:35:.:0,12,116:0	0|0:11:60:.:0,33,255:0	0|0:3:60:.:0,9,92:0	0|0:3:40:.:0,9,101:0	0|0:3:37:.:0,9,93:0	0|0:2:34:.:0,6,57:0	0|0:2:60:.:0,6,78:0	0|0:5:60:.:0,15,155:0	0|0:3:60:.:0,9,98:0	0|0:5:60:.:0,15,155:0	0|0:5:60:.:0,15,125:0	0|0:4:60:.:0,12,125:0	0|0:0:30:.:0,0,0:0	0|0:4:60:.:0,12,113:0	0|0:9:60:.:0,27,202:0	0|0:1:29:.:0,3,38:0	0|0:5:60:.:0,15,140:0	0|0:2:40:.:0,6,73:0	0|0:5:60:.:0,15,152:0	0|0:9:60:.:0,27,239:0	0|0:4:60:.:0,12,116:0	0|0:1:17:.:0,3,35:0	0|0:3:60:.:0,9,111:0	0|0:3:60:.:0,9,99:0	0|0:4:34:.:0,12,118:0	0|0:3:30:.:0,9,109:0	0|0:2:40:.:0,6,69:0	0|0:4:60:.:0,12,133:0	0|0:1:60:.:0,3,37:0	0|0:4:60:.:0,12,116:0
Chr17	65770808	.	A	T	999	.	AC=8;AC1=6;AF=0.089;AF1=0.06745;AN=90;DP=217;DP4=104,81,13,8;FQ=999;MQ=46;NumGenotypesChanged=3;PV4=0.65,1,0.00042,1;R2=0.948;VDB=0.0343	GT:DP:GQ:OG:PL:SP	0|0:4:60:.:0,12,120:0	0|0:5:40:.:0,15,133:0	0|1:7:60:.:73,0,97:8	0|0:4:40:.:0,12,110:0	0|0:1:32:.:0,3,13:0	0|0:0:27:.:0,0,0:0	0|0:5:40:.:0,15,126:0	0|1:10:60:.:101,0,97:0	0|0:3:40:.:0,9,99:0	0|0:2:35:.:0,6,59:0	0|0:4:40:.:0,12,108:0	0|0:0:27:.:0,0,0:0	1|0:10:60:.:120,0,72:13	0|0:7:60:.:0,21,185:0	0|0:5:60:.:0,15,131:0	0|0:1:30:.:0,3,27:0	0|0:7:60:.:0,21,165:0	0|1:2:5:0/0:0,6,64:0	0|0:7:60:.:0,21,163:0	0|0:3:40:.:0,9,89:0	0|0:9:60:.:0,27,226:0	1|1:7:60:.:165,21,0:0	0|0:4:40:.:0,12,116:0	0|0:1:32:.:0,3,29:0	0|0:4:40:.:0,12,120:0	0|0:1:27:.:0,3,35:0	0|0:2:33:.:0,6,36:0	0|0:1:60:.:0,3,22:0	0|1:1:8:0/0:0,3,39:0	0|0:1:30:.:0,3,29:0	1|0:0:26:0/0:0,0,0:0	0|0:7:60:.:0,21,180:0	0|0:3:30:.:0,9,99:0	0|0:2:33:.:0,6,58:0	0|0:3:40:.:0,9,96:0	0|0:2:33:.:0,6,70:0	0|0:6:60:.:0,18,166:0	0|0:5:60:.:0,15,119:0	0|0:3:25:.:0,9,99:0	0|0:3:40:.:0,9,110:0	0|0:4:40:.:0,12,108:0
Chr17	65770941	.	G	A	999	.	AC=48;AC1=49;AF=0.533;AF1=0.5404;AN=90;DP=217;DP4=35,66,34,68;FQ=999;MQ=46;NumGenotypesChanged=8;PV4=0.88,0.026,2.1e-15,0.13;R2=0.977;VDB=0.0239	GT:DP:GQ:OG:PL:SP	0|0:9:60:.:0,27,230:0	1|1:0:24:0/1:0,0,0:0	0|0:3:35:.:0,9,100:0	1|0:4:18:1/1:96,12,0:0	0|1:3:35:.:9,0,56:0	1|1:4:35:.:141,12,0:0	1|1:1:26:.:41,3,0:0	1|0:7:60:.:135,0,16:0	0|1:14:60:.:141,0,171:2	0|1:4:15:0/0:0,12,128:0	0|1:6:60:.:39,0,102:0	1|1:1:26:.:30,3,0:0	0|1:2:23:1/1:76,6,0:0	0|0:9:60:.:0,27,239:0	0|1:3:60:.:29,0,67:0	1|1:3:32:.:77,9,0:0	1|0:4:60:.:56,0,55:5	1|0:2:40:.:31,0,12:0	0|0:8:60:.:0,24,198:0	0|1:3:60:.:24,0,61:0	0|1:6:60:.:81,0,75:0	0|0:6:60:.:0,18,166:0	1|1:4:35:.:112,12,0:0	1|0:2:23:1/1:66,6,0:0	1|0:3:60:.:61,0,27:0	0|1:4:60:.:64,0,17:0	1|1:3:27:.:38,9,0:0	0|0:3:32:.:0,9,84:0	0|0:3:33:.:0,9,92:0	1|1:4:35:.:128,12,0:0	0|1:7:60:.:125,0,35:0	1|1:3:33:.:69,9,0:0	0|1:5:60:.:43,0,92:0	1|0:1:26:1/1:32,3,0:0	0|1:1:26:1/1:33,3,0:0	0|1:1:2:1/1:33,3,0:0	1|0:7:60:.:66,0,78:0	0|0:6:60:.:0,18,164:0	1|0:4:60:.:57,0,54:0	1|0:6:60:.:47,0,114:0	1|1:4:35:.:132,12,0:0
Chr17	65771136	.	G	A	999	.	AC=48;AC1=46;AF=0.533;AF1=0.507;AN=90;DP=171;DP4=28,52,34,51;FQ=999;MQ=45;NumGenotypesChanged=5;PV4=0.52,0.15,5e-08,0.35;R2=0.979;VDB=0.0201	GT:DP:GQ:OG:PL:SP	0|0:8:60:.:0,24,182:0	1|1:4:32:.:124,12,0:0	0|0:11:60:.:0,33,255:0	1|0:6:60:.:114,0,19:0	0|1:5:60:.:58,0,33:0	1|1:1:28:.:31,3,0:0	1|1:1:26:.:28,3,0:0	1|0:1:27:.:0,3,38:0	0|1:5:60:.:75,0,56:0	0|1:3:34:.:13,0,58:0	0|1:3:60:.:66,0,24:0	1|1:2:29:.:59,6,0:0	0|1:7:60:.:60,0,96:0	0|0:5:40:.:0,15,133:0	0|1:1:27:.:0,3,39:0	1|1:2:29:.:62,6,0:0	1|0:2:60:.:33,0,31:0	1|0:6:60:.:125,0,20:0	0|0:1:29:0/1:0,3,39:0	0|1:4:60:.:95,0,27:0	0|1:2:24:0/0:0,6,67:0	0|0:4:37:.:0,12,123:0	1|1:2:32:.:65,6,0:0	1|0:5:32:.:117,0,4:0	1|0:1:26:1/1:38,3,0:0	0|1:4:60:.:36,0,62:0	1|1:1:24:.:39,3,0:0	0|0:3:32:.:0,9,76:0	0|0:2:31:.:0,6,78:0	1|1:1:28:.:35,3,0:0	0|1:5:60:.:26,0,116:0	1|1:3:35:.:91,9,0:0	0|1:3:60:.:73,0,26:0	1|0:0:23:.:0,0,0:0	0|1:3:60:.:65,0,25:0	0|1:1:2:1/1:35,3,0:0	1|0:5:33:.:3,0,105:0	0|0:3:35:.:0,9,101:0	1|0:2:23:1/1:74,6,0:0	1|0:6:60:.:90,0,88:0	1|1:1:30:.:37,3,0:0
Chr17	65771267	.	T	C	999	.	AC=48;AC1=47;AF=0.533;AF1=0.5246;AN=90;DP=132;DP4=33,29,35,28;FQ=999;MQ=46;NumGenotypesChanged=13;PV4=0.86,1,9e-06,1;R2=0.951;VDB=0.0183	GT:DP:GQ:OG:PL:SP	0|0:3:23:.:0,9,97:0	1|1:0:22:0/1:0,0,0:0	0|0:5:29:.:0,15,153:0	1|0:4:40:.:77,0,26:0	0|1:1:14:1/1:39,3,0:0	1|1:1:24:.:40,3,0:0	1|1:0:21:0/1:0,0,0:0	1|0:9:60:.:49,0,153:0	0|1:6:60:.:71,0,85:0	0|1:0:16:.:0,0,0:0	0|1:5:60:.:41,0,76:0	1|1:0:22:0/1:0,0,0:0	0|1:7:60:.:40,0,103:0	0|0:3:23:.:0,9,78:0	0|1:1:14:1/1:39,3,0:0	1|1:0:22:0/1:0,0,0:0	1|0:3:40:.:59,0,23:0	1|0:2:11:1/1:66,6,0:0	0|0:4:9:0/1:6,0,88:0	0|1:4:18:.:82,0,1:0	0|1:10:60:.:95,0,142:0	0|0:6:32:.:0,18,158:0	1|1:2:28:.:71,6,0:0	1|0:4:60:.:46,0,37:5	1|0:0:16:.:0,0,0:0	0|1:0:16:.:0,0,0:0	1|1:0:21:0/1:0,0,0:0	0|0:0:14:0/1:0,0,0:0	0|0:1:17:0/1:0,3,37:0	1|1:1:24:.:35,3,0:0	0|1:4:60:.:22,0,74:0	1|1:2:28:.:54,6,0:0	0|1:1:14:1/1:37,3,0:0	1|0:1:21:.:0,3,25:0	0|1:0:16:.:0,0,0:0	0|1:0:2:.:0,0,0:0	1|0:2:29:.:29,0,12:0	0|0:2:20:.:0,6,57:0	1|0:0:16:.:0,0,0:0	1|0:1:22:.:0,3,34:0	1|1:4:33:.:119,12,0:0
Chr17	65771548	.	G	A	999	.	AC=8;AC1=25;AF=0.089;AF1=0.2841;AN=90;DP=62;DP4=10,24,11,14;FQ=999;MQ=44;NumGenotypesChanged=0;PV4=0.28,0.011,0.057,1;R2=0.213;VDB=0.0287	GT:DP:GQ:OG:PL:SP	0|0:0:3:.:0,0,0:0	0|0:0:3:.:0,0,0:0	0|0:2:7:.:0,6,66:0	0|0:2:7:.:0,6,78:0	0|0:0:3:.:0,0,0:0	0|0:0:3:.:0,0,0:0	0|0:0:3:.:0,0,0:0	0|0:2:7:.:0,6,70:0	0|0:1:5:.:0,3,37:0	0|0:1:5:.:0,3,35:0	0|0:4:12:.:0,12,98:0	0|0:0:3:.:0,0,0:0	1|1:5:9:.:106,15,0:0	0|0:3:10:.:0,9,68:0	0|0:0:3:.:0,0,0:0	1|0:2:13:.:13,0,28:0	0|0:2:7:.:0,6,73:0	0|1:4:60:.:46,0,41:0	0|0:1:5:.:0,3,37:0	0|0:0:3:.:0,0,0:0	1|0:5:19:.:19,0,112:0	0|0:4:12:.:0,12,128:0	0|0:0:3:.:0,0,0:0	0|0:0:3:.:0,0,0:0	0|0:0:3:.:0,0,0:0	0|0:0:3:.:0,0,0:0	0|0:0:3:.:0,0,0:0	0|0:0:3:.:0,0,0:0	0|0:0:3:.:0,0,0:0	0|0:0:3:.:0,0,0:0	0|0:0:3:.:0,0,0:0	0|0:0:3:.:0,0,0:0	0|0:0:3:.:0,0,0:0	0|0:0:3:.:0,0,0:0	0|0:0:3:.:0,0,0:0	0|0:0:3:.:0,0,0:0	0|0:0:3:.:0,0,0:0	0|0:0:3:.:0,0,0:0	0|0:0:3:.:0,0,0:0	0|0:0:3:.:0,0,0:0	0|0:0:3:.:0,0,0:0
Chr17	65771751	.	A	T	999	.	AC=72;AC1=51;AF=0.800;AF1=0.5703;AN=90;DP=66;DP4=13,5,26,18;FQ=999;MQ=40;NumGenotypesChanged=31;PV4=0.4,1,1.1e-07,0.21;R2=0.193;VDB=0.0237	GT:DP:GQ:OG:PL:SP	1|1:0:2:0/1:0,0,0:0	1|1:0:2:0/1:0,0,0:0	0|0:3:6:.:0,9,86:0	1|1:1:4:.:38,3,0:0	0|1:4:40:.:38,0,53:0	1|1:0:2:0/1:0,0,0:0	1|1:1:4:.:31,3,0:0	1|1:2:6:.:63,6,0:0	1|0:4:24:.:58,0,22:0	0|0:1:2:0/1:0,3,29:0	0|1:5:60:.:56,0,64:0	1|1:0:2:0/1:0,0,0:0	1|0:2:19:.:17,0,20:0	0|0:1:2:0/1:0,3,30:0	1|1:2:6:.:71,6,0:0	1|1:4:11:.:93,12,0:0	1|1:0:2:0/1:0,0,0:0	0|0:1:2:0/1:0,3,37:0	1|1:0:2:0/1:0,0,0:0	0|0:1:2:0/1:0,3,25:0	0|1:3:30:.:26,0,59:0	0|0:1:2:0/1:0,3,39:0	1|1:0:2:0/1:0,0,0:0	1|1:0:2:0/1:0,0,0:0	1|1:0:2:0/1:0,0,0:0	1|1:0:2:0/1:0,0,0:0	1|1:0:2:0/1:0,0,0:0	1|1:0:2:0/1:0,0,0:0	1|1:0:2:0/1:0,0,0:0	1|1:0:2:0/1:0,0,0:0	1|1:0:2:0/1:0,0,0:0	1|1:0:2:0/1:0,0,0:0	1|1:0:2:0/1:0,0,0:0	1|1:0:2:0/1:0,0,0:0	1|1:0:2:0/1:0,0,0:0	1|1:0:2:0/1:0,0,0:0	1|1:0:2:0/1:0,0,0:0	1|1:0:2:0/1:0,0,0:0	1|1:0:2:0/1:0,0,0:0	1|1:0:2:0/1:0,0,0:0	1|1:0:2:0/1:0,0,0:0
Chr17	65771781	.	TGGGGGGG	TGGGGGGGG	999	.	AC=43;AC1=48;AF=0.478;AF1=0.5326;AN=90;DP=74;DP4=16,8,20,16;FQ=999;INDEL;MQ=44;NumGenotypesChanged=17;PV4=0.43,1,0.095,0.34;R2=0.291;VDB=0.0227	GT:DP:GQ:OG:PL:SP	0|1:0:3:.:0,0,0:0	1|0:0:3:.:0,0,0:0	0|0:5:12:.:0,15,54:0	0|1:3:9:.:5,0,17:0	1|0:3:8:.:19,0,5:0	0|0:0:1:0/1:0,0,0:0	1|0:0:3:.:0,0,0:0	1|1:6:15:.:69,18,0:0	1|1:2:5:.:25,6,0:0	0|0:1:3:0/1:0,3,14:0	0|1:2:9:.:8,0,8:0	1|0:0:3:.:0,0,0:0	0|0:3:7:.:0,9,39:0	0|0:1:3:0/1:0,3,14:0	1|1:1:3:.:14,3,0:0	1|1:2:5:.:25,6,0:0	0|1:0:3:.:0,0,0:0	0|0:2:5:.:0,6,28:0	1|1:0:1:0/1:0,0,0:0	0|0:1:3:0/1:0,3,14:0	1|0:5:14:.:11,0,25:4	0|0:4:9:.:0,12,51:0	1|1:0:1:0/1:0,0,0:0	0|1:0:3:.:0,0,0:0	0|0:0:1:0/1:0,0,0:0	0|0:0:1:0/1:0,0,0:0	0|0:0:1:0/1:0,0,0:0	1|1:0:1:0/1:0,0,0:0	1|0:0:3:.:0,0,0:0	1|0:0:3:.:0,0,0:0	1|0:0:3:.:0,0,0:0	1|0:0:3:.:0,0,0:0	1|1:0:1:0/1:0,0,0:0	0|0:0:1:0/1:0,0,0:0	1|0:0:3:.:0,0,0:0	0|1:0:3:.:0,0,0:0	0|0:0:1:0/1:0,0,0:0	0|1:0:3:.:0,0,0:0	1|1:0:1:0/1:0,0,0:0	1|1:0:1:0/1:0,0,0:0	0|0:0:1:0/1:0,0,0:0
Chr17	65772298	.	C	T	133	.	AC=5;AC1=17;AF=0.056;AF1=0.1971;AN=90;DP=42;DP4=25,8,6,2;FQ=134;MQ=40;NumGenotypesChanged=0;PV4=1,1,0.005,1;R2=0.218;VDB=0.0166	GT:DP:GQ:OG:PL:SP	0|0:0:5:.:0,0,0:0	0|0:0:5:.:0,0,0:0	0|0:0:5:.:0,0,0:0	0|0:1:8:.:0,3,35:0	0|0:2:10:.:0,6,64:0	0|0:0:5:.:0,0,0:0	0|0:0:5:.:0,0,0:0	1|0:2:20:.:24,0,33:0	0|0:0:5:.:0,0,0:0	0|0:3:13:.:0,9,87:0	1|0:4:34:.:75,0,24:0	0|0:0:5:.:0,0,0:0	0|0:2:10:.:0,6,68:0	0|0:1:8:.:0,3,37:0	1|0:1:8:.:36,3,0:0	0|0:0:5:.:0,0,0:0	0|0:0:5:.:0,0,0:0	0|0:1:8:.:0,3,36:0	0|0:3:13:.:0,9,82:0	0|0:2:10:.:0,6,73:0	0|0:1:8:.:0,3,36:0	0|0:3:13:.:0,9,81:0	0|0:0:5:.:0,0,0:0	0|0:0:5:.:0,0,0:0	0|0:0:5:.:0,0,0:0	0|0:0:5:.:0,0,0:0	0|0:0:5:.:0,0,0:0	0|0:0:5:.:0,0,0:0	0|0:0:5:.:0,0,0:0	0|0:0:5:.:0,0,0:0	0|0:0:5:.:0,0,0:0	0|0:0:5:.:0,0,0:0	0|0:0:5:.:0,0,0:0	0|0:0:5:.:0,0,0:0	1|0:1:8:.:35,3,0:0	0|0:0:5:.:0,0,0:0	0|0:0:5:.:0,0,0:0	0|0:0:5:.:0,0,0:0	0|0:0:5:.:0,0,0:0	0|0:0:5:.:0,0,0:0	0|0:0:5:.:0,0,0:0
Chr17	65772416	.	A	G	999	.	AC=45;AC1=29;AF=0.500;AF1=0.3259;AN=90;DP=46;DP4=19,7,12,6;FQ=999;MQ=38;NumGenotypesChanged=23;PV4=0.74,0.41,9.4e-05,1;R2=0.352;VDB=0.0238	GT:DP:GQ:OG:PL:SP	0|0:0:16:.:0,0,0:0	1|1:0:2:0/0:0,0,0:0	0|0:2:5:.:0,6,63:0	0|0:1:3:.:0,3,35:0	0|0:1:4:.:0,3,39:0	1|1:0:2:0/0:0,0,0:0	1|1:0:2:0/0:0,0,0:0	1|0:5:37:.:32,0,83:0	1|0:2:30:.:31,0,31:0	0|1:2:16:.:14,0,31:0	0|0:2:5:.:0,6,47:0	1|1:0:2:0/0:0,0,0:0	0|0:2:3:.:0,6,66:0	0|0:3:25:.:0,9,96:0	0|1:3:60:.:50,0,30:0	1|1:0:2:0/0:0,0,0:0	0|0:1:3:.:0,3,35:0	1|1:0:2:0/0:0,0,0:0	0|0:2:23:.:0,6,49:0	1|0:2:23:.:20,0,33:0	0|0:1:3:.:0,3,37:0	0|0:1:3:.:0,3,32:0	1|1:0:2:0/0:0,0,0:0	1|0:0:4:0/0:0,0,0:0	1|0:0:4:0/0:0,0,0:0	1|0:0:4:0/0:0,0,0:0	1|1:0:2:0/0:0,0,0:0	0|0:0:17:.:0,0,0:0	1|0:0:3:0/0:0,0,0:0	1|1:0:2:0/0:0,0,0:0	1|1:0:2:0/0:0,0,0:0	1|1:0:2:0/0:0,0,0:0	0|1:0:4:0/0:0,0,0:0	1|0:0:4:0/0:0,0,0:0	0|1:0:4:0/0:0,0,0:0	0|1:0:4:0/0:0,0,0:0	0|1:0:4:0/0:0,0,0:0	0|0:0:19:.:0,0,0:0	0|1:0:4:0/0:0,0,0:0	1|0:0:4:0/0:0,0,0:0	1|1:0:2:0/0:0,0,0:0
Chr17	65773054	.	TAAAAAAAAAAAAAAAAAAAA	TAAAAAAAAAAAAAAAAAA,TAAAAAAAAAAAAAAAAA,TAAAAAAAAAAAAAAAAAAA	999	.	AC1=90;AF1=1;DP=220;DP4=8,3,45,31;FQ=-36.6;INDEL;MQ=41;PV4=0.52,1,0.023,1;VDB=0.0277	GT:PL:DP:SP:GQ	1/1:11,6,0,11,6,11,14,1,14,8:4:0:19	1/1:12,12,12,4,4,1,12,12,0,6:3:0:13	1/1:12,3,0,15,6,14,15,6,14,14:3:0:16	1/1:10,10,7,10,10,10,6,1,6,0:3:0:16	1/1:20,6,0,20,6,20,20,6,20,20:2:0:19	1/1:16,11,5,10,0,7,18,8,9,15:4:0:19	1/1:16,12,9,7,0,4,16,12,7,16:2:0:16	1/1:4,1,0,7,3,6,5,1,7,4:3:0:14	1/1:5,5,5,5,5,5,3,3,3,0:1:0:13	1/1:18,6,0,18,6,18,18,6,18,18:2:0:19	1/1:0,6,6,6,6,6,3,7,7,4:3:0:13	1/1:0,0,0,0,0,0,0,0,0,0:0:0:13	1/1:10,3,0,10,3,10,10,3,10,10:1:0:16	1/1:15,15,15,3,3,0,15,15,3,15:1:0:13	1/1:0,0,0,0,0,0,0,0,0,0:0:0:13	1/1:0,0,0,0,0,0,0,0,0,0:0:0:13	1/1:0,0,0,0,0,0,0,0,0,0:0:0:13	1/1:10,3,0,10,3,10,10,3,10,10:1:0:16	1/1:5,5,5,5,5,5,3,3,3,0:1:0:13	1/1:0,0,0,0,0,0,0,0,0,0:0:0:13	1/1:24,10,1,19,0,16,24,10,19,24:4:0:22	1/1:5,5,5,5,5,5,3,3,3,0:1:0:13	1/1:20,6,0,20,6,20,20,6,20,20:2:0:19	1/1:13,10,7,6,0,3,14,9,4,11:3:0:16	1/1:0,3,5,3,5,5,3,5,5,5:1:0:11	1/1:10,3,0,10,3,10,10,3,10,10:1:0:16	1/1:7,3,0,7,3,7,7,0,7,4:2:0:16	1/1:0,3,5,3,5,5,3,5,5,5:1:0:11	1/1:14,3,0,17,6,16,17,6,16,16:3:0:16	1/1:18,6,0,18,6,18,18,6,18,18:2:0:19	1/1:16,15,13,4,0,0,18,15,4,16:5:0:15	1/1:0,0,0,0,0,0,0,0,0,0:0:0:13	1/1:16,6,0,16,6,16,17,3,17,14:3:0:19	1/1:0,3,5,3,5,5,3,5,5,5:1:0:11	1/1:7,3,0,7,3,7,7,0,7,4:2:0:16	1/1:0,0,0,0,0,0,0,0,0,0:0:0:13	1/1:16,12,9,7,0,4,16,12,7,16:2:0:16	1/1:0,3,5,3,5,5,3,5,5,5:1:0:11	1/1:18,6,0,18,6,18,18,6,18,18:2:0:19	1/1:12,8,2,12,8,12,15,0,15,6:5:0:19	1/1:0,0,0,0,0,0,0,0,0,0:0:0:13
Chr17	65773313	.	G	C	999	.	AC=13;AC1=13;AF=0.144;AF1=0.1499;AN=90;DP=349;DP4=133,162,16,31;FQ=999;MQ=48;NumGenotypesChanged=0;PV4=0.2,0.39,2.7e-18,1;R2=1.0;VDB=0.0300	GT:DP:GQ:OG:PL:SP	0|0:10:60:.:0,30,246:0	0|0:2:29:.:0,6,69:0	0|0:10:60:.:0,30,253:0	1|0:13:60:.:103,0,192:2	0|0:4:60:.:0,12,129:0	0|0:8:60:.:0,24,214:0	0|0:4:40:.:0,12,131:0	0|0:14:60:.:0,42,255:0	0|0:8:60:.:0,24,206:0	0|0:10:60:.:0,30,244:0	1|0:7:60:.:137,0,59:0	0|0:4:40:.:0,12,118:0	0|0:11:60:.:0,33,254:0	1|0:5:60:.:52,0,79:0	0|0:2:35:.:0,6,75:0	0|0:7:60:.:0,21,190:0	0|0:6:60:.:0,18,169:0	0|0:7:60:.:0,21,196:0	1|0:8:60:.:155,0,47:4	0|0:9:60:.:0,27,236:0	0|0:10:60:.:0,30,255:0	0|0:11:60:.:0,33,250:0	0|0:7:60:.:0,21,187:0	0|0:4:40:.:0,12,131:0	0|1:10:60:.:112,0,110:0	0|0:5:40:.:0,15,152:0	0|0:8:60:.:0,24,220:0	0|1:4:60:.:76,0,25:0	0|0:5:40:.:0,15,145:0	0|0:5:60:.:0,15,171:0	0|0:7:34:.:0,4,140:0	0|0:4:40:.:0,12,120:0	0|0:7:60:.:0,21,188:0	0|1:3:60:.:32,0,63:0	1|0:11:60:.:87,0,180:3	0|0:2:34:.:0,6,65:0	1|0:4:60:.:29,0,84:0	1|1:8:60:.:201,24,0:0	1|0:4:60:.:26,0,89:0	0|0:11:60:.:0,33,255:0	0|0:5:60:.:0,15,173:0
Chr17	65774171	.	C	T	999	.	AC=21;AC1=22;AF=0.233;AF1=0.2512;AN=90;DP=172;DP4=48,80,20,18;FQ=999;MQ=45;NumGenotypesChanged=4;PV4=0.13,0.36,4.3e-13,1;R2=0.876;VDB=0.0203	GT:DP:GQ:OG:PL:SP	1|1:8:37:.:210,24,0:0	0|0:2:9:.:0,6,74:0	1|0:5:4:0/0:0,15,140:0	0|0:5:28:.:0,15,144:0	1|0:0:9:0/0:0,0,0:0	0|0:1:14:.:0,3,20:0	0|0:3:21:.:0,9,110:0	0|0:2:15:.:0,6,56:0	0|0:5:20:.:0,15,136:0	1|0:5:60:.:66,0,44:0	0|0:2:18:.:0,6,69:0	0|0:1:14:.:0,3,41:0	0|0:6:27:.:0,18,171:0	0|1:5:22:.:21,0,100:0	1|0:3:35:.:20,0,56:0	0|0:0:12:.:0,0,0:0	0|1:5:60:.:44,0,63:10	0|0:3:21:.:0,9,104:0	0|1:6:60:.:71,0,79:0	0|1:1:6:0/0:0,3,34:0	1|0:3:40:.:23,0,40:0	0|1:6:13:.:22,0,121:0	0|0:2:18:.:0,6,69:0	0|1:2:29:.:15,0,18:0	0|0:2:15:.:0,6,73:0	0|1:3:40:.:24,0,60:0	0|0:1:14:.:0,3,39:0	1|0:3:60:.:37,0,27:0	0|1:2:7:.:66,6,0:0	0|0:2:17:.:0,6,52:0	0|0:3:21:.:0,9,96:0	0|0:2:18:.:0,6,66:0	1|0:4:40:.:25,0,78:0	0|0:0:14:.:0,0,0:0	0|0:1:17:.:0,3,32:0	1|0:0:9:0/0:0,0,0:0	0|0:3:24:.:0,9,77:0	0|0:4:60:.:0,12,119:0	0|0:0:14:.:0,0,0:0	0|1:6:60:.:76,0,72:0	0|0:3:21:.:0,9,85:0
Chr17	65774185	.	G	A	999	.	AC=33;AC1=34;AF=0.367;AF1=0.3773;AN=90;DP=191;DP4=42,74,27,37;FQ=999;MQ=45;NumGenotypesChanged=4;PV4=0.52,0.061,2.3e-12,0.033;R2=0.962;VDB=0.0286	GT:DP:GQ:OG:PL:SP	1|1:8:40:.:181,21,0:0	0|0:2:9:.:0,6,71:0	1|0:7:18:.:18,0,138:0	1|0:6:60:.:80,0,65:0	1|0:0:12:.:0,0,0:0	0|0:1:23:.:0,3,23:0	0|0:3:33:.:0,9,108:0	0|0:1:19:.:0,3,36:0	0|0:6:20:.:0,18,161:0	1|0:4:37:.:16,0,82:0	1|0:5:60:.:53,0,75:0	0|0:0:20:0/1:0,0,0:0	0|0:10:60:.:0,30,207:0	1|1:6:12:0/1:124,0,12:0	1|0:3:32:.:11,0,61:0	0|0:1:21:.:0,3,38:0	0|1:5:60:.:35,0,79:0	0|0:3:33:.:0,9,105:0	1|1:4:37:.:105,12,0:0	0|1:1:6:0/0:0,3,35:0	1|0:6:60:.:93,0,48:3	0|0:7:26:.:0,21,182:0	0|0:2:29:.:0,6,72:0	0|1:3:60:.:25,0,52:0	0|1:1:16:.:28,3,0:0	0|1:4:40:.:21,0,68:0	0|0:1:23:.:0,3,39:0	1|1:3:34:.:79,9,0:0	0|1:2:10:1/1:63,6,0:0	0|0:2:27:.:0,6,58:0	0|0:4:35:.:0,12,122:0	0|0:3:30:.:0,9,103:0	1|0:4:60:.:24,0,72:0	0|1:0:22:.:0,0,0:0	1|0:0:22:.:0,0,0:0	1|0:0:10:.:0,0,0:0	1|0:3:60:.:20,0,60:0	1|1:5:60:.:133,15,0:0	1|0:0:20:.:0,0,0:0	0|1:7:60:.:68,0,100:0	0|0:4:37:.:0,12,126:0
Chr17	65774197	.	AG	A	64	.	AC=2;AC1=2;AF=0.022;AF1=0.02966;AN=90;DP=180;DP4=61,104,2,4;FQ=64.1;INDEL;MQ=46;NumGenotypesChanged=0;PV4=1,0.00017,0.095,0.31;R2=0.819;VDB=0.0275	GT:DP:GQ:OG:PL:SP	0|0:6:24:.:0,18,178:0	0|0:2:22:.:0,6,80:0	0|0:5:24:.:0,15,159:0	0|0:4:37:.:0,12,125:0	0|0:1:12:.:0,3,40:0	0|0:1:26:.:0,3,40:0	0|0:3:32:.:0,9,113:0	0|0:4:34:.:0,12,114:0	0|0:6:30:.:0,18,194:0	0|0:4:21:.:0,12,130:0	0|0:5:40:.:0,15,155:0	0|0:0:23:.:0,0,0:0	0|0:7:60:.:0,21,209:0	0|0:5:24:.:0,15,117:0	0|0:3:18:.:0,9,98:0	0|0:1:26:.:0,3,40:0	0|1:5:28:.:38,0,87:0	0|0:2:29:.:0,6,73:0	0|0:3:18:.:0,9,89:0	0|0:2:16:.:0,6,80:0	0|0:9:35:.:0,27,220:0	0|0:6:40:.:0,18,192:0	0|0:2:29:.:0,6,80:0	0|0:2:15:.:0,6,73:0	0|0:1:26:.:0,3,40:0	0|0:5:24:.:0,15,124:0	0|0:1:26:.:0,3,40:0	0|0:1:12:.:0,3,33:0	0|0:2:15:.:0,6,67:0	0|0:1:26:.:0,3,40:0	0|0:5:37:.:0,15,171:0	0|0:3:32:.:0,9,113:0	0|0:4:21:.:0,12,111:0	0|0:0:26:.:0,0,0:0	0|0:0:25:.:0,0,0:0	0|0:0:10:.:0,0,0:0	0|0:3:35:.:0,9,100:0	0|0:5:60:.:0,15,147:0	0|0:0:25:.:0,0,0:0	0|1:8:60:.:94,0,119:0	0|0:4:35:.:0,12,141:0
Chr17	65775847	.	C	A,G	999	.	AC1=90;AF1=1;DP=203;DP4=0,0,97,91;FQ=-38.2;MQ=40;VDB=0.0180	GT:PL:DP:SP:GQ	1/1:211,24,0,211,24,211:8:0:48	1/1:129,12,0,129,12,129:4:0:36	1/1:167,18,0,167,18,167:6:0:42	1/1:137,12,0,137,12,137:4:0:36	1/1:183,18,0,183,18,183:6:0:42	1/1:91,9,0,91,9,91:3:0:33	1/1:0,0,0,0,0,0:0:0:24	1/1:184,18,0,184,18,184:6:0:42	1/1:137,12,0,137,12,137:4:0:36	1/1:130,12,0,130,12,130:4:0:36	1/1:161,15,0,161,15,161:5:0:39	1/1:126,12,0,126,12,126:4:0:36	1/1:172,21,0,172,21,172:7:0:45	1/1:195,21,0,195,21,195:7:0:45	1/1:156,15,0,156,15,156:5:0:39	1/1:128,12,0,128,12,128:4:0:36	1/1:95,9,0,95,9,95:3:0:33	1/1:164,15,0,164,15,164:5:0:39	1/1:147,15,0,147,15,147:5:0:39	1/1:72,6,0,72,6,72:2:0:30	1/1:225,27,0,215,7,212:10:0:51	1/1:76,6,0,76,6,76:2:0:30	1/1:95,9,0,95,9,95:3:0:33	1/1:105,9,0,105,9,105:3:0:33	1/1:130,12,0,130,12,130:4:0:36	1/1:84,9,0,84,9,84:3:0:33	1/1:74,6,0,74,6,74:2:0:30	1/1:94,9,0,94,9,94:3:0:33	1/1:157,15,0,157,15,157:5:0:39	1/1:95,9,0,95,9,95:3:0:33	1/1:106,9,0,106,9,106:3:0:33	1/1:73,6,0,73,6,73:2:0:30	1/1:75,6,0,75,6,75:2:0:30	1/1:78,6,0,78,6,78:2:0:30	1/1:68,6,0,68,6,68:2:0:30	1/1:67,6,0,67,6,67:2:0:30	1/1:37,3,0,37,3,37:1:0:27	1/1:170,18,0,170,18,170:6:0:42	1/1:128,12,0,128,12,128:4:0:36	1/1:76,6,0,76,6,76:2:0:30	1/1:107,9,0,107,9,107:3:0:33
Chr17	65775992	.	T	C	999	.	AC=63;AC1=64;AF=0.700;AF1=0.7142;AN=90;DP=272;DP4=67,43,79,72;FQ=999;MQ=40;NumGenotypesChanged=3;PV4=0.21,1,6.5e-13,0.41;R2=0.957;VDB=0.0268	GT:DP:GQ:OG:PL:SP	1|1:4:60:.:111,12,0:0	0|1:6:2:1/1:162,18,0:0	1|1:8:60:.:207,24,0:0	1|1:3:60:.:80,9,0:0	1|0:7:60:.:18,0,145:0	1|0:4:60:.:25,0,90:0	0|0:3:23:.:0,9,84:0	1|1:10:35:.:217,30,0:0	0|1:4:60:.:17,0,72:0	1|0:6:60:.:90,0,76:0	1|1:8:60:.:211,24,0:0	0|1:3:32:.:51,0,16:0	0|1:15:60:.:115,0,179:2	1|1:3:60:.:63,9,0:0	1|1:7:60:.:179,21,0:0	0|0:5:19:.:0,15,129:0	1|1:5:60:.:155,15,0:0	1|0:3:60:.:28,0,53:0	1|1:6:60:.:166,18,0:0	0|1:3:30:0/0:0,9,104:0	1|0:10:60:.:18,0,188:0	1|1:3:25:.:72,9,0:0	0|0:3:23:.:0,9,95:0	1|1:3:40:.:91,9,0:0	1|1:2:10:.:60,6,0:0	1|1:3:60:.:98,9,0:0	0|1:3:60:.:24,0,51:0	1|1:7:60:.:165,21,0:0	1|1:5:32:.:155,15,0:0	0|0:0:14:1/1:0,0,0:0	1|1:5:37:.:126,15,0:0	1|1:3:25:.:86,9,0:0	1|0:6:60:.:50,0,89:0	0|1:6:60:.:90,0,51:3	1|1:3:34:.:96,9,0:0	1|0:5:60:.:77,0,54:0	1|0:3:60:.:32,0,65:0	1|1:5:60:.:106,15,0:0	1|1:6:60:.:136,18,0:0	1|1:6:60:.:162,18,0:0	1|0:8:60:.:47,0,153:0
Chr17	65775993	.	G	A	999	.	AC=29;AC1=27;AF=0.322;AF1=0.3028;AN=90;DP=268;DP4=104,83,40,30;FQ=999;MQ=41;NumGenotypesChanged=3;PV4=0.89,1,2.1e-12,1;R2=0.969;VDB=0.0254	GT:DP:GQ:OG:PL:SP	0|0:4:60:.:0,12,111:0	0|1:6:60:.:34,0,100:4	0|1:8:60:.:94,0,94:3	0|1:2:60:.:58,6,0:0	0|0:7:60:.:0,21,196:0	1|0:4:60:.:25,0,90:0	0|0:2:40:.:0,6,71:0	1|1:10:17:0/1:178,0,3:0	0|0:4:60:.:0,12,115:0	0|0:6:60:.:0,18,163:0	0|1:8:60:.:64,0,117:3	0|1:3:60:.:51,0,10:0	0|1:14:60:.:124,0,167:2	0|0:3:60:.:0,9,68:0	0|1:7:60:.:114,0,46:0	0|0:5:20:.:0,15,122:0	1|0:5:60:.:58,0,82:0	1|0:2:60:.:31,0,29:0	0|0:6:60:.:0,18,162:0	0|0:3:60:.:0,9,108:0	0|0:10:60:.:0,30,232:0	1|1:3:24:.:72,9,0:0	0|0:3:35:.:0,9,97:0	1|0:3:40:.:21,0,54:0	1|0:2:9:0/0:0,6,59:0	1|0:3:60:.:57,0,28:0	0|1:3:60:.:24,0,56:0	0|0:7:60:.:0,18,143:0	1|0:5:60:.:50,0,86:0	0|0:0:24:.:0,0,0:0	1|1:5:34:.:125,15,0:0	1|1:3:24:.:88,9,0:0	0|0:7:60:.:0,21,175:0	0|0:6:60:.:0,18,151:0	0|1:3:32:.:16,0,65:0	0|0:5:60:.:0,15,142:0	0|0:3:60:.:0,9,96:0	0|0:5:60:.:0,15,106:0	0|1:6:60:.:107,0,16:0	1|0:6:60:.:111,0,18:0	1|0:8:60:.:45,0,155:0
Chr17	65776071	.	T	C	999	.	AC=90;AC1=90;AF=1.00;AF1=1;AN=90;DP=270;DP4=0,0,114,139;FQ=-40;MQ=42;NumGenotypesChanged=0;VDB=0.0299	GT:DP:GQ:OG:PL:SP	1|1:6:60:.:167,18,0:0	1|1:5:60:.:123,15,0:0	1|1:10:60:.:230,30,0:0	1|1:8:60:.:209,24,0:0	1|1:4:60:.:111,12,0:0	1|1:1:60:.:29,3,0:0	1|1:3:60:.:98,9,0:0	1|1:13:60:.:255,39,0:0	1|1:4:60:.:98,12,0:0	1|1:2:60:.:56,6,0:0	1|1:6:60:.:159,18,0:0	1|1:5:60:.:150,15,0:0	1|1:7:60:.:177,21,0:0	1|1:2:60:.:69,6,0:0	1|1:6:60:.:145,18,0:0	1|1:5:60:.:155,15,0:0	1|1:5:60:.:150,15,0:0	1|1:6:60:.:182,18,0:0	1|1:6:60:.:152,18,0:0	1|1:3:60:.:81,9,0:0	1|1:11:60:.:250,33,0:0	1|1:8:60:.:196,24,0:0	1|1:3:60:.:84,9,0:0	1|1:6:60:.:182,18,0:0	1|1:3:60:.:102,9,0:0	1|1:1:60:.:29,3,0:0	1|1:4:60:.:122,12,0:0	1|1:3:60:.:93,9,0:0	1|1:5:60:.:134,15,0:0	1|1:1:60:.:28,3,0:0	1|1:6:60:.:156,18,0:0	1|1:8:60:.:208,24,0:0	1|1:4:60:.:100,12,0:0	1|1:4:60:.:132,12,0:0	1|1:4:60:.:136,12,0:0	1|1:4:60:.:124,12,0:0	1|1:4:60:.:118,12,0:0	1|1:5:60:.:147,15,0:0	1|1:3:60:.:93,9,0:0	1|1:1:60:.:40,3,0:0	1|1:5:60:.:154,15,0:0
Chr17	65776533	.	C	T	999	.	AC=13;AC1=13;AF=0.144;AF1=0.1474;AN=90;DP=339;DP4=158,142,18,15;FQ=999;MQ=49;NumGenotypesChanged=1;PV4=0.86,1,3.1e-28,1;R2=1.0;VDB=0.0242	GT:DP:GQ:OG:PL:SP	0|0:20:60:.:0,60,255:0	0|0:5:27:.:0,15,165:0	0|0:8:60:.:0,24,221:0	1|0:16:60:.:146,0,219:0	0|0:12:60:.:0,36,255:0	0|0:5:60:.:0,15,130:0	0|0:3:60:.:0,9,111:0	0|0:7:60:.:0,21,187:0	0|0:10:60:.:0,30,255:0	0|0:9:60:.:0,27,247:0	1|0:10:60:.:157,0,108:0	0|0:4:60:.:0,12,125:0	0|0:10:60:.:0,30,255:0	1|0:5:60:.:24,0,126:0	0|0:5:60:.:0,15,158:0	0|0:3:60:.:0,9,107:0	0|0:4:60:.:0,12,134:0	0|0:9:60:.:0,27,207:0	1|0:5:60:.:22,0,126:0	0|0:6:60:.:0,18,180:0	0|0:6:60:.:0,18,185:0	0|0:15:60:.:0,45,255:0	0|0:3:60:.:0,9,101:0	0|0:7:60:.:0,21,184:0	0|1:6:60:.:51,0,105:3	0|0:7:60:.:0,21,211:0	0|0:5:60:.:0,15,162:0	0|1:3:60:.:68,0,30:0	0|0:13:60:.:0,4,255:0	0|0:3:60:.:0,9,81:0	0|0:7:60:.:0,21,189:0	0|0:10:60:.:0,30,245:0	0|0:5:60:.:0,15,156:0	0|1:7:60:.:102,0,95:0	1|0:5:60:.:51,0,81:10	0|0:0:60:.:0,0,0:0	1|0:2:60:.:30,0,28:0	1|1:3:60:0/1:115,9,0:0	1|0:4:60:.:57,0,58:0	0|0:1:60:.:0,3,39:0	0|0:3:60:.:0,9,98:0
Chr17	65777118	.	A	G	999	.	AC=31;AC1=34;AF=0.344;AF1=0.374;AN=90;DP=250;DP4=65,89,34,53;FQ=999;MQ=48;NumGenotypesChanged=4;PV4=0.68,0.062,5e-23,1;R2=0.977;VDB=0.0320	GT:DP:GQ:OG:PL:SP	1|1:9:60:.:253,27,0:0	0|0:0:20:0/1:0,0,0:0	1|0:8:60:.:140,0,84:0	1|0:6:60:.:125,0,48:3	1|0:6:60:.:21,0,145:0	0|0:1:25:.:0,3,39:0	0|0:2:60:.:0,6,72:0	0|0:9:60:.:0,27,229:0	0|1:8:60:.:70,0,117:0	1|0:8:60:.:68,0,137:3	1|0:13:60:.:90,0,214:0	0|0:3:30:.:0,9,107:0	0|0:8:60:.:0,24,223:0	0|1:4:19:.:86,0,25:0	1|0:7:60:.:133,0,46:0	0|0:4:40:.:0,12,127:0	0|1:6:60:.:113,0,53:0	0|0:0:22:0/1:0,0,0:0	1|1:7:27:.:201,21,0:0	0|1:5:60:.:89,0,60:0	1|0:8:60:.:103,0,94:4	0|0:10:60:.:0,30,255:0	0|0:4:60:.:0,12,130:0	0|1:5:60:.:81,0,60:0	0|0:3:5:.:0,9,108:0	0|1:2:60:.:30,0,30:0	0|0:0:22:0/1:0,0,0:0	1|1:3:15:.:98,9,0:0	0|1:3:60:0/0:0,9,108:0	0|0:5:60:.:0,15,152:0	0|0:11:60:.:0,33,252:0	0|0:2:25:.:0,6,67:0	1|0:4:60:.:18,0,95:0	0|1:3:23:.:17,0,54:0	1|0:2:35:.:30,0,33:0	1|0:3:60:.:55,0,25:0	1|0:1:60:.:40,3,0:0	1|0:2:32:.:35,0,35:0	1|0:4:60:.:101,0,29:0	0|1:3:60:.:26,0,61:0	0|0:6:40:.:0,18,170:0
Chr17	65777397	.	G	A	999	.	AC=13;AC1=13;AF=0.144;AF1=0.1456;AN=90;DP=195;DP4=67,95,12,14;FQ=999;MQ=47;NumGenotypesChanged=3;PV4=0.67,0.13,3.4e-07,1;R2=0.998;VDB=0.0211	GT:DP:GQ:OG:PL:SP	0|0:6:60:.:0,18,166:0	0|0:0:22:.:0,0,0:0	0|0:6:40:.:0,18,158:0	1|0:5:60:.:57,0,79:0	0|0:7:60:.:0,21,197:0	0|0:4:37:.:0,12,119:0	0|0:2:60:.:0,6,61:0	0|0:4:34:.:0,12,118:0	0|0:9:60:.:0,27,201:0	0|0:4:60:.:0,12,115:0	1|0:7:60:.:90,0,70:8	0|0:4:37:.:0,12,115:0	0|0:6:40:.:0,18,181:0	1|0:5:60:.:89,0,52:0	0|0:5:40:.:0,15,163:0	0|0:1:31:.:0,3,39:0	0|0:3:34:.:0,9,89:0	0|0:5:40:.:0,15,156:0	1|0:7:60:.:64,0,96:0	0|0:4:60:.:0,12,129:0	0|0:10:60:.:0,30,231:0	0|0:6:40:.:0,18,163:0	0|0:3:60:.:0,9,106:0	0|0:2:31:.:0,6,66:0	0|1:2:60:.:16,0,33:0	0|0:2:31:.:0,6,68:0	0|0:0:25:.:0,0,0:0	0|1:2:60:.:63,6,0:0	0|0:2:28:.:7,10,43:0	0|0:3:60:.:0,9,94:0	0|0:2:28:.:0,6,73:0	0|0:2:28:.:0,6,63:0	0|0:2:60:.:0,6,54:0	0|1:0:60:0/0:0,0,0:0	1|0:0:25:0/0:0,0,0:0	0|0:1:60:.:0,3,31:0	1|0:3:60:.:25,0,63:0	1|1:3:60:0/1:94,9,0:0	1|0:3:60:.:59,0,22:0	0|0:2:31:.:0,6,67:0	0|0:2:31:.:0,6,76:0
Chr17	65777726	.	G	A	999	.	AC=13;AC1=11;AF=0.144;AF1=0.1273;AN=90;DP=246;DP4=114,92,18,20;FQ=999;MQ=48;NumGenotypesChanged=3;PV4=0.38,0.079,4.3e-07,1;R2=0.947;VDB=0.0231	GT:DP:GQ:OG:PL:SP	0|0:10:60:.:0,27,194:0	0|0:0:21:.:0,0,0:0	0|0:6:40:.:0,18,193:0	1|0:11:60:.:149,0,119:0	0|0:3:60:.:0,9,93:0	0|0:4:35:.:0,12,121:0	0|0:2:60:.:0,6,72:0	0|0:5:35:.:0,15,152:0	0|0:4:60:.:0,12,117:0	0|0:5:60:.:0,15,158:0	1|0:10:60:.:83,0,136:0	0|0:2:29:.:0,6,75:0	0|0:6:40:.:0,18,181:0	1|0:3:35:.:23,0,62:0	0|0:0:23:.:0,0,0:0	0|0:4:37:.:0,12,114:0	0|0:2:29:.:0,6,66:0	0|0:4:35:.:0,12,131:0	1|0:8:60:.:101,0,115:0	0|0:4:60:.:0,12,110:0	0|0:6:60:.:0,18,190:0	0|0:5:35:.:0,15,151:0	0|0:7:60:.:0,21,172:0	0|0:2:29:.:0,6,71:0	0|1:8:60:.:40,0,103:0	0|0:6:40:.:0,18,163:0	0|0:4:35:.:0,12,108:0	0|1:1:10:0/0:0,3,36:0	0|0:6:40:.:0,18,171:0	0|0:2:60:.:0,6,68:0	0|0:5:35:.:0,15,172:0	0|0:5:35:.:0,15,164:0	0|0:5:60:.:0,15,122:0	0|1:1:10:0/0:0,3,18:0	1|0:3:14:.:98,9,0:0	0|0:4:60:.:0,12,133:0	1|0:3:5:0/0:0,9,108:0	1|1:7:30:.:191,21,0:0	1|0:2:23:.:11,0,22:0	0|0:3:32:.:0,9,106:0	0|0:8:60:.:0,24,211:0
Chr17	65777908	.	G	C	999	.	AC=21;AC1=22;AF=0.233;AF1=0.2485;AN=90;DP=253;DP4=98,83,38,27;FQ=999;MQ=48;NumGenotypesChanged=2;PV4=0.56,0.0083,2.8e-17,1;R2=0.999;VDB=0.0279	GT:DP:GQ:OG:PL:SP	1|1:7:60:.:181,21,0:0	0|0:5:27:.:0,15,134:0	1|0:5:40:.:98,0,11:0	0|0:6:60:.:0,18,170:0	1|0:9:60:.:126,0,108:0	0|0:3:37:.:0,9,102:0	0|0:5:60:.:0,15,125:0	0|0:6:60:.:0,18,176:0	0|1:9:60:.:105,0,98:0	1|0:5:60:.:79,0,56:10	0|0:6:60:.:0,18,178:0	0|0:4:40:.:0,12,124:0	0|0:8:60:.:0,24,214:0	0|1:5:60:.:110,0,5:0	1|0:2:60:.:21,0,31:0	0|0:1:31:.:0,3,39:0	0|1:0:28:0/0:0,0,0:0	0|0:4:40:.:0,12,134:0	0|1:3:60:1/1:103,9,0:0	0|1:2:60:.:33,0,28:0	1|0:8:60:.:121,0,84:0	0|0:4:37:.:0,12,120:0	0|0:7:60:.:0,21,181:0	0|1:3:60:.:63,0,30:0	0|0:9:60:.:0,27,228:0	0|1:1:25:.:36,3,0:0	0|0:6:60:.:0,18,171:0	1|0:7:60:.:121,0,49:0	0|1:5:37:.:101,0,10:0	0|0:7:60:.:0,21,208:0	0|0:4:37:.:0,12,112:0	0|0:5:40:.:0,15,154:0	1|0:7:60:.:52,0,144:4	0|0:3:60:.:0,9,113:0	0|0:2:34:.:0,6,75:0	1|0:4:60:.:26,0,88:0	0|0:4:60:.:0,12,134:0	0|0:7:60:.:0,21,202:0	0|0:2:34:.:0,6,72:0	0|1:4:60:.:90,0,29:0	0|0:5:60:.:0,15,161:0
Chr17	65778513	.	G	A	999	.	AC=22;AC1=22;AF=0.244;AF1=0.2438;AN=90;DP=319;DP4=124,130,28,32;FQ=999;MQ=48;NumGenotypesChanged=0;PV4=0.78,0.27,7.4e-21,1;R2=0.984;VDB=0.0251	GT:DP:GQ:OG:PL:SP	1|1:7:60:.:185,21,0:0	0|0:8:35:.:0,24,203:0	1|0:9:60:.:123,0,108:3	0|0:6:32:.:0,18,173:0	1|0:9:60:.:102,0,139:3	0|0:5:29:.:0,15,162:0	0|0:3:60:.:0,9,93:0	0|0:3:20:.:0,9,92:0	0|1:8:60:.:77,0,119:0	1|0:7:60:.:114,0,78:3	0|0:11:60:.:0,33,255:0	0|0:5:29:.:0,15,123:0	0|0:9:40:.:0,27,222:0	0|1:8:60:.:104,0,113:0	1|0:5:60:.:22,0,105:0	0|0:5:32:.:0,15,142:0	0|1:7:60:.:107,0,54:0	1|0:6:7:.:21,0,149:0	0|1:11:60:.:67,0,174:0	0|1:9:60:.:10,0,193:0	1|0:5:60:.:15,0,125:0	0|0:13:60:.:0,39,255:0	0|0:6:60:.:0,18,139:0	0|1:5:60:.:20,0,120:0	0|0:4:26:.:0,12,117:0	0|1:4:40:.:84,0,24:0	0|0:8:40:.:0,24,176:0	1|0:4:60:.:7,0,90:0	0|1:5:60:.:24,0,111:0	0|0:5:60:.:0,15,163:0	0|0:4:23:.:0,12,103:0	0|0:6:29:.:0,18,186:0	1|0:3:60:.:31,0,63:0	0|0:4:60:.:0,12,144:0	0|0:6:32:.:0,18,170:0	1|0:4:60:.:25,0,99:0	0|0:6:60:.:0,18,148:0	0|0:6:60:.:0,18,172:0	0|0:9:40:.:0,27,215:0	0|1:6:60:.:88,0,88:0	0|0:4:26:.:0,12,135:0
Chr17	65778741	.	C	T	999	.	AC=20;AC1=19;AF=0.222;AF1=0.2128;AN=90;DP=305;DP4=106,111,26,23;FQ=999;MQ=47;NumGenotypesChanged=2;PV4=0.64,0.012,0.00068,1;R2=0.901;VDB=0.0241	GT:DP:GQ:OG:PL:SP	1|1:5:24:.:165,15,0:0	0|0:4:23:.:0,12,128:0	1|0:5:60:.:87,0,59:0	0|0:13:60:.:0,39,255:0	1|0:10:60:.:132,0,104:0	0|0:3:23:.:0,9,104:0	0|0:6:60:.:0,18,171:0	0|1:7:8:.:18,0,152:0	0|1:8:60:.:119,0,76:0	1|0:7:60:.:111,0,86:0	0|0:8:37:.:0,24,217:0	0|0:3:23:.:0,9,99:0	0|0:11:60:.:0,33,255:0	0|0:4:2:.:0,12,115:0	1|0:3:2:0/0:0,9,108:0	0|0:2:22:.:0,6,64:0	0|1:6:60:.:40,0,107:0	0|0:3:23:.:0,9,93:0	0|1:8:34:.:22,0,161:0	0|1:4:40:.:27,0,78:0	1|0:3:35:.:30,0,62:0	0|0:6:29:.:0,18,174:0	0|0:5:60:.:0,15,150:0	0|1:2:8:.:60,6,0:0	0|0:2:20:.:0,6,62:0	0|1:3:40:.:45,0,28:0	0|0:4:26:.:0,12,131:0	1|0:4:27:.:15,0,81:0	0|1:7:28:.:16,0,149:0	0|0:2:60:.:0,6,69:0	0|0:4:23:.:0,12,133:0	0|0:4:23:.:0,12,138:0	1|0:2:8:0/0:0,6,69:0	0|0:9:60:.:0,27,253:0	0|0:4:23:.:20,29,122:0	1|0:4:60:.:78,0,28:0	0|0:2:60:.:0,6,70:0	0|0:12:60:.:0,36,255:0	0|0:6:32:.:0,18,183:0	0|1:7:60:.:87,0,123:0	0|0:7:35:.:0,21,204:0
Chr17	65778943	.	G	A	83.90	.	AC=4;AC1=4;AF=0.044;AF1=0.04051;AN=90;DP=325;DP4=167,147,5,3;FQ=84.1;MQ=49;NumGenotypesChanged=0;PV4=0.73,0.034,0.0084,0.45;R2=0.86;VDB=0.0077	GT:DP:GQ:OG:PL:SP	0|0:10:60:.:0,30,255:0	0|0:5:21:.:0,15,148:0	0|0:9:37:.:0,27,218:0	0|1:7:29:.:38,0,113:8	0|0:9:60:.:0,27,210:0	1|0:3:60:.:73,0,25:0	0|0:7:60:.:0,21,152:0	0|0:9:33:.:0,27,217:0	0|0:15:60:.:0,45,255:0	0|0:5:60:.:0,15,171:0	0|0:12:60:.:0,36,255:0	0|1:6:4:.:11,0,153:0	0|0:16:60:.:0,48,255:0	0|0:4:27:.:0,12,117:0	0|0:6:27:.:0,18,175:0	0|0:1:14:.:0,3,39:0	1|0:3:60:.:46,0,30:0	0|0:5:24:.:0,15,155:0	0|0:4:27:.:0,12,132:0	0|0:4:60:.:0,12,118:0	0|0:10:60:.:0,30,255:0	0|0:6:24:.:0,18,187:0	0|0:6:60:.:0,18,157:0	0|0:4:21:.:0,12,123:0	0|0:7:29:.:0,21,186:0	0|0:4:21:.:0,12,107:0	0|0:6:27:.:0,18,170:0	0|0:7:35:.:0,21,196:0	0|0:6:27:.:0,18,186:0	0|0:2:40:.:0,6,58:0	0|0:5:21:.:0,15,168:0	0|0:9:33:.:0,27,231:0	0|0:3:30:.:0,9,110:0	0|0:7:35:.:0,21,196:0	0|0:5:23:.:0,15,128:0	0|0:6:60:.:0,18,175:0	0|0:6:33:.:0,18,178:0	0|0:7:33:.:0,21,213:0	0|0:4:20:.:0,12,112:0	0|0:8:33:.:0,24,239:0	0|0:7:30:.:0,21,203:0
Chr17	65779327	.	T	G	999	.	AC=32;AC1=31;AF=0.356;AF1=0.3452;AN=90;DP=262;DP4=81,99,27,49;FQ=999;MQ=46;NumGenotypesChanged=2;PV4=0.17,1,4.9e-10,1;R2=0.942;VDB=0.0198	GT:DP:GQ:OG:PL:SP	1|1:7:28:.:210,21,0:0	0|0:5:37:.:0,15,125:0	1|0:4:60:.:57,0,52:0	1|0:6:60:.:7,0,143:0	1|0:4:60:.:65,0,54:0	0|0:7:60:.:0,21,209:0	0|0:7:60:.:0,21,199:0	0|0:11:60:.:0,33,249:0	0|1:10:60:.:106,0,120:7	1|0:7:60:.:112,0,60:0	1|0:11:60:.:62,0,199:0	0|0:7:60:.:0,21,187:0	0|0:11:60:.:0,33,255:0	1|1:5:25:.:134,15,0:0	1|0:1:8:0/0:0,3,27:0	0|0:3:37:.:0,9,108:0	0|1:3:60:.:69,0,27:0	0|0:4:37:.:0,12,120:0	1|1:4:22:.:114,12,0:0	0|1:2:6:0/0:0,6,67:0	1|0:5:60:.:83,0,56:0	0|0:8:60:.:0,24,190:0	0|0:5:60:.:0,15,151:0	0|0:4:4:.:0,12,124:0	0|1:3:60:.:36,0,22:0	0|1:2:60:.:33,0,31:0	0|0:5:40:.:0,15,127:0	1|1:3:19:.:92,9,0:0	0|1:4:60:.:55,0,46:0	0|0:6:60:.:0,18,169:0	0|0:3:31:.:0,9,95:0	0|0:9:60:.:0,27,234:0	1|0:6:60:.:81,0,93:4	0|1:2:60:.:34,0,35:0	1|0:1:22:.:35,3,0:0	1|0:1:60:.:37,3,0:0	1|0:8:60:.:116,0,53:0	1|1:7:60:.:176,21,0:0	1|0:2:40:.:24,0,18:0	0|0:4:4:.:0,12,126:0	0|0:3:34:.:0,9,95:0
Chr17	65779444	.	G	C	999	.	AC=34;AC1=29;AF=0.378;AF1=0.3248;AN=90;DP=231;DP4=74,68,31,23;FQ=999;MQ=46;NumGenotypesChanged=5;PV4=0.53,1,1.9e-12,1;R2=1.0;VDB=0.0200	GT:DP:GQ:OG:PL:SP	1|1:5:60:.:150,15,0:0	0|0:3:31:.:0,9,66:0	1|0:3:60:.:30,0,56:0	1|0:2:60:.:14,0,19:0	1|0:1:60:0/0:0,3,36:0	0|0:3:34:.:0,9,80:0	0|0:6:60:.:0,18,145:0	0|0:5:37:.:0,15,111:0	0|1:8:60:.:43,0,130:0	1|0:4:60:0/0:0,12,113:0	1|0:6:60:.:59,0,52:4	0|0:2:30:.:0,6,55:0	0|0:6:40:.:0,18,154:0	1|1:4:60:.:104,12,0:0	1|0:4:60:.:24,0,79:0	0|0:2:31:.:0,6,56:0	0|1:2:40:.:30,0,16:0	0|0:8:60:.:0,24,206:0	1|1:3:60:.:91,9,0:0	0|1:3:60:.:22,0,53:0	1|0:10:60:.:141,0,81:0	0|0:5:37:.:0,15,127:0	0|0:5:60:.:0,15,138:0	0|1:4:60:.:1,0,64:0	0|1:1:60:0/0:0,3,26:0	0|1:2:60:.:29,0,24:0	0|0:2:31:.:0,6,55:0	1|1:0:60:0/0:0,0,0:0	0|1:1:60:0/0:0,3,36:0	0|0:4:60:.:0,12,106:0	0|0:3:31:.:0,9,73:0	0|0:9:60:.:0,27,205:0	1|0:5:60:.:18,0,93:0	0|1:4:60:.:52,0,45:0	1|0:2:60:.:29,0,28:0	1|0:5:60:.:39,0,71:0	1|0:2:60:.:27,0,23:0	1|1:3:60:.:71,9,0:0	1|0:3:30:.:45,0,5:0	0|1:5:37:.:79,0,12:0	0|0:7:60:.:0,21,189:0
Chr17	65779660	.	C	T	999	.	AC=10;AC1=8;AF=0.111;AF1=0.09269;AN=90;DP=236;DP4=99,106,12,11;FQ=999;MQ=48;NumGenotypesChanged=3;PV4=0.83,1,0.0095,1;R2=0.854;VDB=0.0200	GT:DP:GQ:OG:PL:SP	0|0:5:60:.:0,15,133:0	0|0:2:60:.:0,6,55:0	0|0:5:60:.:0,15,149:0	1|0:8:60:.:68,0,103:0	0|0:10:60:.:0,30,214:0	0|0:1:60:.:0,3,33:0	0|0:4:60:.:0,12,99:0	0|0:8:60:.:0,24,184:0	0|0:7:60:.:0,21,164:0	0|0:6:60:.:0,18,160:0	1|0:5:60:.:108,0,24:0	0|0:1:60:.:0,3,31:0	0|0:7:60:.:0,21,197:0	1|0:5:60:.:109,0,14:0	0|0:6:60:.:0,18,175:0	0|0:2:60:.:0,6,77:0	0|0:2:60:.:0,6,78:0	0|0:6:60:.:0,18,177:0	1|0:7:60:.:82,0,111:0	0|0:3:60:.:0,9,95:0	0|0:3:60:.:0,9,67:0	0|0:13:60:.:0,39,255:0	0|0:4:60:.:0,12,130:0	0|0:3:60:.:0,9,81:0	0|1:4:60:.:91,0,24:0	0|0:4:60:.:0,12,107:0	0|0:1:60:.:0,3,37:0	0|1:0:6:0/0:0,0,0:0	0|0:2:60:.:0,6,75:0	0|0:3:60:.:0,9,87:0	0|0:8:60:.:0,24,198:0	0|0:3:60:.:0,9,113:0	0|0:2:60:.:0,6,69:0	0|1:4:60:.:100,0,23:0	1|0:0:6:0/0:0,0,0:0	0|0:5:60:.:0,15,133:0	0|0:2:3:.:0,6,70:0	1|0:6:60:.:91,0,59:4	1|0:0:6:0/0:0,0,0:0	0|0:5:60:.:0,15,143:0	0|0:9:60:.:0,27,220:0
Chr17	65779749	.	G	A	51.60	.	AC=1;AC1=1;AF=0.011;AF1=0.01443;AN=90;DP=217;DP4=95,111,1,2;FQ=51.7;G3=0.9744,2.675e-06,0.02564;HWE=0.0478;MQ=48;NumGenotypesChanged=0;PV4=1,1,0.045,1;R2=0.944;VDB=0.0152	GT:DP:GQ:OG:PL:SP	0|0:4:26:.:0,12,118:0	0|0:4:37:.:0,12,135:0	0|0:4:29:.:0,12,113:0	0|0:7:60:.:0,21,190:0	0|0:7:37:.:0,21,193:0	0|0:3:37:.:0,9,101:0	0|0:5:60:.:0,15,153:0	0|0:0:25:.:0,0,0:0	0|0:10:60:.:0,30,253:0	0|0:7:37:.:0,21,197:0	0|0:5:60:.:0,15,124:0	0|0:0:28:.:0,0,0:0	0|0:7:60:.:0,21,201:0	0|0:4:29:.:0,12,113:0	0|0:6:40:.:0,18,179:0	0|0:4:40:.:0,12,120:0	0|0:4:30:.:0,12,128:0	0|0:5:40:.:0,15,155:0	0|0:7:37:.:0,21,183:0	0|0:4:29:.:0,12,117:0	0|0:5:35:.:0,15,131:0	0|0:6:60:.:0,18,192:0	0|0:2:60:.:0,6,70:0	0|0:7:37:.:0,21,186:0	0|0:3:37:.:0,9,85:0	0|0:4:29:.:0,12,111:0	0|0:0:28:.:0,0,0:0	0|0:4:29:.:0,12,105:0	0|0:0:17:.:0,0,0:0	0|0:6:60:.:0,18,173:0	0|0:7:60:.:0,21,178:0	0|0:9:60:.:0,27,217:0	1|0:3:60:.:106,9,0:0	0|0:0:60:.:0,0,0:0	0|0:1:31:.:0,3,35:0	0|0:3:26:.:0,9,104:0	0|0:5:60:.:0,15,161:0	0|0:2:60:.:0,6,71:0	0|0:3:37:.:0,9,93:0	0|0:0:19:.:0,0,0:0	0|0:5:60:.:0,15,162:0
Chr17	65780096	.	G	A	999	.	AC=13;AC1=12;AF=0.144;AF1=0.1409;AN=90;DP=247;DP4=142,72,21,7;FQ=999;MQ=49;NumGenotypesChanged=2;PV4=0.4,1,2.5e-13,1;R2=1.0;VDB=0.0245	GT:DP:GQ:OG:PL:SP	0|0:6:60:.:0,18,185:0	0|0:5:60:.:0,15,163:0	0|0:2:60:.:0,6,76:0	1|0:6:60:.:43,0,113:4	0|0:10:60:.:0,30,251:0	0|0:5:60:.:0,15,165:0	0|0:2:60:.:0,6,61:0	0|0:2:60:.:0,6,59:0	0|0:7:60:.:0,21,217:0	0|0:7:60:.:0,21,218:0	1|0:6:60:.:124,0,59:0	0|0:0:40:.:0,0,0:0	0|0:14:60:.:0,42,255:0	1|0:6:60:.:58,0,117:0	0|0:4:60:.:0,12,139:0	0|0:5:60:.:0,15,151:0	0|0:7:60:.:0,21,195:0	0|0:5:60:.:0,15,152:0	1|0:5:60:.:94,0,58:0	0|0:2:60:.:0,6,71:0	0|0:5:60:.:0,15,149:0	0|0:8:60:.:0,24,231:0	0|0:6:60:.:0,18,174:0	0|0:3:60:.:0,9,105:0	0|1:5:60:.:107,0,23:0	0|0:8:60:.:0,24,217:0	0|0:7:60:.:0,21,160:0	0|1:4:60:.:58,0,55:0	0|0:2:60:.:0,6,69:0	0|0:1:60:.:0,3,35:0	0|0:3:60:.:0,9,93:0	0|0:2:60:.:0,6,69:0	0|0:5:60:.:0,15,127:0	0|1:2:60:0/0:0,6,71:0	1|0:2:60:.:29,0,35:0	0|0:2:60:.:0,6,81:0	1|0:3:60:.:55,0,32:0	1|1:3:60:0/1:112,9,0:0	1|0:3:60:.:29,0,63:0	0|0:7:60:.:0,21,200:0	0|0:2:60:.:0,6,69:0
Chr17	65780200	.	G	A	999	.	AC=20;AC1=21;AF=0.222;AF1=0.242;AN=90;DP=262;DP4=119,88,24,26;FQ=999;MQ=48;NumGenotypesChanged=2;PV4=0.27,0.42,3.9e-14,1;R2=0.98;VDB=0.0272	GT:DP:GQ:OG:PL:SP	1|1:11:60:.:255,33,0:0	0|0:3:23:.:0,9,93:0	1|0:7:60:.:115,0,86:0	0|0:11:60:.:0,33,253:0	1|0:13:60:.:39,0,246:0	0|0:5:32:.:0,15,162:0	0|0:2:60:.:0,6,74:0	0|0:11:15:.:0,1,230:0	0|1:6:60:.:91,0,79:4	1|0:6:60:.:89,0,84:0	0|0:8:40:.:0,24,221:0	0|0:5:32:.:0,15,117:0	0|0:5:32:.:0,15,156:0	0|1:3:60:.:30,0,49:0	1|0:1:14:.:39,3,0:0	0|0:3:29:.:0,9,105:0	0|1:5:60:.:23,0,120:0	0|0:2:22:.:0,6,73:0	0|1:4:40:0/0:0,12,138:0	0|1:6:60:.:53,0,122:0	1|0:3:60:.:69,0,27:0	0|0:2:19:.:0,6,78:0	0|0:5:60:.:0,15,155:0	0|1:8:60:.:108,0,116:0	0|0:3:26:.:0,9,106:0	0|1:2:60:.:32,0,31:0	0|0:4:28:.:0,12,111:0	1|0:4:60:.:65,0,60:0	0|1:7:60:.:70,0,114:0	0|0:7:60:.:0,21,182:0	0|0:2:19:.:0,6,56:0	0|0:3:22:.:0,9,100:0	0|0:4:1:0/1:24,0,97:0	0|0:2:60:.:0,6,68:0	0|0:6:34:.:0,18,180:0	1|0:3:60:.:30,0,68:0	0|0:8:60:.:0,24,221:0	0|0:6:60:.:0,18,187:0	0|0:4:28:.:0,12,133:0	0|1:5:60:.:25,0,101:0	0|0:6:34:.:0,18,185:0
Chr17	65780434	.	G	A	999	.	AC=25;AC1=24;AF=0.278;AF1=0.2697;AN=90;DP=261;DP4=84,91,30,45;FQ=999;MQ=47;NumGenotypesChanged=4;PV4=0.27,0.0035,2e-10,0.15;R2=0.99;VDB=0.0288	GT:DP:GQ:OG:PL:SP	0|0:12:60:.:0,36,255:0	0|0:5:13:.:0,15,155:0	0|0:5:35:.:0,15,146:0	0|0:9:60:.:0,27,234:0	0|1:8:60:.:60,0,106:0	0|1:9:60:.:64,0,160:0	1|1:3:33:.:98,9,0:0	0|0:9:60:.:0,27,250:0	1|0:11:60:.:184,0,65:6	0|1:9:60:.:160,0,35:0	0|0:11:60:.:0,33,255:0	1|0:5:60:.:87,0,45:0	1|0:5:12:0/0:0,15,137:0	0|0:3:60:.:0,9,85:0	0|0:4:32:.:0,12,132:0	1|0:2:40:.:23,0,29:0	0|0:4:32:.:0,12,134:0	0|1:2:35:.:30,0,33:0	0|0:8:60:.:0,24,194:0	1|0:4:60:.:34,0,54:0	0|1:7:60:.:39,0,146:0	0|0:7:40:.:0,21,165:0	1|1:4:28:.:118,12,0:0	0|0:5:35:.:0,15,155:0	0|0:2:27:.:0,6,64:0	0|0:6:40:.:0,18,155:0	1|0:0:20:0/0:0,0,0:0	0|0:4:60:.:0,12,126:0	0|0:3:30:.:0,9,103:0	1|1:2:24:0/1:73,6,0:0	0|0:6:35:.:0,18,164:0	0|0:7:40:.:0,21,200:0	0|1:5:60:.:55,0,86:0	1|0:6:60:.:90,0,82:0	0|0:3:27:.:0,9,96:0	0|1:2:60:.:80,6,0:0	0|1:7:60:.:122,0,46:0	0|0:3:60:.:0,9,112:0	0|0:3:29:.:0,9,88:0	0|0:4:31:.:0,12,132:0	0|1:3:12:1/1:95,9,0:0
Chr17	65780573	.	G	A	999	.	AC=35;AC1=35;AF=0.389;AF1=0.386;AN=90;DP=312;DP4=116,85,58,44;FQ=999;MQ=47;NumGenotypesChanged=2;PV4=0.9,1,5.3e-16,1;R2=0.995;VDB=0.0249	GT:DP:GQ:OG:PL:SP	1|1:7:60:.:202,21,0:0	0|0:6:32:.:0,18,180:0	1|0:10:60:.:104,0,156:3	1|0:10:60:.:98,0,159:0	1|0:9:60:.:82,0,142:8	0|0:5:26:.:0,15,149:0	0|0:5:60:.:0,15,139:0	0|0:12:60:.:0,36,255:0	0|1:8:60:.:88,0,129:3	1|0:9:60:.:110,0,132:0	1|0:11:60:.:153,0,137:0	0|0:5:37:.:0,15,149:0	0|0:13:60:.:0,39,255:0	1|1:5:60:.:166,15,0:0	1|0:5:60:.:94,0,54:0	0|0:4:28:.:0,12,117:0	0|1:9:60:.:133,0,115:3	0|1:3:13:.:30,0,62:0	1|1:8:60:.:232,24,0:0	0|1:3:60:.:30,0,58:0	1|0:9:60:.:106,0,135:3	0|0:9:60:.:0,27,253:0	0|0:6:40:.:0,18,164:0	0|1:4:60:.:59,0,54:0	0|1:6:60:.:102,0,57:0	0|1:7:60:.:31,0,129:0	0|0:11:60:.:0,33,255:0	1|1:9:60:0/1:206,0,12:0	0|1:6:60:.:58,0,120:0	0|0:6:60:.:0,18,199:0	0|0:6:37:.:0,18,182:0	0|0:3:28:.:0,9,100:0	1|0:4:21:.:27,0,83:0	0|1:2:16:1/1:74,6,0:0	1|0:7:60:.:16,0,169:0	1|0:3:60:.:23,0,56:0	1|0:8:60:.:102,0,94:15	1|1:4:60:.:128,12,0:0	1|0:5:60:.:64,0,91:0	0|1:4:60:.:69,0,61:0	0|0:3:30:.:0,9,100:0
Chr17	65780736	.	C	T	999	.	AC=21;AC1=21;AF=0.233;AF1=0.2373;AN=90;DP=293;DP4=122,107,33,26;FQ=999;MQ=43;NumGenotypesChanged=1;PV4=0.77,0.37,4.4e-08,1;R2=0.996;VDB=0.0244	GT:DP:GQ:OG:PL:SP	1|1:9:60:.:173,27,0:0	0|0:12:60:.:0,36,243:0	1|0:5:40:.:97,0,21:0	0|0:13:60:.:0,39,255:0	1|0:7:60:.:67,0,87:0	0|0:7:40:.:0,21,197:0	0|0:2:60:.:0,6,68:0	0|0:9:32:.:0,14,182:0	0|1:8:60:.:31,0,152:0	1|0:7:60:.:86,0,48:4	0|0:11:60:.:0,33,255:0	0|0:6:40:.:0,18,163:0	0|0:11:60:.:0,33,233:0	0|1:5:60:.:46,0,81:10	1|0:5:60:.:83,0,57:0	0|0:4:33:.:0,12,123:0	0|1:7:60:.:68,0,84:0	0|0:1:22:.:0,3,39:0	0|1:7:60:.:53,0,104:0	0|1:1:60:.:9,3,0:0	1|0:8:60:.:15,0,163:0	0|0:10:60:.:0,30,255:0	0|0:5:60:.:0,15,164:0	0|1:6:60:.:36,0,90:4	0|0:8:60:.:0,24,222:0	0|1:6:60:.:76,0,90:0	0|0:5:37:.:0,15,118:0	1|0:5:60:.:63,0,35:4	0|1:1:18:.:24,3,0:0	0|0:5:60:.:0,15,146:0	0|0:6:37:.:0,18,174:0	0|0:6:37:.:0,18,153:0	1|0:4:60:.:41,0,29:0	0|0:2:40:.:0,6,63:0	0|0:5:37:.:0,15,116:0	1|0:4:60:.:65,0,57:0	0|0:3:60:.:0,9,71:0	0|0:4:60:.:0,12,103:0	0|0:5:37:.:0,15,126:0	0|1:2:15:.:60,6,0:0	0|0:4:33:.:0,12,123:0
Chr17	65780978	.	G	A	999	.	AC=29;AC1=31;AF=0.322;AF1=0.3418;AN=90;DP=337;DP4=114,110,49,61;FQ=999;MQ=39;NumGenotypesChanged=1;PV4=0.3,1,2.3e-61,1;R2=0.937;VDB=0.0214	GT:DP:GQ:OG:PL:SP	1|1:6:34:.:81,18,0:0	0|0:6:32:.:0,18,193:0	1|0:8:60:.:42,0,103:0	1|0:10:60:.:112,0,31:0	1|0:7:32:.:35,0,138:0	0|0:6:34:.:0,18,186:0	0|0:3:60:.:0,9,104:0	0|0:12:37:.:0,25,224:0	0|1:10:60:.:30,0,163:0	1|0:7:40:.:28,0,140:4	1|0:11:60:.:95,0,68:0	0|0:11:60:.:0,33,255:0	0|0:7:37:.:0,21,191:0	1|1:7:40:.:71,21,0:0	0|0:6:21:.:0,18,126:0	0|0:5:32:.:0,15,140:0	0|0:4:3:.:0,2,99:0	0|0:8:37:.:0,24,214:0	1|1:9:60:.:139,27,0:0	0|1:4:23:.:12,0,24:0	0|0:7:10:.:0,7,152:0	0|0:9:40:.:0,27,246:0	0|0:7:60:.:0,21,202:0	0|1:5:4:1/1:50,15,0:0	0|1:9:60:.:14,0,177:8	0|1:3:29:.:14,0,65:0	0|0:4:28:.:0,12,126:0	1|1:7:60:.:102,21,0:0	0|1:4:60:.:41,0,55:0	0|0:5:60:.:0,15,162:0	0|0:5:28:.:0,15,160:0	0|0:7:34:.:0,21,208:0	1|0:12:60:.:60,0,124:5	0|1:3:60:.:33,0,31:0	1|0:9:60:.:26,0,131:3	1|0:4:60:.:21,0,53:0	1|0:3:60:.:43,0,28:0	1|1:6:60:.:48,18,0:0	1|0:5:60:.:52,0,61:0	0|0:2:4:.:0,6,11:0	0|0:6:34:.:0,18,170:0
Chr17	65781005	.	A	G	999	.	AC=28;AC1=27;AF=0.311;AF1=0.3038;AN=90;DP=291;DP4=98,105,39,36;FQ=999;MQ=41;NumGenotypesChanged=0;PV4=0.59,1,4.5e-50,1;R2=0.95;VDB=0.0158	GT:DP:GQ:OG:PL:SP	1|1:4:20:.:59,12,0:0	0|0:4:30:.:0,12,136:0	1|0:4:16:.:5,0,85:0	1|0:5:60:.:35,0,39:4	0|0:6:7:.:0,18,178:0	0|0:8:60:.:0,24,206:0	0|0:1:60:.:0,3,40:0	0|0:8:40:.:0,24,195:0	0|1:7:34:.:23,0,115:0	1|0:6:17:.:5,0,141:0	1|0:9:60:.:98,0,42:4	0|0:8:60:.:0,24,233:0	0|0:9:60:.:0,27,224:0	1|1:7:32:.:80,21,0:0	0|0:3:22:.:0,9,76:0	0|0:4:33:.:0,12,119:0	0|0:2:5:.:0,6,62:0	0|0:8:40:.:0,24,206:0	1|1:3:21:.:62,9,0:0	0|1:3:15:.:4,0,30:0	0|0:5:15:.:0,15,147:0	0|0:8:40:.:0,24,221:0	0|0:6:60:.:0,18,158:0	0|1:3:13:.:1,0,33:0	0|1:6:60:.:11,0,135:0	0|1:5:19:.:8,0,119:0	0|0:3:30:.:0,9,106:0	1|1:6:30:.:102,18,0:0	0|1:4:60:.:41,0,58:0	0|0:2:60:.:0,6,68:0	0|0:6:35:.:0,18,177:0	0|0:9:60:.:0,27,212:0	1|0:10:21:.:26,0,137:3	0|1:3:60:.:33,0,31:0	1|0:12:60:.:75,0,145:2	1|0:5:29:.:18,0,83:0	1|0:2:60:.:11,0,27:0	1|1:6:60:.:94,18,0:0	1|0:5:60:.:58,0,57:0	0|0:1:4:.:0,3,36:0	0|0:5:35:.:0,15,146:0
Chr17	65781051	.	A	T	27.30	.	AC=7;AC1=5;AF=0.078;AF1=0.05541;AN=90;DP=304;DP4=122,161,11,4;FQ=27.5;MQ=39;NumGenotypesChanged=3;PV4=0.031,1,2.2e-08,0.34;R2=0.838;VDB=0.0254	GT:DP:GQ:OG:PL:SP	1|1:4:24:0/1:47,12,0:0	0|0:8:40:.:0,24,166:0	0|0:6:11:.:0,18,165:0	0|0:10:60:.:0,30,188:0	0|0:4:40:.:0,12,142:0	0|0:8:60:.:0,24,219:0	0|0:0:60:.:0,0,0:0	0|0:12:60:.:0,36,254:0	0|0:3:23:.:0,9,88:0	0|0:8:60:.:0,24,210:0	0|0:3:29:.:0,9,105:0	0|0:6:40:.:0,18,169:0	0|0:20:60:.:0,60,255:0	0|1:3:60:.:12,0,30:0	0|0:6:5:.:0,3,147:0	0|0:8:60:.:0,24,210:0	0|0:1:14:.:0,3,37:0	0|0:6:37:.:0,18,132:0	0|0:2:7:.:0,6,72:0	0|0:2:6:.:0,0,33:0	0|0:8:60:.:0,24,214:0	0|0:6:35:.:0,18,162:0	0|0:11:60:.:0,33,246:0	0|1:7:60:.:33,0,117:4	0|0:9:60:.:0,27,201:0	0|0:3:26:.:0,9,95:0	0|0:2:26:.:0,6,46:0	1|0:7:15:0/0:4,0,109:0	0|1:4:60:.:27,0,60:0	0|0:5:60:.:0,15,138:0	0|0:9:60:.:0,27,239:0	0|0:9:60:.:0,27,166:0	1|0:8:7:0/0:1,0,164:0	0|0:7:60:.:0,21,177:0	0|0:13:60:.:0,39,255:0	0|0:4:6:.:0,1,99:0	0|0:1:60:.:0,3,41:0	0|0:6:60:.:0,18,116:0	0|0:5:35:.:0,15,153:0	0|0:2:19:.:0,6,74:0	0|0:5:35:.:0,15,149:0
Chr17	65781062	.	T	C	52	.	AC=7;AC1=6;AF=0.078;AF1=0.06851;AN=90;DP=309;DP4=117,171,14,4;FQ=52.3;MQ=38;NumGenotypesChanged=3;PV4=0.0026,1,2.4e-07,0.48;R2=0.841;VDB=0.0134	GT:DP:GQ:OG:PL:SP	1|1:3:24:0/1:45,9,0:0	0|0:7:40:.:0,21,137:0	0|0:8:10:.:5,0,149:0	0|0:11:60:.:0,33,200:0	0|0:4:40:.:0,12,136:0	0|0:10:60:.:0,30,246:0	0|0:1:60:.:0,3,30:0	0|0:13:60:.:0,39,251:0	0|0:4:23:.:0,12,86:0	0|0:7:60:.:0,21,185:0	0|0:3:30:.:0,9,81:0	0|0:4:33:.:0,12,112:0	0|0:22:60:.:0,66,255:0	0|1:4:60:.:35,0,27:0	0|0:7:5:.:0,6,164:0	0|0:8:60:.:0,24,207:0	0|0:1:14:.:0,3,39:0	0|0:5:34:.:0,15,114:0	0|0:3:7:.:1,0,62:0	0|0:2:6:.:0,0,30:0	0|0:6:60:.:0,18,173:0	0|0:7:40:.:0,21,172:0	0|0:11:60:.:0,33,246:0	0|1:7:60:.:33,0,123:4	0|0:10:60:.:0,30,201:0	0|0:3:27:.:0,9,98:0	0|0:2:27:.:0,6,42:0	1|0:6:15:0/0:7,0,97:0	0|1:4:60:.:27,0,60:0	0|0:5:60:.:0,15,140:0	0|0:9:60:.:0,27,229:0	0|0:9:60:.:0,27,172:0	1|0:6:7:0/0:7,0,133:0	0|0:6:60:.:0,18,155:0	0|0:15:60:.:0,45,255:0	0|0:4:6:.:0,1,94:0	0|0:2:60:.:0,6,57:0	0|0:6:60:.:0,18,117:0	0|0:4:33:.:0,12,132:0	0|0:2:19:.:0,6,71:0	0|0:4:33:.:0,12,118:0
Chr17	65781068	.	C	T	65.60	.	AC=7;AC1=8;AF=0.078;AF1=0.0885;AN=90;DP=316;DP4=116,176,16,5;FQ=66;MQ=37;NumGenotypesChanged=3;PV4=0.0021,0.48,2.2e-07,1;R2=0.814;VDB=0.0145	GT:DP:GQ:OG:PL:SP	1|1:3:25:0/1:45,9,0:0	0|0:7:40:.:0,21,141:0	0|0:8:7:.:5,0,147:0	0|0:11:60:.:0,33,204:0	0|0:5:28:.:0,15,140:0	0|0:11:60:.:0,33,255:0	0|0:2:60:.:0,6,37:0	0|0:14:60:.:0,42,251:0	0|0:5:13:.:0,0,80:0	0|0:7:34:.:0,21,186:0	0|0:3:31:.:0,9,80:0	0|0:3:31:.:0,9,93:0	0|0:22:60:.:0,66,255:0	0|1:3:60:.:37,0,1:0	0|0:8:2:0/1:12,0,167:4	0|0:8:60:.:0,24,209:0	0|0:2:13:.:0,6,55:0	0|0:5:35:.:0,15,114:0	0|0:3:6:.:1,0,65:0	0|0:1:6:.:0,3,37:0	0|0:7:34:.:0,21,175:0	0|0:7:40:.:0,21,163:0	0|0:12:60:.:0,36,254:0	0|1:7:60:.:33,0,123:4	0|0:11:60:.:0,33,223:0	0|0:3:21:.:0,9,97:0	0|0:2:28:.:0,6,46:0	1|0:6:16:0/0:7,0,87:0	0|1:3:60:.:30,0,30:0	0|0:4:40:.:5,0,80:0	0|0:9:60:.:0,27,230:0	0|0:9:60:.:0,27,175:0	1|0:5:8:.:10,0,102:0	0|0:5:60:.:0,15,137:0	0|0:14:60:.:0,42,254:0	0|0:4:6:.:0,1,82:0	0|0:2:60:.:0,6,58:0	0|0:6:60:.:0,18,115:0	0|0:6:40:.:0,18,177:0	0|0:2:16:.:0,6,74:0	0|0:4:34:.:0,12,113:0
Chr17	65781268	.	G	A	999	.	AC=13;AC1=13;AF=0.144;AF1=0.1519;AN=90;DP=331;DP4=141,144,20,19;FQ=999;MQ=34;NumGenotypesChanged=0;PV4=0.87,1,0.2,0.46;R2=1.0;VDB=0.0271	GT:DP:GQ:OG:PL:SP	0|0:11:60:.:0,33,178:0	0|0:3:34:.:0,9,78:0	0|0:13:60:.:0,39,212:0	1|0:9:60:.:83,0,98:0	0|0:1:60:.:0,3,38:0	0|0:7:60:.:0,21,140:0	0|0:4:60:.:0,12,101:0	0|0:7:60:.:0,21,169:0	0|0:6:60:.:0,18,118:0	0|0:5:60:.:0,15,117:0	1|0:9:60:.:62,0,71:0	0|0:6:60:.:0,18,125:0	0|0:20:60:.:0,60,255:0	1|0:4:60:.:25,0,63:0	0|0:4:40:.:0,12,80:0	0|0:6:60:.:0,18,181:0	0|0:4:40:.:0,12,105:0	0|0:2:32:.:0,6,26:0	1|0:6:60:.:20,0,78:0	0|0:1:60:.:0,3,37:0	0|0:13:60:.:0,39,215:0	0|0:6:60:.:0,18,156:0	0|0:8:60:.:0,24,153:0	0|0:9:60:.:0,27,202:0	0|1:3:60:.:28,0,44:0	0|0:6:60:.:0,18,132:0	0|0:4:40:.:0,12,102:0	0|1:3:60:.:27,0,5:0	0|0:8:60:.:0,24,151:0	0|0:4:60:.:0,12,92:0	0|0:10:60:.:0,30,189:0	0|0:7:60:.:0,21,133:0	0|0:9:60:.:0,27,186:0	0|1:4:60:.:21,0,62:0	1|0:10:60:.:128,0,94:0	0|0:4:60:.:0,12,89:0	1|0:4:60:.:24,0,28:0	1|1:9:60:.:158,27,0:0	1|0:1:25:.:18,3,0:0	0|0:3:37:.:0,9,69:0	0|0:5:60:.:0,15,137:0
Chr17	65781525	.	G	A	999	.	AC=18;AC1=18;AF=0.200;AF1=0.2038;AN=90;DP=302;DP4=129,115,23,28;FQ=999;MQ=28;NumGenotypesChanged=3;PV4=0.36,1,1,1;R2=0.932;VDB=0.0182	GT:DP:GQ:OG:PL:SP	1|1:6:23:.:155,18,0:0	0|0:2:24:.:0,6,39:0	1|0:9:60:.:38,0,76:13	0|0:7:40:.:0,21,126:0	1|0:7:37:.:32,0,51:0	0|0:8:60:.:0,24,175:0	0|0:4:60:.:0,12,121:0	0|0:9:60:.:0,27,166:0	0|1:4:60:.:52,0,46:0	1|0:11:60:.:81,0,83:0	0|0:11:60:.:0,33,222:0	0|0:3:30:.:0,9,46:0	0|0:11:60:.:0,33,155:0	0|1:2:4:0/0:0,6,11:0	0|0:4:6:.:0,12,65:0	0|0:4:33:.:0,12,65:0	0|0:5:9:.:0,15,102:0	0|0:4:32:.:0,12,55:0	0|1:4:60:.:50,0,60:0	0|1:3:60:1/1:65,9,0:0	1|0:7:60:.:49,0,51:0	0|0:8:40:.:0,24,173:0	0|0:5:60:.:0,15,89:0	0|1:5:25:.:17,0,60:4	0|0:8:60:.:0,24,108:0	0|1:6:32:.:76,0,11:0	0|0:6:40:.:0,18,143:0	1|0:5:60:.:55,0,37:0	0|1:4:37:.:29,0,58:0	0|0:7:60:.:0,21,131:0	0|0:7:40:.:0,21,132:0	0|0:9:60:.:0,27,99:0	1|0:8:60:.:53,0,57:3	0|0:2:40:.:0,6,49:0	0|0:4:33:.:0,12,78:0	1|0:3:15:.:6,0,52:0	0|0:5:60:.:0,15,97:0	0|0:6:60:.:0,18,150:0	0|0:4:33:.:0,12,115:0	0|1:5:30:.:25,0,55:0	0|0:3:30:.:0,9,23:0
Chr17	65781916	.	C	T	999	.	AC=21;AC1=24;AF=0.233;AF1=0.2634;AN=90;DP=272;DP4=99,106,30,31;FQ=999;MQ=45;NumGenotypesChanged=1;PV4=1,0.0033,0.0042,0.046;R2=0.997;VDB=0.0223	GT:DP:GQ:OG:PL:SP	1|1:5:60:.:139,15,0:0	0|0:5:33:.:0,15,158:0	1|0:7:60:.:45,0,135:8	0|0:9:60:.:0,27,208:0	1|0:7:60:.:77,0,108:0	0|0:2:27:.:0,6,70:0	0|0:5:60:.:0,15,155:0	0|0:6:37:.:0,18,160:0	0|1:12:60:.:148,0,136:0	1|0:10:60:.:122,0,136:0	0|0:6:40:.:0,18,183:0	0|0:6:40:.:0,18,189:0	0|0:3:30:.:0,9,109:0	0|1:5:60:.:9,0,93:0	1|0:2:60:.:31,0,27:0	0|0:7:40:.:0,21,208:0	0|1:5:60:.:87,0,57:0	0|0:2:25:.:0,6,64:0	0|1:6:60:.:86,0,72:0	0|1:2:60:.:71,6,0:0	1|0:11:60:.:94,0,177:6	0|0:8:40:.:0,24,221:0	0|0:6:60:.:0,18,180:0	0|1:4:37:.:73,0,17:0	0|0:5:37:.:0,15,139:0	0|1:7:60:.:107,0,87:0	0|0:2:27:.:0,6,52:0	1|0:3:60:.:62,0,30:0	0|1:5:60:.:81,0,53:4	0|0:3:60:.:0,9,105:0	0|0:8:40:.:0,24,226:0	0|0:5:33:.:0,15,170:0	1|0:7:60:.:72,0,126:0	0|0:7:60:.:0,21,197:0	0|0:1:24:.:0,3,41:0	1|0:3:60:.:26,0,66:0	0|0:2:60:0/1:20,0,31:0	0|0:5:60:.:0,15,156:0	0|0:4:33:.:0,12,127:0	0|1:2:16:.:71,6,0:0	0|0:3:30:.:0,9,94:0
Chr17	65782392	.	CCTCT	CCTCTCTCT	999	.	AC=2;AC1=2;AF=0.022;AF1=0.0282;AN=90;DP=306;DP4=147,131,7,2;FQ=999;INDEL;MQ=46;NumGenotypesChanged=0;PV4=0.18,1,8e-14,0.47;R2=0.764;VDB=0.0311	GT:DP:GQ:OG:PL:SP	0|0:11:60:.:0,33,255:0	0|1:8:60:.:125,0,142:0	0|0:4:23:.:0,12,166:0	0|0:6:29:.:0,18,233:0	0|0:7:60:.:0,21,255:0	0|0:8:34:.:0,24,255:0	0|0:7:60:.:0,21,244:0	0|0:5:23:.:0,15,198:0	0|0:12:60:.:0,36,255:0	0|0:6:60:.:0,18,235:0	0|0:4:23:.:0,12,170:0	0|0:2:17:.:0,6,89:0	0|0:10:40:.:0,30,255:0	0|0:4:60:.:0,12,176:0	0|0:6:3:.:11,0,184:0	0|1:9:60:.:91,0,151:7	0|0:4:22:.:0,12,172:0	0|0:3:17:.:0,9,127:0	0|0:8:60:.:0,24,255:0	0|0:2:60:.:0,6,99:0	0|0:9:60:.:0,27,255:0	0|0:8:32:.:0,24,255:0	0|0:3:60:.:0,9,122:0	0|0:6:29:.:0,18,215:0	0|0:9:37:.:0,27,255:0	0|0:6:29:.:0,18,228:0	0|0:9:37:.:0,27,255:0	0|0:5:60:.:0,15,216:0	0|0:5:26:.:0,15,209:0	0|0:3:60:.:0,9,118:0	0|0:7:29:.:0,21,216:0	0|0:5:23:.:0,15,187:0	0|0:4:22:.:0,12,137:0	0|0:6:60:.:0,18,243:0	0|0:5:24:.:0,15,182:0	0|0:7:60:.:0,21,203:0	0|0:4:60:.:0,12,168:0	0|0:3:60:.:0,9,125:0	0|0:6:29:.:0,18,219:0	0|0:3:20:.:0,9,103:0	0|0:4:23:.:0,12,152:0
Chr17	65782402	.	G	A	999	.	AC=56;AC1=56;AF=0.622;AF1=0.6176;AN=90;DP=304;DP4=66,47,97,90;FQ=999;MQ=46;NumGenotypesChanged=2;PV4=0.28,0.24,7.6e-36,1;R2=1.0;VDB=0.0290	GT:DP:GQ:OG:PL:SP	0|0:12:60:.:0,36,255:0	1|1:8:40:.:230,24,0:0	0|1:5:60:.:66,0,57:4	0|1:5:60:.:98,0,20:0	0|1:9:60:.:112,0,129:0	1|1:8:40:.:212,24,0:0	1|1:8:60:.:239,24,0:0	1|1:6:34:.:150,18,0:0	1|0:11:60:.:209,0,80:0	0|1:5:60:.:83,0,58:0	0|1:6:31:.:12,0,140:0	1|1:2:25:.:66,6,0:0	1|1:9:60:.:242,27,0:0	0|0:7:60:.:0,21,189:0	0|1:5:60:.:47,0,90:0	1|1:8:60:.:222,24,0:0	1|0:5:60:.:46,0,86:0	1|1:3:26:.:107,9,0:0	0|0:8:60:.:0,24,219:0	1|0:2:60:0/0:0,6,78:0	0|1:8:60:.:106,0,114:0	1|1:7:37:.:198,21,0:0	1|1:3:60:.:97,9,0:0	1|0:6:60:.:84,0,79:0	1|0:10:60:.:129,0,115:0	1|0:6:60:.:83,0,83:0	1|1:10:60:.:243,30,0:0	0|0:8:60:.:0,24,221:0	1|0:5:60:.:63,0,96:0	1|1:3:60:.:103,9,0:0	1|1:8:40:.:223,24,0:0	1|1:5:31:.:150,15,0:0	0|1:4:60:.:48,0,55:0	1|0:5:60:.:55,0,84:4	0|1:5:60:.:60,0,81:0	0|1:7:60:.:81,0,108:0	0|1:4:60:.:70,0,66:0	0|0:4:60:.:0,12,134:0	0|1:6:60:.:97,0,82:0	1|0:2:60:1/1:75,6,0:0	1|1:5:34:.:149,15,0:0
Chr17	65782622	.	C	T	999	.	AC=77;AC1=77;AF=0.856;AF1=0.8534;AN=90;DP=341;DP4=27,26,117,163;FQ=999;MQ=44;NumGenotypesChanged=1;PV4=0.23,1,7.5e-29,1;R2=0.999;VDB=0.0322	GT:DP:GQ:OG:PL:SP	1|1:15:60:.:255,45,0:0	1|1:7:40:.:197,21,0:0	1|1:6:40:.:190,18,0:0	0|1:6:60:.:86,0,87:0	1|1:6:60:.:170,18,0:0	1|1:6:40:.:192,18,0:0	1|1:2:60:.:64,6,0:0	1|1:7:40:.:164,21,0:0	1|1:8:60:.:232,24,0:0	1|1:8:60:.:227,24,0:0	0|1:13:60:.:181,0,163:2	1|1:9:60:.:249,27,0:0	1|1:8:60:.:215,24,0:0	0|1:3:60:.:0,9,82:0	1|1:2:29:.:69,6,0:0	1|1:2:29:.:59,6,0:0	1|1:0:23:.:0,0,0:0	1|1:7:40:.:183,21,0:0	0|1:8:60:.:82,0,131:0	1|1:2:60:.:72,6,0:0	1|1:8:60:.:235,24,0:0	1|1:10:60:.:249,30,0:0	1|1:6:60:.:173,18,0:0	1|1:10:60:.:255,30,0:0	1|0:10:60:.:122,0,129:0	1|1:11:60:.:255,33,0:0	1|1:7:60:.:190,21,0:0	1|0:8:60:.:135,0,52:8	1|1:4:35:.:119,12,0:0	1|1:3:60:.:96,9,0:0	1|1:10:60:.:255,30,0:0	1|1:10:60:.:255,30,0:0	1|1:9:60:.:254,27,0:0	1|0:5:60:.:87,0,45:0	0|1:9:60:.:103,0,140:0	1|1:10:60:.:255,30,0:0	0|1:6:60:.:20,0,138:0	0|0:9:60:0/1:11,0,213:0	0|1:5:60:.:60,0,93:0	1|1:3:32:.:89,9,0:0	1|1:4:35:.:142,12,0:0
Chr17	65782688	.	T	G	999	.	AC=77;AC1=76;AF=0.856;AF1=0.8378;AN=90;DP=260;DP4=17,17,119,96;FQ=999;MQ=44;NumGenotypesChanged=2;PV4=0.58,0.47,1.8e-17,0.26;R2=0.996;VDB=0.0316	GT:DP:GQ:OG:PL:SP	1|1:6:60:.:193,18,0:0	1|1:5:35:.:167,15,0:0	1|1:5:37:.:150,15,0:0	0|1:6:60:.:115,0,49:0	1|1:8:60:0/1:193,0,15:0	1|1:6:40:.:176,18,0:0	1|1:5:60:.:165,15,0:0	1|1:4:31:.:117,12,0:0	1|1:8:60:.:225,24,0:0	1|1:6:60:.:177,18,0:0	0|1:4:60:.:58,0,64:0	1|1:6:40:.:164,18,0:0	1|1:7:40:.:204,21,0:0	0|1:0:60:1/1:0,0,0:0	1|1:1:25:.:37,3,0:0	1|1:0:23:.:0,0,0:0	1|1:1:25:.:39,3,0:0	1|1:8:60:.:226,24,0:0	0|1:6:60:.:117,0,17:0	1|1:3:60:.:95,9,0:0	1|1:7:60:.:210,21,0:0	1|1:5:34:.:162,15,0:0	1|1:7:60:.:202,21,0:0	1|1:5:37:.:162,15,0:0	1|0:3:60:.:37,0,27:0	1|1:4:34:.:137,12,0:0	1|1:7:40:.:207,21,0:0	1|0:8:60:.:131,0,78:3	1|1:2:28:.:64,6,0:0	1|1:2:60:.:65,6,0:0	1|1:13:60:.:255,39,0:0	1|1:5:34:.:138,15,0:0	1|1:3:60:.:107,9,0:0	1|0:6:60:.:48,0,112:0	0|1:7:60:.:70,0,109:0	1|1:2:60:.:76,6,0:0	0|1:4:60:.:90,0,29:0	0|0:7:60:.:0,21,207:0	0|1:2:16:.:0,6,78:0	1|1:5:37:.:159,15,0:0	1|1:9:60:.:242,27,0:0
Chr17	65782871	.	CAAAAAAA	CAAAAAAAA	999	.	AC=56;AC1=55;AF=0.622;AF1=0.6138;AN=90;DP=258;DP4=39,55,64,69;FQ=999;INDEL;MQ=50;NumGenotypesChanged=4;PV4=0.35,1,0.094,0.38;R2=0.992;VDB=0.0275	GT:DP:GQ:OG:PL:SP	0|0:7:60:.:0,21,77:0	1|1:4:28:.:49,12,0:0	0|1:9:30:.:11,0,43:8	0|1:6:40:.:22,0,22:0	0|1:5:60:.:11,0,25:4	1|1:7:40:.:77,21,0:0	1|1:4:60:.:41,12,0:0	1|1:6:33:.:65,18,0:0	1|0:4:60:.:23,0,2:0	0|1:4:60:0/0:0,12,49:0	0|1:13:29:.:10,0,53:0	1|1:7:40:.:71,21,0:0	1|1:4:30:.:51,12,0:0	0|0:3:60:.:0,9,39:0	0|1:0:19:.:0,0,0:0	1|1:1:21:.:14,3,0:0	1|0:2:27:.:8,0,8:0	1|1:5:30:.:57,15,0:0	0|0:6:60:.:0,18,69:0	1|0:3:60:.:19,0,5:0	0|1:6:60:.:0,4,47:0	1|1:4:27:.:51,12,0:0	1|1:6:60:.:69,18,0:0	1|0:5:32:.:13,0,21:0	1|0:3:23:.:5,0,19:0	1|0:4:21:.:2,0,28:0	1|1:4:30:.:49,12,0:0	0|0:4:60:.:0,12,47:0	1|0:5:30:.:11,0,25:0	1|1:5:60:.:59,15,0:0	1|1:6:33:.:63,18,0:0	1|1:6:33:.:69,18,0:0	0|1:3:10:0/0:0,9,40:0	1|0:2:40:.:8,0,8:0	0|1:5:60:.:25,0,13:0	0|1:4:60:1/1:51,12,0:0	0|1:3:60:.:5,0,17:0	0|0:6:60:0/1:0,4,47:0	0|1:5:60:.:25,0,13:0	1|0:4:21:.:2,0,28:0	1|1:3:27:.:40,9,0:0
Chr17	65783316	.	T	C	999	.	AC=13;AC1=13;AF=0.144;AF1=0.1475;AN=90;DP=240;DP4=121,81,20,10;FQ=999;MQ=49;NumGenotypesChanged=1;PV4=0.55,1,3.2e-12,1;R2=0.999;VDB=0.0253	GT:DP:GQ:OG:PL:SP	0|0:4:60:.:0,12,123:0	0|0:2:28:.:0,6,76:0	0|0:1:28:.:0,3,39:0	1|0:3:60:.:30,0,65:0	0|0:11:60:.:0,33,242:0	0|0:2:31:.:0,6,73:0	0|0:3:60:.:0,9,98:0	0|0:12:60:.:0,36,255:0	0|0:8:60:.:0,24,212:0	0|0:5:60:.:0,15,140:0	1|0:11:60:.:89,0,161:6	0|0:6:40:.:0,18,184:0	0|0:11:60:.:0,33,255:0	1|0:5:60:.:85,0,18:0	0|0:5:40:.:0,15,139:0	0|0:6:40:.:0,18,133:0	0|0:6:40:.:0,18,171:0	0|0:7:60:.:0,21,200:0	1|0:4:60:.:18,0,76:0	0|0:3:60:.:0,9,102:0	0|0:7:60:.:0,21,177:0	0|0:3:31:.:0,9,101:0	0|0:5:60:.:0,15,151:0	0|0:6:40:.:0,18,161:0	0|1:5:60:.:60,0,80:0	0|0:2:31:.:0,6,68:0	0|0:3:34:.:0,9,94:0	0|1:4:60:0/0:0,12,111:0	0|0:4:37:.:0,12,91:0	0|0:5:60:.:0,15,154:0	0|0:2:28:.:0,6,63:0	0|0:2:28:.:0,6,76:0	0|0:4:60:.:0,12,127:0	0|1:4:60:.:25,0,90:0	1|0:4:60:.:92,0,23:0	0|0:3:60:.:0,9,89:0	1|0:2:60:.:74,6,0:0	1|1:8:60:.:214,24,0:0	1|0:2:60:.:35,0,29:0	0|0:1:28:.:0,3,35:0	0|0:3:34:.:0,9,97:0
Chr17	65783532	.	C	T	999	.	AC=13;AC1=14;AF=0.144;AF1=0.153;AN=90;DP=311;DP4=128,141,15,21;FQ=999;MQ=49;NumGenotypesChanged=0;PV4=0.59,0.43,2.6e-07,1;R2=0.998;VDB=0.0219	GT:DP:GQ:OG:PL:SP	0|0:7:60:.:0,21,175:0	0|0:1:17:.:0,3,40:0	0|0:2:60:.:0,6,75:0	1|0:6:60:.:9,0,130:0	0|0:17:60:.:0,51,255:0	0|0:5:60:.:0,15,171:0	0|0:3:60:.:0,9,104:0	0|0:7:60:.:0,21,195:0	0|0:15:60:.:0,45,255:0	0|0:3:60:.:0,9,83:0	1|0:9:60:.:102,0,127:0	0|0:4:60:.:0,12,119:0	0|0:18:60:.:0,54,255:0	1|0:7:60:.:95,0,90:8	0|0:1:60:.:0,3,35:0	0|0:8:40:.:0,24,207:0	0|0:5:37:.:0,15,154:0	0|0:8:60:.:0,24,228:0	1|0:4:60:.:22,0,73:0	0|0:3:60:.:0,9,103:0	0|0:11:60:.:0,33,255:0	0|0:15:60:.:0,45,255:0	0|0:3:60:.:0,9,106:0	0|0:2:60:.:0,6,65:0	0|1:6:60:.:58,0,81:0	0|0:3:60:.:0,9,91:0	0|0:2:60:.:0,6,54:0	0|1:11:60:.:86,0,154:3	0|0:5:60:.:0,15,152:0	0|0:4:60:.:0,12,126:0	0|0:3:60:.:0,9,96:0	0|0:6:60:.:0,18,174:0	0|0:3:60:.:0,9,105:0	0|1:1:37:.:34,3,0:0	1|0:3:60:.:62,0,32:0	0|0:3:60:.:0,9,103:0	1|0:7:60:.:58,0,85:0	1|1:4:60:.:133,12,0:0	1|0:5:60:.:53,0,96:0	0|0:0:40:.:0,0,0:0	0|0:7:60:.:0,21,209:0
Chr17	65783668	.	C	T	21	.	AC=1;AC1=1;AF=0.011;AF1=0.01244;AN=90;DP=287;DP4=142,136,2,0;FQ=21.1;MQ=49;NumGenotypesChanged=0;PV4=0.5,1,0.063,0.39;R2=0.915;VDB=0.0130	GT:DP:GQ:OG:PL:SP	0|0:9:60:.:0,27,238:0	0|0:2:27:.:0,6,69:0	0|0:9:60:.:0,27,221:0	0|0:11:60:.:0,33,253:0	0|0:8:60:.:0,24,224:0	0|0:8:60:.:0,24,230:0	0|0:1:40:.:0,3,40:0	0|0:6:60:.:0,18,185:0	0|0:8:60:.:0,24,209:0	0|0:7:60:.:0,21,180:0	0|0:7:60:.:0,21,191:0	0|0:8:60:.:0,24,202:0	0|0:11:60:.:0,33,255:0	0|0:2:60:.:0,6,56:0	0|0:1:60:.:0,3,36:0	0|0:6:30:.:0,18,167:0	0|0:4:60:.:0,12,132:0	0|0:6:40:.:0,18,171:0	0|0:10:60:.:0,30,241:0	0|0:3:60:.:0,9,105:0	0|0:3:60:.:0,9,110:0	0|0:8:60:.:0,24,233:0	0|0:8:60:.:0,24,220:0	0|0:1:60:.:0,3,37:0	0|0:10:60:.:0,30,255:0	0|0:4:60:.:0,12,125:0	0|0:2:37:.:0,6,54:0	0|0:8:40:.:0,24,219:0	0|0:3:60:.:0,9,93:0	0|0:7:60:.:0,21,198:0	0|0:6:60:.:0,18,178:0	0|0:7:60:.:0,21,183:0	1|0:2:9:.:73,6,0:0	0|0:5:60:.:0,15,165:0	0|0:2:60:.:0,6,67:0	0|0:7:60:.:0,21,210:0	0|0:3:60:.:0,9,109:0	0|0:2:60:.:0,6,71:0	0|0:4:60:.:0,12,112:0	0|0:3:40:.:0,9,93:0	0|0:4:60:.:0,12,133:0
[truncated: 1,471 more rows]
[truncated: 4 more columns]
